# Supplementary material for: A proteotranscriptomic approach to dissect the molecular landscape of human retinoblastoma
Source: Front Oncol. 2025 May 6;15:1571702. doi: 10.3389/fonc.2025.1571702 (PMC12088971; doi:10.3389/fonc.2025.1571702)
Supplement: Supplementary file 5 [file Table1.xlsx]

## Sheet: Sheet1
Symbol	ENSEMBL	ENTREZID	Genetype	Description	Control_S1	Control_S2	Control_S3	Control_S4	Control_S5	Retinoblastoma_S1	Retinoblastoma_S2	Retinoblastoma_S3	Retinoblastoma_S4	Retinoblastoma_S5	Retinoblastoma_S6	Retinoblastoma_S7	mean_control	mean_retinoblastoma	mean_all	log2FC	padj
5_8S_rRNA	ENSG00000283274	110467518	rRNA	5.8S ribosomal RNA [Source:RFAM;Acc:RF00002]	0	0	0.0472286	0	0	0	0	0	0	0	0	0	0.00944572	0	0.00393572	0.913949
5S_rRNA	ENSG00000285609	100873305	rRNA_pseudogene	5S ribosomal RNA [Source:RFAM;Acc:RF00001]	0	0.0615438	0.0472286	0	0	0	0	0	0	0	0	0	0.0217545	0	0.00906437	0.866902
7SK	ENSG00000277313		misc_RNA	7SK RNA [Source:RFAM;Acc:RF00100]	0	0	0	0	0	0	0	0	0	0	0	0	0	0	0
A1BG	ENSG00000121410	1	protein_coding	alpha-1-B glycoprotein [Source:HGNC Symbol;Acc:HGNC:5]	0	0	0.0472286	0	0	0	0	0	0	0	0	0	0.00944572	0	0.00393572	0.913949
A1BG-AS1	ENSG00000268895	503538	lncRNA	A1BG antisense RNA 1 [Source:HGNC Symbol;Acc:HGNC:37133]	0	0	0	0	0	0	0	0	0	0	0	0	0	0	0
A1CF	ENSG00000148584	29974	protein_coding	APOBEC1 complementation factor [Source:HGNC Symbol;Acc:HGNC:24086]	0	0.0615438	0.0472286	0	0	0	0	0	0	0	0	0	0.0217545	0	0.00906437	0.866902
A2M	ENSG00000175899	2	protein_coding	alpha-2-macroglobulin [Source:HGNC Symbol;Acc:HGNC:7]	0.518708	0.184632	0.377829	0	0	0	0	0	0	0	0	0	0.216234	0	0.0900974	0.46605
A2M-AS1	ENSG00000245105	144571	lncRNA	A2M antisense RNA 1 [Source:HGNC Symbol;Acc:HGNC:27057]	0.0432257	0.123088	0.0472286	0	0	0	0	0	0	0	0	0	0.0427084	0	0.0177952	0.798891
A2ML1	ENSG00000166535	144568	protein_coding	alpha-2-macroglobulin like 1 [Source:HGNC Symbol;Acc:HGNC:23336]	0.0432257	0.123088	0.0472286	0	0	0	0	0	0	0	0	0	0.0427084	0	0.0177952	0.798891
A2ML1-AS1	ENSG00000256661		lncRNA	A2ML1 antisense RNA 1 [Source:HGNC Symbol;Acc:HGNC:41022]	0	0	0	0	0	0	0	0	0	0	0	0	0	0	0
A2ML1-AS2	ENSG00000256904		lncRNA	A2ML1 antisense RNA 2 [Source:HGNC Symbol;Acc:HGNC:41523]	0	0	0	0	0	0	1.92753	0	0	0	0	0	0	0.275362	0.160628	1.03106
A2MP1	ENSG00000291190	3	lncRNA	alpha-2-macroglobulin pseudogene 1 [Source:NCBI gene (formerly Entrezgene);Acc:3]	0	0	0	0.311195	0	0	0	0	0	0	0	0	0.062239	0	0.0259329	0.755692
A3GALT2	ENSG00000184389	127550	protein_coding	alpha 1,3-galactosyltransferase 2 [Source:HGNC Symbol;Acc:HGNC:30005]	0	0	0	0	0	0	0	0	0	0	0	0	0	0	0
A4GALT	ENSG00000128274	53947	protein_coding	alpha 1,4-galactosyltransferase (P blood group) [Source:HGNC Symbol;Acc:HGNC:18149]	0.129677	0.738526	0.188914	0	0	0	0	4.64768	0	0	0	0	0.211424	0.663954	0.4754	1.06076
A4GNT	ENSG00000118017	51146	protein_coding	alpha-1,4-N-acetylglucosaminyltransferase [Source:HGNC Symbol;Acc:HGNC:17968]	0	0	0	0	0	0	0	0	0	0	0	0	0	0	0
AA06	ENSG00000265544	100506677	lncRNA	uncharacterized LOC100506677 [Source:NCBI gene (formerly Entrezgene);Acc:100506677]	0	0	0	0	0	0	1.92753	0	0	0	0	0	0	0.275362	0.160628	1.03106
AAAS	ENSG00000094914	8086	protein_coding	aladin WD repeat nucleoporin [Source:HGNC Symbol;Acc:HGNC:13666]	3.15547	3.56954	3.40046	2.48956	8.96166	0	0	0	0	0	3.57982	0	4.31534	0.511404	2.09638	-1.13085
AACS	ENSG00000081760	65985	protein_coding	acetoacetyl-CoA synthetase [Source:HGNC Symbol;Acc:HGNC:21298]	2.16128	1.9694	2.36143	2.17837	0	0	5.7826	0	0	4.99683	4.47478	0	1.7341	2.17917	1.99372	0.860003
AACSP1	ENSG00000291019	729522	lncRNA	acetoacetyl-CoA synthetase pseudogene 1 [Source:HGNC Symbol;Acc:HGNC:18226]	0	0	0.0944572	0.311195	0	0	0	0	0	0	0	0	0.0811305	0	0.0338044	0.707674
AADAC	ENSG00000114771	13	protein_coding	arylacetamide deacetylase [Source:HGNC Symbol;Acc:HGNC:17]	0.0432257	0	0	0	0	0	0	0	0	0	0	0	0.00864514	0	0.00360214	0.917227
AADACL2	ENSG00000197953	344752	protein_coding	arylacetamide deacetylase like 2 [Source:HGNC Symbol;Acc:HGNC:24427]	0	0	0	0	0	0	0	0	0	0	0	0	0	0	0
AADACL2-AS1	ENSG00000242908		lncRNA	AADACL2 antisense RNA 1 [Source:HGNC Symbol;Acc:HGNC:50301]	0	0	0	0	0	0	0	0	0	0	0	0	0	0	0
AADACL3	ENSG00000188984	126767	protein_coding	arylacetamide deacetylase like 3 [Source:HGNC Symbol;Acc:HGNC:32037]	0	0	0	0	0	0	0	0	0	0	0	0	0	0	0
AADACL4	ENSG00000204518	343066	protein_coding	arylacetamide deacetylase like 4 [Source:HGNC Symbol;Acc:HGNC:32038]	0	0	0	0	0	0	0	0	0	0	0	0	0	0	0
AADACP1	ENSG00000291076	201651	lncRNA	arylacetamide deacetylase pseudogene 1 [Source:NCBI gene (formerly Entrezgene);Acc:201651]	0	0.0615438	0	0	0	0	0	0	0	0	0	0	0.0123088	0	0.00512865	0.902515
AADAT	ENSG00000109576	51166	protein_coding	aminoadipate aminotransferase [Source:HGNC Symbol;Acc:HGNC:17929]	2.98257	0.984701	1.88914	0.933586	4.48083	0	0	0	0	1.49905	0.894956	0	2.25417	0.342001	1.13874	-0.487708
AAGAB	ENSG00000103591	79719	protein_coding	alpha and gamma adaptin binding protein [Source:HGNC Symbol;Acc:HGNC:25662]	2.59354	4.24652	2.55035	5.60151	6.72125	0	1.92753	0	0	2.49842	0	0	4.34263	0.632278	2.17826	-1.10139
AAK1	ENSG00000115977	22848	protein_coding	AP2 associated kinase 1 [Source:HGNC Symbol;Acc:HGNC:19679]	9.81223	24.556	15.3021	14.315	17.9233	46.2608	21.2029	0	22.2349	5.49651	4.47478	0	16.3817	14.2386	15.1315	-0.599162	0.584574
AAMDC	ENSG00000087884	28971	protein_coding	adipogenesis associated Mth938 domain containing [Source:HGNC Symbol;Acc:HGNC:30205]	0.778062	1.29242	0.472286	1.86717	0	0	0	0	7.41164	0	0.894956	0	0.881988	1.18666	1.05971	0.300693
AAMP	ENSG00000127837	14	protein_coding	angio associated migratory cell protein [Source:HGNC Symbol;Acc:HGNC:18]	3.76063	4.73888	4.62841	7.15749	11.2021	0	1.92753	18.5907	14.8233	7.49525	17.0042	0	6.2975	8.5487	7.6107	0.798142	0.414317
AANAT	ENSG00000129673	15	protein_coding	aralkylamine N-acetyltransferase [Source:HGNC Symbol;Acc:HGNC:19]	1.42645	2.21558	2.17252	1.55598	0	0	3.85507	13.943	14.8233	2.49842	5.36974	0	1.4741	5.78422	3.98834	1.534	0.106904
AAR2	ENSG00000131043	25980	protein_coding	AAR2 splicing factor [Source:HGNC Symbol;Acc:HGNC:15886]	1.25354	1.5386	1.3224	2.80076	2.24042	0	0	0	0	0.999366	0	0	1.83114	0.142767	0.846257	-0.620399
AARD	ENSG00000205002	441376	protein_coding	alanine and arginine rich domain containing protein [Source:HGNC Symbol;Acc:HGNC:33842]	0.0432257	0.184632	0.0472286	0	0	0	0	0	0	0	3.57982	0	0.0550172	0.511404	0.321243	1.57436
AARS1	ENSG00000090861	16	protein_coding	alanyl-tRNA synthetase 1 [Source:HGNC Symbol;Acc:HGNC:20]	2.89612	6.64673	6.56478	4.04554	8.96166	0	9.63767	0	0	6.49588	0	0	5.82297	2.30479	3.7707	-0.468226	0.787325
AARS1P1	ENSG00000249038	106480683	processed_pseudogene	alanyl-tRNA synthetase 1 pseudogene 1 [Source:HGNC Symbol;Acc:HGNC:49894]	0	0	0	0	0	0	0	0	0	0	0	0	0	0	0
AARS2	ENSG00000124608	57505	protein_coding	alanyl-tRNA synthetase 2, mitochondrial [Source:HGNC Symbol;Acc:HGNC:21022]	3.28515	1.66168	2.55035	0	0	0	5.7826	0	0	1.99873	1.78991	0	1.49944	1.36732	1.42237	0.455231
AARSD1	ENSG00000266967	80755	protein_coding	alanyl-tRNA synthetase domain containing 1 [Source:HGNC Symbol;Acc:HGNC:28417]	0.475482	1.04625	0.897344	0.62239	0	0	7.71013	0	0	0.499683	0	0	0.608292	1.17283	0.937607	1.18787
AARSD1P1	ENSG00000234969	117981788	processed_pseudogene	AARSD1 pseudogene 1 [Source:HGNC Symbol;Acc:HGNC:54994]	0	0	0	0	0	0	0	0	0	0	0	0	0	0	0
AASDH	ENSG00000157426	132949	protein_coding	aminoadipate-semialdehyde dehydrogenase [Source:HGNC Symbol;Acc:HGNC:23993]	2.33419	3.81572	2.50312	3.42315	2.24042	0	0	0	0	1.99873	0	0	2.86332	0.285533	1.35961	-0.955698
AASDHPPT	ENSG00000149313	60496	protein_coding	aminoadipate-semialdehyde dehydrogenase-phosphopantetheinyl transferase [Source:HGNC Symbol;Acc:HGNC:14235]	7.39159	6.15438	6.56478	6.8463	4.48083	0	1.92753	0	0	8.9943	3.57982	15.9574	6.28758	4.3513	5.15808	-0.37982	0.748342
AASS	ENSG00000008311	10157	protein_coding	aminoadipate-semialdehyde synthase [Source:HGNC Symbol;Acc:HGNC:17366]	2.16128	3.87726	2.9754	3.42315	2.24042	23.1304	3.85507	0	0	0.999366	0	0	2.9355	3.99783	3.5552	-0.564566	0.726521
AATBC	ENSG00000215458	284837	lncRNA	apoptosis associated transcript in bladder cancer [Source:HGNC Symbol;Acc:HGNC:51526]	0	0	0.0472286	0	0	0	0	0	0	0	0	0	0.00944572	0	0.00393572	0.913949
AATF	ENSG00000275700	26574	protein_coding	apoptosis antagonizing transcription factor [Source:HGNC Symbol;Acc:HGNC:19235]	0	0	0	0	0	0	0	0	0	0	0	0	0	0	0
AATK	ENSG00000181409	9625	protein_coding	apoptosis associated tyrosine kinase [Source:HGNC Symbol;Acc:HGNC:21]	0.216128	1.04625	0.519515	0.62239	2.24042	0	3.85507	0	0	2.9981	1.78991	0	0.928939	1.23473	1.10731	1.47914
ABALON	ENSG00000281376	103021294	lncRNA	apoptotic BCL2L1-antisense long non-coding RNA [Source:HGNC Symbol;Acc:HGNC:49667]	0	0	0	0	0	0	0	0	0	0	0	0	0	0	0
ABAT	ENSG00000183044	18	protein_coding	4-aminobutyrate aminotransferase [Source:HGNC Symbol;Acc:HGNC:23]	2.46386	4.00035	5.57298	6.5351	4.48083	0	0	0	0	0.999366	0	0	4.61062	0.142767	2.00437	-1.87301
ABCA1	ENSG00000165029	19	protein_coding	ATP binding cassette subfamily A member 1 [Source:HGNC Symbol;Acc:HGNC:29]	4.92773	5.4774	3.02263	7.77988	8.96166	0	11.5652	0	0	2.49842	4.47478	0	6.03386	2.64834	4.05898	-0.375445	0.795044
ABCA10	ENSG00000154263	10349	protein_coding	ATP binding cassette subfamily A member 10 [Source:HGNC Symbol;Acc:HGNC:30]	0.259354	0.984701	0.141686	1.55598	0	0	1.92753	0	7.41164	0.499683	0	0	0.588344	1.40555	1.06505	0.946301
ABCA11P	ENSG00000251595		transcribed_processed_pseudogene	ATP binding cassette subfamily A member 11, pseudogene [Source:HGNC Symbol;Acc:HGNC:31]	0.172903	0.246175	0.425058	0.311195	0	0	0	0	0	0.499683	0	0	0.231066	0.0713833	0.137918	0.846698
ABCA12	ENSG00000144452	26154	protein_coding	ATP binding cassette subfamily A member 12 [Source:HGNC Symbol;Acc:HGNC:14637]	0.129677	0	0.0944572	0	0	0	0	0	0	0	0	0	0.0448269	0	0.0186779	0.792268
ABCA13	ENSG00000179869	154664	protein_coding	ATP binding cassette subfamily A member 13 [Source:HGNC Symbol;Acc:HGNC:14638]	0.129677	0.184632	0.0944572	0	0	0	7.71013	0	0	0	0	0	0.0817532	1.10145	0.676575	1.98325
ABCA17P	ENSG00000238098		transcribed_unitary_pseudogene	ATP binding cassette subfamily A member 17, pseudogene [Source:HGNC Symbol;Acc:HGNC:32972]	0.0864514	0.246175	0.472286	0.311195	2.24042	0	0	0	0	0	0	0	0.671305	0	0.27971	0.500693
ABCA2	ENSG00000107331	20	protein_coding	ATP binding cassette subfamily A member 2 [Source:HGNC Symbol;Acc:HGNC:32]	3.54451	4.12344	3.16432	4.35673	6.72125	0	0	0	0	2.49842	2.68487	0	4.38205	0.740469	2.25779	-0.923589
ABCA3	ENSG00000167972	21	protein_coding	ATP binding cassette subfamily A member 3 [Source:HGNC Symbol;Acc:HGNC:33]	2.20451	3.32337	4.15612	2.48956	0	0	3.85507	0	0	7.49525	5.36974	0	2.43471	2.38858	2.4078	0.565355	0.731634
ABCA3P1	ENSG00000257408		transcribed_unprocessed_pseudogene	ABCA3 pseudogene 1 [Source:HGNC Symbol;Acc:HGNC:55707]	0	0	0	0	0	0	0	0	0	0	0	0	0	0	0
ABCA4	ENSG00000198691	24	protein_coding	ATP binding cassette subfamily A member 4 [Source:HGNC Symbol;Acc:HGNC:34]	19.3219	85.7306	44.206	32.0531	38.0871	0	38.5507	4.64768	14.8233	15.9899	5.36974	0	43.8797	11.3402	24.8983	-1.50647	0.0867948
ABCA5	ENSG00000154265	23461	protein_coding	ATP binding cassette subfamily A member 5 [Source:HGNC Symbol;Acc:HGNC:35]	7.04579	13.1088	11.0043	14.6262	17.9233	0	3.85507	0	0	7.49525	0	0	12.7417	1.62147	6.25489	-1.72077	0.159853
ABCA6	ENSG00000154262	23460	protein_coding	ATP binding cassette subfamily A member 6 [Source:HGNC Symbol;Acc:HGNC:36]	0.30258	1.41551	0.3306	0.62239	0	0	3.85507	0	7.41164	0	0	0	0.534216	1.60953	1.16148	1.12339
ABCA7	ENSG00000064687	10347	protein_coding	ATP binding cassette subfamily A member 7 [Source:HGNC Symbol;Acc:HGNC:37]	8.68836	21.8481	19.6943	23.3396	22.4042	23.1304	34.6956	27.8861	66.7047	17.4889	19.689	0	19.1949	27.085	23.7974	0.498134	0.52659
ABCA8	ENSG00000141338	10351	protein_coding	ATP binding cassette subfamily A member 8 [Source:HGNC Symbol;Acc:HGNC:38]	1.34	2.83102	1.27517	1.55598	0	0	1.92753	0	0	0	0	0	1.40043	0.275362	0.744141	-0.398337
ABCA9	ENSG00000154258	10350	protein_coding	ATP binding cassette subfamily A member 9 [Source:HGNC Symbol;Acc:HGNC:39]	0.518708	1.60014	0.755658	0.933586	2.24042	0	0	0	0	0	0	0	1.2097	0	0.504042	-0.313931
ABCA9-AS1	ENSG00000231749	104355297	lncRNA	ABCA9 antisense RNA 1 [Source:HGNC Symbol;Acc:HGNC:39983]	0	0	0	0	0	0	0	0	0	0	0	0	0	0	0
ABCB1	ENSG00000085563	5243	protein_coding	ATP binding cassette subfamily B member 1 [Source:HGNC Symbol;Acc:HGNC:40]	0.345805	0.492351	0.519515	2.17837	0	0	0	0	7.41164	0	0	0	0.707208	1.05881	0.912306	0.374422
ABCB10	ENSG00000135776	23456	protein_coding	ATP binding cassette subfamily B member 10 [Source:HGNC Symbol;Acc:HGNC:41]	2.63677	1.9694	2.12529	2.48956	0	0	1.92753	0	0	4.49715	1.78991	15.9574	1.8442	3.45314	2.78275	0.463593	0.741815
ABCB10P1	ENSG00000274099		processed_pseudogene	ABCB10 pseudogene 1 [Source:HGNC Symbol;Acc:HGNC:14114]	0	0	0	0	0	0	0	0	0	0	0	0	0	0	0
ABCB10P3	ENSG00000261524	728248	processed_pseudogene	ABCB10 pseudogene 3 [Source:HGNC Symbol;Acc:HGNC:31129]	0	0	0	0	0	0	0	0	0	0	0	0	0	0	0
ABCB10P4	ENSG00000260053	100132289	processed_pseudogene	ABCB10 pseudogene 4 [Source:HGNC Symbol;Acc:HGNC:31130]	0	0	0	0	0	0	0	0	0	0	0	0	0	0	0
ABCB11	ENSG00000073734	8647	protein_coding	ATP binding cassette subfamily B member 11 [Source:HGNC Symbol;Acc:HGNC:42]	0	0	0.0944572	0	0	0	0	0	0	0	0	0	0.0188914	0	0.00787144	0.877036
ABCB4	ENSG00000005471	5244	protein_coding	ATP binding cassette subfamily B member 4 [Source:HGNC Symbol;Acc:HGNC:45]	0.129677	0.184632	0.236143	0.311195	0	0	5.7826	0	0	0	1.78991	0	0.172329	1.08179	0.702847	2.24103
ABCB5	ENSG00000004846	340273	protein_coding	ATP binding cassette subfamily B member 5 [Source:HGNC Symbol;Acc:HGNC:46]	0	0.307719	0	0.62239	0	0	0	0	0	0	0	0	0.186022	0	0.0775091	0.517376
ABCB6	ENSG00000115657	10058	protein_coding	ATP binding cassette subfamily B member 6 (Langereis blood group) [Source:HGNC Symbol;Acc:HGNC:47]	0	0	0	0.311195	0	0	0	0	0	0	0	0	0.062239	0	0.0259329	0.755692
ABCB7	ENSG00000131269	22	protein_coding	ATP binding cassette subfamily B member 7 [Source:HGNC Symbol;Acc:HGNC:48]	1.94516	1.47705	1.55854	1.55598	0	0	0	0	0	0.499683	2.68487	0	1.30735	0.454936	0.810107	0.00407868
ABCB8	ENSG00000197150	11194	protein_coding	ATP binding cassette subfamily B member 8 [Source:HGNC Symbol;Acc:HGNC:49]	0.778062	2.46175	1.55854	0.933586	0	0	3.85507	0	0	2.9981	0	0	1.14639	0.979024	1.04876	0.541508
ABCB9	ENSG00000150967	23457	protein_coding	ATP binding cassette subfamily B member 9 [Source:HGNC Symbol;Acc:HGNC:50]	1.03742	0.984701	1.74746	1.55598	0	0	3.85507	0	0	1.99873	4.47478	0	1.06511	1.47551	1.30451	1.02563
ABCC1	ENSG00000103222	4363	protein_coding	ATP binding cassette subfamily C member 1 [Source:HGNC Symbol;Acc:HGNC:51]	0	0	0	0	0	0	0	0	0	0	0	0	0	0	0
ABCC10	ENSG00000124574	89845	protein_coding	ATP binding cassette subfamily C member 10 [Source:HGNC Symbol;Acc:HGNC:52]	0.259354	0	0.0472286	0.311195	2.24042	0	0	0	0	0	0	0	0.571639	0	0.238183	0.527514
ABCC11	ENSG00000121270	85320	protein_coding	ATP binding cassette subfamily C member 11 [Source:HGNC Symbol;Acc:HGNC:14639]	0.0432257	0.246175	0.0472286	0	0	0	0	0	0	0	0	0	0.0673259	0	0.0280525	0.731948
ABCC12	ENSG00000140798	94160	protein_coding	ATP binding cassette subfamily C member 12 [Source:HGNC Symbol;Acc:HGNC:14640]	0.0432257	0	0	0	0	0	0	0	0	0	0	0	0.00864514	0	0.00360214	0.917227
ABCC13	ENSG00000291052	150000	lncRNA	ATP binding cassette subfamily C member 13 (pseudogene) [Source:NCBI gene (formerly Entrezgene);Acc:150000]	0.0432257	0.0615438	0	0	0	0	1.92753	0	0	0	0	0	0.0209539	0.275362	0.169359	1.04646
ABCC2	ENSG00000023839	1244	protein_coding	ATP binding cassette subfamily C member 2 [Source:HGNC Symbol;Acc:HGNC:53]	0.129677	0.307719	0.283372	0	0	0	0	0	0	0	0	0	0.144154	0	0.060064	0.574249
ABCC3	ENSG00000108846	8714	protein_coding	ATP binding cassette subfamily C member 3 [Source:HGNC Symbol;Acc:HGNC:54]	0.475482	0.615438	0.0944572	2.48956	2.24042	0	0	4.64768	0	0	0	0	1.18307	0.663954	0.880253	0.102764
ABCC4	ENSG00000125257	10257	protein_coding	ATP binding cassette subfamily C member 4 [Source:HGNC Symbol;Acc:HGNC:55]	0.345805	0.676982	1.36963	0.311195	0	0	0	0	0	0	0.894956	0	0.540723	0.127851	0.299881	0.409856
ABCC5	ENSG00000114770	10057	protein_coding	ATP binding cassette subfamily C member 5 [Source:HGNC Symbol;Acc:HGNC:56]	9.46642	21.3557	6.61201	13.0702	6.72125	0	5.7826	0	7.41164	0.499683	0	0	11.4451	1.95627	5.90996	-2.22322	0.0318384
ABCC5-AS1	ENSG00000223882	100873982	lncRNA	ABCC5 antisense RNA 1 [Source:HGNC Symbol;Acc:HGNC:40055]	0	0	0	0	0	0	0	0	0	0	0	0	0	0	0
ABCC6	ENSG00000091262	368	protein_coding	ATP binding cassette subfamily C member 6 [Source:HGNC Symbol;Acc:HGNC:57]	0	0	0	0	0	0	0	0	0	0	0	0	0	0	0
ABCC6P1	ENSG00000291057	653190	lncRNA	ATP binding cassette subfamily C member 6 pseudogene 1 [Source:HGNC Symbol;Acc:HGNC:33352]	0.0432257	0	0.0472286	0	0	0	0	0	0	0.499683	0	0	0.0180909	0.0713833	0.0491781	0.927926
ABCC6P2	ENSG00000255277		transcribed_unprocessed_pseudogene	ATP binding cassette subfamily C member 6 pseudogene 2 [Source:HGNC Symbol;Acc:HGNC:33353]	0	0	0	0	0	0	0	0	0	0	0	0	0	0	0
ABCC8	ENSG00000006071	6833	protein_coding	ATP binding cassette subfamily C member 8 [Source:HGNC Symbol;Acc:HGNC:59]	5.14386	0.861614	1.51132	1.55598	0	0	1.92753	0	0	3.49778	0	0	1.81455	0.775045	1.20817	-0.0436138
ABCC9	ENSG00000069431	10060	protein_coding	ATP binding cassette subfamily C member 9 [Source:HGNC Symbol;Acc:HGNC:60]	0.259354	0.430807	0.613972	1.24478	0	0	1.92753	0	0	0	0	0	0.509783	0.275362	0.373037	0.618858
ABCD1	ENSG00000101986	215	protein_coding	ATP binding cassette subfamily D member 1 [Source:HGNC Symbol;Acc:HGNC:61]	0.30258	0.369263	0.283372	0.62239	0	0	0	0	0	0	0	0	0.315521	0	0.131467	0.477787
ABCD1P2	ENSG00000215151	26983	unprocessed_pseudogene	ATP binding cassette subfamily D member 1 pseudogene 2 [Source:HGNC Symbol;Acc:HGNC:63]	0	0	0	0	0	0	0	0	0	0	0	0	0	0	0
ABCD1P3	ENSG00000261233		unprocessed_pseudogene	ATP binding cassette subfamily D member 1 pseudogene 3 [Source:HGNC Symbol;Acc:HGNC:64]	0	0	0	0	0	0	0	0	0	0	0	0	0	0	0
ABCD1P4	ENSG00000225293		unprocessed_pseudogene	ATP binding cassette subfamily D member 1 pseudogene 4 [Source:HGNC Symbol;Acc:HGNC:65]	0	0	0	0	0	0	0	0	0	0	0	0	0	0	0
ABCD1P5	ENSG00000214330		unprocessed_pseudogene	ATP binding cassette subfamily D member 1 pseudogene 5 [Source:HGNC Symbol;Acc:HGNC:42662]	0	0	0	0	0	0	0	0	0	0	0	0	0	0	0
ABCD2	ENSG00000173208	225	protein_coding	ATP binding cassette subfamily D member 2 [Source:HGNC Symbol;Acc:HGNC:66]	0.172903	0.738526	0.897344	1.24478	4.48083	0	0	0	0	0	0	0	1.50688	0	0.627865	-0.386888
ABCD3	ENSG00000117528	5825	protein_coding	ATP binding cassette subfamily D member 3 [Source:HGNC Symbol;Acc:HGNC:67]	4.84128	6.89291	5.76189	9.64705	2.24042	0	7.71013	0	7.41164	5.9962	0.894956	0	5.87671	3.1447	4.28304	-0.497655	0.706614
ABCD4	ENSG00000119688	5826	protein_coding	ATP binding cassette subfamily D member 4 [Source:HGNC Symbol;Acc:HGNC:68]	3.15547	4.43116	3.73106	5.29032	0	0	3.85507	0	0	1.49905	0.894956	0	3.3216	0.892725	1.90476	-0.845002
ABCE1	ENSG00000164163	6059	protein_coding	ATP binding cassette subfamily E member 1 [Source:HGNC Symbol;Acc:HGNC:69]	2.89612	2.21558	2.45589	1.86717	0	0	5.7826	0	0	1.99873	2.68487	0	1.88695	1.49517	1.65841	0.288251
ABCF1	ENSG00000204574	23	protein_coding	ATP binding cassette subfamily F member 1 [Source:HGNC Symbol;Acc:HGNC:70]	0	0	0	0	0	0	0	0	0	0	0	0	0	0	0
ABCF2	ENSG00000033050	10061	protein_coding	ATP binding cassette subfamily F member 2 [Source:HGNC Symbol;Acc:HGNC:71]	1.5129	1.78477	1.27517	1.24478	0	0	0	32.5337	0	1.99873	1.78991	0	1.16352	5.18891	3.51167	1.70512	0.236036
ABCF2-H2BK1	ENSG00000285292	114483834	protein_coding	ABCF2-H2BK1 readthrough [Source:HGNC Symbol;Acc:HGNC:54751]	0	0	0	0	0	0	0	0	0	0	0	0	0	0	0
ABCF2P1	ENSG00000242159	344653	processed_pseudogene	ATP binding cassette subfamily F member 2 pseudogene 1 [Source:HGNC Symbol;Acc:HGNC:48841]	0	0	0	0	0	0	0	0	0	0	0	0	0	0	0
ABCF2P2	ENSG00000228769	100422059	unprocessed_pseudogene	ATP binding cassette subfamily F member 2 pseudogene 2 [Source:HGNC Symbol;Acc:HGNC:48842]	0	0	0	0	0	0	0	0	0	0	0	0	0	0	0
ABCF3	ENSG00000161204	55324	protein_coding	ATP binding cassette subfamily F member 3 [Source:HGNC Symbol;Acc:HGNC:72]	1.25354	2.33867	2.17252	2.80076	0	0	1.92753	0	0	2.9981	0	0	1.7131	0.703662	1.12426	-0.0476162
ABCG1	ENSG00000160179	9619	protein_coding	ATP binding cassette subfamily G member 1 [Source:HGNC Symbol;Acc:HGNC:73]	1.16709	3.01565	1.70023	2.17837	0	0	1.92753	0	0	0.999366	0	0	1.61227	0.418129	0.915687	-0.376557
ABCG2	ENSG00000118777	9429	protein_coding	ATP binding cassette subfamily G member 2 (Junior blood group) [Source:HGNC Symbol;Acc:HGNC:74]	0.432257	0.676982	0.802887	0.933586	0	0	0	0	0	0	0	0	0.569142	0	0.237143	0.200787
ABCG4	ENSG00000172350	64137	protein_coding	ATP binding cassette subfamily G member 4 [Source:HGNC Symbol;Acc:HGNC:13884]	5.27353	16.7399	9.63464	9.95825	17.9233	0	3.85507	0	0	2.49842	2.68487	0	11.9059	1.29119	5.714	-1.96053	0.0357405
ABCG5	ENSG00000138075	64240	protein_coding	ATP binding cassette subfamily G member 5 [Source:HGNC Symbol;Acc:HGNC:13886]	0.129677	0.246175	0.141686	0.311195	0	0	0	0	0	0	0	0	0.165747	0	0.0690611	0.578837
ABCG8	ENSG00000143921	64241	protein_coding	ATP binding cassette subfamily G member 8 [Source:HGNC Symbol;Acc:HGNC:13887]	0.0864514	0	0	0	0	0	0	0	0	0	0	0	0.0172903	0	0.00720428	0.88286
ABHD1	ENSG00000143994	84696	protein_coding	abhydrolase domain containing 1 [Source:HGNC Symbol;Acc:HGNC:17553]	0.129677	0.123088	0.188914	0.311195	0	0	0	0	0	0.499683	2.68487	0	0.150575	0.454936	0.328119	1.82319
ABHD10	ENSG00000144827	55347	protein_coding	abhydrolase domain containing 10, depalmitoylase [Source:HGNC Symbol;Acc:HGNC:25656]	1.90193	2.5233	2.40866	3.11195	6.72125	0	0	0	7.41164	0.999366	0	0	3.33342	1.20157	2.08984	-1.02205
ABHD11	ENSG00000106077	83451	protein_coding	abhydrolase domain containing 11 [Source:HGNC Symbol;Acc:HGNC:16407]	0	0.123088	0	0	0	0	0	0	0	0	0	0	0.0246175	0	0.0102573	0.857031
ABHD11-AS1	ENSG00000225969		transcribed_unitary_pseudogene	ABHD11 antisense RNA 1 (tail to tail) [Source:HGNC Symbol;Acc:HGNC:18289]	0	0	0	0	0	0	0	0	0	0	0	0	0	0	0
ABHD12	ENSG00000100997	26090	protein_coding	abhydrolase domain containing 12, lysophospholipase [Source:HGNC Symbol;Acc:HGNC:15868]	3.84709	3.13874	3.77829	0.933586	2.24042	0	7.71013	18.5907	0	5.9962	0	0	2.78762	4.61386	3.85293	0.819982	0.578028
ABHD12B	ENSG00000131969	145447	protein_coding	abhydrolase domain containing 12B [Source:HGNC Symbol;Acc:HGNC:19837]	0.691611	1.35396	0.944572	1.55598	0	0	1.92753	0	0	0	0	0	0.909225	0.275362	0.539471	0.0795741
ABHD13	ENSG00000139826	84945	protein_coding	abhydrolase domain containing 13 [Source:HGNC Symbol;Acc:HGNC:20293]	1.98838	1.66168	1.653	1.24478	0	0	0	0	0	0.999366	0	0	1.30957	0.142767	0.628934	-0.347728
ABHD14A	ENSG00000248487	25864	protein_coding	abhydrolase domain containing 14A [Source:HGNC Symbol;Acc:HGNC:24538]	4.5387	6.0313	5.57298	3.11195	4.48083	0	1.92753	0	0	0.999366	0.894956	15.9574	4.74715	2.82561	3.62625	-1.33876	0.248657
ABHD14A-ACY1	ENSG00000114786	100526760	protein_coding	ABHD14A-ACY1 readthrough [Source:HGNC Symbol;Acc:HGNC:38856]	0	0	0	0	0	0	0	0	0	0	0	0	0	0	0
ABHD14B	ENSG00000114779	84836	protein_coding	abhydrolase domain containing 14B [Source:HGNC Symbol;Acc:HGNC:28235]	2.85289	4.18498	3.49492	4.97912	4.48083	0	5.7826	9.29536	0	3.49778	5.36974	0	3.99855	3.42078	3.66152	0.256158	0.839456
ABHD15	ENSG00000168792	116236	protein_coding	abhydrolase domain containing 15 [Source:HGNC Symbol;Acc:HGNC:26971]	0.0864514	0.369263	0.283372	0.311195	2.24042	0	1.92753	0	0	0.499683	0	0	0.658139	0.346745	0.476493	1.1573
ABHD15-AS1	ENSG00000264031		lncRNA	ABHD15 antisense RNA 1 [Source:HGNC Symbol;Acc:HGNC:49685]	0	0	0	0	0	0	0	0	0	0	0	0	0	0	0
ABHD16A	ENSG00000204427	7920	protein_coding	abhydrolase domain containing 16A, phospholipase [Source:HGNC Symbol;Acc:HGNC:13921]	0	0	0	0	0	0	0	0	0	0	0	0	0	0	0
ABHD16B	ENSG00000183260	140701	protein_coding	abhydrolase domain containing 16B [Source:HGNC Symbol;Acc:HGNC:16128]	0	0	0	0	0	0	0	0	0	0	0	0	0	0	0
ABHD17A	ENSG00000129968	81926	protein_coding	abhydrolase domain containing 17A, depalmitoylase [Source:HGNC Symbol;Acc:HGNC:28756]	0.821288	1.5386	0.897344	2.17837	2.24042	0	1.92753	0	0	4.49715	6.26469	0	1.5352	1.81277	1.69712	1.12013
ABHD17AP1	ENSG00000198658		unprocessed_pseudogene	ABHD17A pseudogene 1 [Source:HGNC Symbol;Acc:HGNC:28394]	0	0	0	0	0	0	0	0	0	0	0	0	0	0	0
ABHD17AP3	ENSG00000250536		unprocessed_pseudogene	ABHD17A pseudogene 3 [Source:HGNC Symbol;Acc:HGNC:34041]	0.0432257	0	0	0	0	0	0	0	0	0	0	0	0.00864514	0	0.00360214	0.917227
ABHD17AP4	ENSG00000229107		processed_pseudogene	ABHD17A pseudogene 4 [Source:HGNC Symbol;Acc:HGNC:34042]	0	0	0	0	0	0	0	0	0	0	0	0	0	0	0
ABHD17AP5	ENSG00000263366		processed_pseudogene	ABHD17A pseudogene 5 [Source:HGNC Symbol;Acc:HGNC:34043]	0	0	0	0	0	0	0	0	0	0	0	0	0	0	0
ABHD17AP6	ENSG00000226981		unprocessed_pseudogene	ABHD17A pseudogene 6 [Source:HGNC Symbol;Acc:HGNC:34044]	0	0	0	0	0	0	0	0	0	0	0	0	0	0	0
ABHD17AP7	ENSG00000260864		unprocessed_pseudogene	ABHD17A pseudogene 7 [Source:HGNC Symbol;Acc:HGNC:38508]	0	0	0	0	0	0	0	0	0	0	0	0	0	0	0
ABHD17AP8	ENSG00000260540		unprocessed_pseudogene	ABHD17A pseudogene 8 [Source:HGNC Symbol;Acc:HGNC:38509]	0	0	0	0	0	0	0	0	0	0	0	0	0	0	0
ABHD17AP9	ENSG00000261536		unprocessed_pseudogene	ABHD17A pseudogene 9 [Source:HGNC Symbol;Acc:HGNC:38510]	0	0	0	0	0	0	0	0	0	0	0	0	0	0	0
ABHD17B	ENSG00000107362	51104	protein_coding	abhydrolase domain containing 17B, depalmitoylase [Source:HGNC Symbol;Acc:HGNC:24278]	4.66837	5.16968	2.03083	3.73434	2.24042	0	0	4.64768	0	4.99683	1.78991	0	3.56873	1.63349	2.43984	-0.348207	0.839456
ABHD17C	ENSG00000136379	58489	protein_coding	abhydrolase domain containing 17C, depalmitoylase [Source:HGNC Symbol;Acc:HGNC:26925]	1.46967	2.70793	2.40866	2.17837	0	0	1.92753	0	0	3.49778	0.894956	0	1.75293	0.902896	1.25707	0.085306
ABHD18	ENSG00000164074	80167	protein_coding	abhydrolase domain containing 18 [Source:HGNC Symbol;Acc:HGNC:26111]	1.98838	2.40021	2.03083	3.11195	4.48083	23.1304	11.5652	0	0	3.99746	2.68487	0	2.80244	5.91113	4.61585	0.873351	0.419742
ABHD2	ENSG00000140526	11057	protein_coding	abhydrolase domain containing 2, acylglycerol lipase [Source:HGNC Symbol;Acc:HGNC:18717]	6.00837	8.55459	5.62021	7.77988	0	0	5.7826	0	0	4.49715	2.68487	0	5.59261	1.85209	3.41064	-0.743535	0.601214
ABHD3	ENSG00000158201	171586	protein_coding	abhydrolase domain containing 3, phospholipase [Source:HGNC Symbol;Acc:HGNC:18718]	3.11225	1.72323	2.26697	1.86717	0	0	5.7826	0	0	4.99683	5.36974	0	1.79392	2.30702	2.09323	0.863313
ABHD4	ENSG00000100439	63874	protein_coding	abhydrolase domain containing 4, N-acyl phospholipase B [Source:HGNC Symbol;Acc:HGNC:20154]	1.21032	1.16933	0.991801	3.11195	2.24042	0	0	18.5907	0	0.499683	0	0	1.74476	2.7272	2.31785	0.658931	0.728908
ABHD5	ENSG00000011198	51099	protein_coding	abhydrolase domain containing 5, lysophosphatidic acid acyltransferase [Source:HGNC Symbol;Acc:HGNC:21396]	2.63677	3.32337	2.69203	2.80076	4.48083	0	3.85507	0	0	1.99873	2.68487	0	3.18675	1.21981	2.03937	-0.278481
ABHD6	ENSG00000163686	57406	protein_coding	abhydrolase domain containing 6, acylglycerol lipase [Source:HGNC Symbol;Acc:HGNC:21398]	1.16709	0.923158	1.36963	0.933586	2.24042	0	0	0	0	0	0	0	1.32678	0	0.552824	-0.465797
ABHD8	ENSG00000127220	79575	protein_coding	abhydrolase domain containing 8 [Source:HGNC Symbol;Acc:HGNC:23759]	2.80967	3.63109	4.39226	4.04554	0	0	0	0	22.2349	6.99556	0.894956	0	2.97571	4.30363	3.75033	0.363316	0.840858
ABI1	ENSG00000136754	10006	protein_coding	abl interactor 1 [Source:HGNC Symbol;Acc:HGNC:11320]	3.11225	5.41586	4.72286	3.11195	0	0	1.92753	0	0	1.99873	0	0	3.27258	0.560895	1.69077	-0.9968
ABI1P1	ENSG00000271484		unprocessed_pseudogene	abl interactor 1 pseudogene 1 [Source:HGNC Symbol;Acc:HGNC:20035]	0	0	0	0	0	0	0	0	0	0	0	0	0	0	0
ABI2	ENSG00000138443	10152	protein_coding	abl interactor 2 [Source:HGNC Symbol;Acc:HGNC:24011]	10.8929	9.04694	9.68187	12.1366	6.72125	0	15.4203	0	0	12.4921	2.68487	0	9.69591	4.37103	6.58973	-0.464315	0.738335
ABI3	ENSG00000108798	51225	protein_coding	ABI family member 3 [Source:HGNC Symbol;Acc:HGNC:29859]	0.345805	0.246175	0.566743	0.311195	0	0	0	0	0	0	0	0	0.293984	0	0.122493	0.48812
ABI3BP	ENSG00000154175	25890	protein_coding	ABI family member 3 binding protein [Source:HGNC Symbol;Acc:HGNC:17265]	1.90193	2.83102	2.12529	7.15749	6.72125	0	1.92753	0	0	0	0.894956	0	4.14739	0.403213	1.96329	-1.42594
ABITRAM	ENSG00000119328	54942	protein_coding	actin binding transcription modulator [Source:HGNC Symbol;Acc:HGNC:1364]	1.25354	1.35396	0.613972	1.24478	2.24042	0	0	0	0	0.499683	0	0	1.34134	0.0713833	0.60053	-0.344705
ABITRAMP1	ENSG00000251106		processed_pseudogene	ABITRAM pseudogene 1 [Source:HGNC Symbol;Acc:HGNC:39851]	0	0	0	0	0	0	0	0	0	0	0	0	0	0	0
ABL1	ENSG00000097007	25	protein_coding	ABL proto-oncogene 1, non-receptor tyrosine kinase [Source:HGNC Symbol;Acc:HGNC:76]	4.58192	3.01565	2.83372	8.40227	0	0	0	0	0	4.99683	5.36974	0	3.76671	1.48094	2.43334	-0.342953	0.869748
ABL2	ENSG00000143322	27	protein_coding	ABL proto-oncogene 2, non-receptor tyrosine kinase [Source:HGNC Symbol;Acc:HGNC:77]	9.07739	4.55424	4.67563	4.97912	0	0	3.85507	0	7.41164	6.99556	3.57982	0	4.65728	3.1203	3.76071	-0.189142	0.908538
ABLIM1	ENSG00000099204	3983	protein_coding	actin binding LIM protein 1 [Source:HGNC Symbol;Acc:HGNC:78]	6.82966	17.1707	9.3985	21.4725	24.6446	0	11.5652	0	7.41164	0	0	31.9148	15.9032	7.27024	10.8673	-1.32722	0.357881
ABLIM2	ENSG00000163995	84448	protein_coding	actin binding LIM protein family member 2 [Source:HGNC Symbol;Acc:HGNC:19195]	0.60516	0.80007	0.802887	1.86717	2.24042	0	0	0	0	2.49842	0	0	1.26314	0.356916	0.73451	0.206843
ABLIM3	ENSG00000173210	22885	protein_coding	actin binding LIM protein family member 3 [Source:HGNC Symbol;Acc:HGNC:29132]	2.11806	9.29312	6.13972	8.71347	4.48083	0	0	0	0	0	0	0	6.14904	0	2.5621	-2.55207	0.0318531
ABO	ENSG00000175164	28	protein_coding	ABO, alpha 1-3-N-acetylgalactosaminyltransferase and alpha 1-3-galactosyltransferase [Source:HGNC Symbol;Acc:HGNC:79]	0	0	0	0	0	0	0	0	0	0	0	0	0	0	0
ABR	ENSG00000159842	29	protein_coding	ABR activator of RhoGEF and GTPase [Source:HGNC Symbol;Acc:HGNC:81]	0	0	0	0	0	0	0	0	0	0	0	0	0	0	0
ABR-AS1	ENSG00000235361		lncRNA	ABR antisense RNA 1 [Source:HGNC Symbol;Acc:HGNC:55674]	0	0	0	0	0	0	0	0	0	0	0	0	0	0	0
ABRA	ENSG00000174429	137735	protein_coding	actin binding Rho activating protein [Source:HGNC Symbol;Acc:HGNC:30655]	0	0	0	0	0	0	0	0	0	0	0	0	0	0	0
ABRACL	ENSG00000146386	58527	protein_coding	ABRA C-terminal like [Source:HGNC Symbol;Acc:HGNC:21230]	0.475482	0.984701	0.3306	0.311195	0	0	0	0	7.41164	0	0	0	0.420396	1.05881	0.792801	0.743723
ABRAXAS1	ENSG00000163322	84142	protein_coding	abraxas 1, BRCA1 A complex subunit [Source:HGNC Symbol;Acc:HGNC:25829]	0.172903	0.184632	0.566743	0	2.24042	0	0	0	0	0	0	0	0.632939	0	0.263724	0.46749
ABRAXAS2	ENSG00000165660	23172	protein_coding	abraxas 2, BRISC complex subunit [Source:HGNC Symbol;Acc:HGNC:28975]	1.21032	0.923158	1.03903	1.55598	0	0	1.92753	0	0	0.999366	1.78991	0	0.945697	0.67383	0.787108	0.521329
ABT1	ENSG00000146109	29777	protein_coding	activator of basal transcription 1 [Source:HGNC Symbol;Acc:HGNC:17369]	3.28515	2.03095	1.88914	0.933586	2.24042	0	1.92753	23.2384	0	1.99873	1.78991	0	2.07585	4.13637	3.27782	0.914064	0.51007
ABT1P1	ENSG00000250496		processed_pseudogene	activator of basal transcription 1 pseudogene 1 [Source:HGNC Symbol;Acc:HGNC:39557]	0	0	0	0	0	0	0	0	0	0	0	0	0	0	0
ABTB1	ENSG00000114626	80325	protein_coding	ankyrin repeat and BTB domain containing 1 [Source:HGNC Symbol;Acc:HGNC:18275]	1.77225	2.33867	2.45589	3.73434	0	0	3.85507	4.64768	7.41164	1.49905	8.05461	15.9574	2.06023	5.91792	4.31055	1.01666	0.361225
ABTB2	ENSG00000166016	25841	protein_coding	ankyrin repeat and BTB domain containing 2 [Source:HGNC Symbol;Acc:HGNC:23842]	0.907739	1.29242	2.03083	1.24478	2.24042	0	1.92753	0	0	2.9981	3.57982	0	1.54324	1.21507	1.3518	0.715109
ABTB3	ENSG00000151136	121551	protein_coding	ankyrin repeat and BTB domain containing 3 [Source:HGNC Symbol;Acc:HGNC:23844]	0.389031	0.369263	0.377829	0.62239	0	0	0	0	0	0	0	0	0.351703	0	0.146543	0.440933
ACAA1	ENSG00000060971	30	protein_coding	acetyl-CoA acyltransferase 1 [Source:HGNC Symbol;Acc:HGNC:82]	0	0	0	0	0	0	0	0	0	0	0	0	0	0	0
ACAA2	ENSG00000167315	10449	protein_coding	acetyl-CoA acyltransferase 2 [Source:HGNC Symbol;Acc:HGNC:83]	2.29096	2.83102	2.6448	5.91271	4.48083	0	0	0	0	1.49905	0	0	3.63206	0.21415	1.63828	-1.33258
ACAA2P1	ENSG00000233585	100420869	transcribed_processed_pseudogene	ACAA2 pseudogene 1 [Source:HGNC Symbol;Acc:HGNC:55880]	0.172903	0.369263	0.3306	0	0	0	0	0	0	0	0	0	0.174553	0	0.0727305	0.525359
ACACA	ENSG00000278540	31	protein_coding	acetyl-CoA carboxylase alpha [Source:HGNC Symbol;Acc:HGNC:84]	0	0	0	0	0	0	0	0	0	0	0	0	0	0	0
ACACB	ENSG00000076555	32	protein_coding	acetyl-CoA carboxylase beta [Source:HGNC Symbol;Acc:HGNC:85]	0.518708	1.16933	0.991801	1.55598	2.24042	0	1.92753	0	0	1.99873	1.78991	0	1.29525	0.816597	1.01603	0.659325
ACAD10	ENSG00000111271	80724	protein_coding	acyl-CoA dehydrogenase family member 10 [Source:HGNC Symbol;Acc:HGNC:21597]	3.93354	6.21593	3.68383	8.09108	6.72125	0	5.7826	4.64768	0	2.49842	3.57982	0	5.72912	2.35836	3.76284	-0.614164	0.600846
ACAD11	ENSG00000240303	84129	protein_coding	acyl-CoA dehydrogenase family member 11 [Source:HGNC Symbol;Acc:HGNC:30211]	0.0432257	0	0	0.311195	0	0	0	0	0	0	0	0	0.0708842	0	0.0295351	0.732955
ACAD8	ENSG00000151498	27034	protein_coding	acyl-CoA dehydrogenase family member 8 [Source:HGNC Symbol;Acc:HGNC:87]	2.37741	3.38491	2.6448	3.73434	0	0	3.85507	0	0	1.99873	5.36974	0	2.42829	1.60336	1.94708	0.138196
ACAD9	ENSG00000177646	28976	protein_coding	acyl-CoA dehydrogenase family member 9 [Source:HGNC Symbol;Acc:HGNC:21497]	1.72903	1.5386	1.79469	0	0	0	1.92753	0	7.41164	1.49905	3.57982	0	1.01246	2.05972	1.62336	0.92774
ACAD9-DT	ENSG00000287110	123706524	lncRNA	ACAD9 divergent transcript [Source:HGNC Symbol;Acc:HGNC:56086]	0.259354	0.0615438	0	0	0	0	0	0	0	0	0	0	0.0641796	0	0.0267415	0.739438
ACADL	ENSG00000115361	33	protein_coding	acyl-CoA dehydrogenase long chain [Source:HGNC Symbol;Acc:HGNC:88]	0.129677	0.184632	0.188914	0	0	0	0	0	0	0	0	0	0.100645	0	0.0419353	0.655857
ACADM	ENSG00000117054	34	protein_coding	acyl-CoA dehydrogenase medium chain [Source:HGNC Symbol;Acc:HGNC:89]	4.92773	5.35431	5.43129	5.60151	6.72125	0	1.92753	0	0	4.99683	8.05461	0	5.60722	2.13985	3.58459	-0.374419	0.805414
ACADS	ENSG00000122971	35	protein_coding	acyl-CoA dehydrogenase short chain [Source:HGNC Symbol;Acc:HGNC:90]	0.778062	0.615438	1.08626	1.86717	0	0	0	0	7.41164	0.999366	0	0	0.869386	1.20157	1.06316	0.356689
ACADSB	ENSG00000196177	36	protein_coding	acyl-CoA dehydrogenase short/branched chain [Source:HGNC Symbol;Acc:HGNC:91]	2.07483	2.58484	2.69203	5.29032	0	0	0	0	7.41164	0.499683	0	0	2.5284	1.13019	1.71278	-0.996461
ACADVL	ENSG00000072778	37	protein_coding	acyl-CoA dehydrogenase very long chain [Source:HGNC Symbol;Acc:HGNC:92]	8.90449	13.4166	10.4848	12.759	8.96166	0	7.71013	27.8861	0	2.9981	1.78991	0	10.9053	5.76917	7.90922	-0.825817	0.43203
ACAN	ENSG00000157766	176	protein_coding	aggrecan [Source:HGNC Symbol;Acc:HGNC:319]	0	0.123088	0.0944572	0.62239	2.24042	0	0	0	0	0	0	0	0.61607	0	0.256696	0.454267
ACAP1	ENSG00000072818	9744	protein_coding	ArfGAP with coiled-coil, ankyrin repeat and PH domains 1 [Source:HGNC Symbol;Acc:HGNC:16467]	0	0	0	0	0	0	0	0	0	0	0	0	0	0	0
ACAP2	ENSG00000114331	23527	protein_coding	ArfGAP with coiled-coil, ankyrin repeat and PH domains 2 [Source:HGNC Symbol;Acc:HGNC:16469]	7.17546	5.60049	5.47852	8.09108	0	0	25.0579	0	22.2349	1.49905	1.78991	15.9574	5.26911	9.5056	7.7404	0.607703	0.688807
ACAP2-IT1	ENSG00000229325		lncRNA	ACAP2 intronic transcript 1 [Source:HGNC Symbol;Acc:HGNC:41426]	0.172903	0.184632	0.377829	0.933586	0	0	0	0	0	0	0	0	0.33379	0	0.139079	0.451461
ACAP3	ENSG00000131584	116983	protein_coding	ArfGAP with coiled-coil, ankyrin repeat and PH domains 3 [Source:HGNC Symbol;Acc:HGNC:16754]	10.3309	9.60084	13.3185	7.77988	6.72125	23.1304	13.4927	27.8861	7.41164	8.9943	8.05461	0	9.55028	12.71	11.3934	0.190654	0.846574
ACAT1	ENSG00000075239	38	protein_coding	acetyl-CoA acetyltransferase 1 [Source:HGNC Symbol;Acc:HGNC:93]	2.76644	4.30807	3.54215	1.55598	2.24042	0	1.92753	0	0	1.49905	8.94956	0	2.88261	1.76802	2.23243	0.130069
ACAT2	ENSG00000120437	39	protein_coding	acetyl-CoA acetyltransferase 2 [Source:HGNC Symbol;Acc:HGNC:94]	0	0.0615438	0.0472286	0	0	0	0	0	0	0	0	0	0.0217545	0	0.00906437	0.866902
ACBD3	ENSG00000182827	64746	protein_coding	acyl-CoA binding domain containing 3 [Source:HGNC Symbol;Acc:HGNC:15453]	3.3716	2.89256	2.6448	5.91271	2.24042	0	0	0	0	4.99683	5.36974	0	3.41242	1.48094	2.28572	-0.15601	0.940585
ACBD3-AS1	ENSG00000234478	107985353	lncRNA	ACBD3 antisense RNA 1 [Source:HGNC Symbol;Acc:HGNC:40701]	0	0	0.0472286	0	0	0	0	0	0	0	0	0	0.00944572	0	0.00393572	0.913949
ACBD4	ENSG00000181513	79777	protein_coding	acyl-CoA binding domain containing 4 [Source:HGNC Symbol;Acc:HGNC:23337]	1.34	2.5233	2.21975	4.97912	0	0	0	0	7.41164	1.49905	0	0	2.21243	1.27296	1.6644	-0.582963
ACBD5	ENSG00000107897	91452	protein_coding	acyl-CoA binding domain containing 5 [Source:HGNC Symbol;Acc:HGNC:23338]	2.63677	6.33902	4.95901	5.29032	8.96166	0	5.7826	0	0	2.9981	2.68487	0	5.63735	1.63794	3.30436	-0.721228	0.576402
ACBD6	ENSG00000230124	84320	protein_coding	acyl-CoA binding domain containing 6 [Source:HGNC Symbol;Acc:HGNC:23339]	3.89031	1.35396	2.07806	2.48956	0	0	0	0	14.8233	3.49778	3.57982	0	1.96238	3.1287	2.64273	0.509719	0.742702
ACBD7	ENSG00000176244	414149	protein_coding	acyl-CoA binding domain containing 7 [Source:HGNC Symbol;Acc:HGNC:17715]	3.06902	1.41551	1.60577	0.62239	2.24042	0	3.85507	4.64768	0	5.49651	10.7395	0	1.79062	3.5341	2.80765	1.45856	0.223689
ACCS	ENSG00000110455	84680	protein_coding	1-aminocyclopropane-1-carboxylate synthase homolog (inactive) [Source:HGNC Symbol;Acc:HGNC:23989]	0.389031	1.90786	0.283372	0.933586	0	0	1.92753	0	0	0	0	0	0.702769	0.275362	0.453448	0.336083
ACCSL	ENSG00000205126	390110	protein_coding	1-aminocyclopropane-1-carboxylate synthase homolog (inactive) like [Source:HGNC Symbol;Acc:HGNC:34391]	0	0	0	0	0	0	0	0	0	0	0	0	0	0	0
ACD	ENSG00000102977	65057	protein_coding	ACD shelterin complex subunit and telomerase recruitment factor [Source:HGNC Symbol;Acc:HGNC:25070]	0	0.123088	0.377829	0	0	0	0	0	0	0.499683	0	0	0.100183	0.0713833	0.0833833	0.715218
ACE	ENSG00000159640	1636	protein_coding	angiotensin I converting enzyme [Source:HGNC Symbol;Acc:HGNC:2707]	0.216128	0.307719	0.755658	0.311195	0	0	0	0	0	0.499683	0	0	0.31814	0.0713833	0.174199	0.682204
ACE2	ENSG00000130234	59272	protein_coding	angiotensin converting enzyme 2 [Source:HGNC Symbol;Acc:HGNC:13557]	0	0	0.0472286	0	0	0	1.92753	0	0	0	0	0	0.00944572	0.275362	0.164564	0.999501
ACE3P	ENSG00000224353	100129123	transcribed_unprocessed_pseudogene	angiotensin I converting enzyme 3, pseudogene [Source:HGNC Symbol;Acc:HGNC:44365]	0	0	0	0	0	0	0	0	0	0	0	0	0	0	0
ACER1	ENSG00000167769	125981	protein_coding	alkaline ceramidase 1 [Source:HGNC Symbol;Acc:HGNC:18356]	0	0	0	0	0	0	0	0	0	0	0	0	0	0	0
ACER2	ENSG00000177076	340485	protein_coding	alkaline ceramidase 2 [Source:HGNC Symbol;Acc:HGNC:23675]	0	0.0615438	0	0	0	0	0	0	0	0	0	0	0.0123088	0	0.00512865	0.902515
ACER2P1	ENSG00000180105		processed_pseudogene	ACER2 pseudogene 1 [Source:HGNC Symbol;Acc:HGNC:54674]	0	0	0	0	0	0	0	0	0	0	0	0	0	0	0
ACER3	ENSG00000078124	55331	protein_coding	alkaline ceramidase 3 [Source:HGNC Symbol;Acc:HGNC:16066]	3.1987	3.20028	3.11709	4.04554	0	0	19.2753	0	0	2.49842	0	0	2.71232	3.11054	2.94461	0.505619	0.805414
ACHE	ENSG00000087085	43	protein_coding	acetylcholinesterase (Cartwright blood group) [Source:HGNC Symbol;Acc:HGNC:108]	0.907739	1.41551	1.13349	1.55598	0	0	0	0	0	0	0	0	1.00254	0	0.417726	-0.246239
ACIN1	ENSG00000100813	22985	protein_coding	apoptotic chromatin condensation inducer 1 [Source:HGNC Symbol;Acc:HGNC:17066]	0.734837	0.307719	1.03903	0.62239	0	0	0	0	0	0	0	15.9574	0.540795	2.27963	1.55512	0.549363
ACKR1	ENSG00000213088	2532	protein_coding	atypical chemokine receptor 1 (Duffy blood group) [Source:HGNC Symbol;Acc:HGNC:4035]	2.67999	1.9694	2.21975	4.04554	2.24042	0	0	0	0	0	0	0	2.63102	0	1.09626	-1.45409
ACKR2	ENSG00000144648	1238	protein_coding	atypical chemokine receptor 2 [Source:HGNC Symbol;Acc:HGNC:1565]	0.216128	0.123088	0.0472286	0.62239	0	0	0	0	0	0	0	0	0.201767	0	0.0840696	0.541891
ACKR3	ENSG00000144476	57007	protein_coding	atypical chemokine receptor 3 [Source:HGNC Symbol;Acc:HGNC:23692]	0.518708	1.41551	0.472286	1.55598	0	0	0	0	0	0	0	0	0.792496	0	0.330207	-0.0261691
ACKR4	ENSG00000129048	51554	protein_coding	atypical chemokine receptor 4 [Source:HGNC Symbol;Acc:HGNC:1611]	0.0432257	0	0	0	0	0	0	0	0	0	0	0	0.00864514	0	0.00360214	0.917227
ACKR4P1	ENSG00000225415		processed_pseudogene	ACKR4 pseudogene 1 [Source:HGNC Symbol;Acc:HGNC:21142]	0	0	0	0	0	0	0	0	0	0	0	0	0	0	0
ACLY	ENSG00000131473	47	protein_coding	ATP citrate lyase [Source:HGNC Symbol;Acc:HGNC:115]	14.0916	3.508	9.30404	6.5351	6.72125	0	11.5652	23.2384	0	20.487	11.6344	0	8.03199	9.56072	8.92375	0.613158	0.583122
ACMSD	ENSG00000153086	130013	protein_coding	aminocarboxymuconate semialdehyde decarboxylase [Source:HGNC Symbol;Acc:HGNC:19288]	0	0	0	0	0	0	0	0	0	0	0	0	0	0	0
ACNATP	ENSG00000227411	347275	unitary_pseudogene	acyl-CoA:amino acid N-acyltransferase pseudogene [Source:HGNC Symbol;Acc:HGNC:34504]	0	0	0	0	0	0	0	0	0	0	0	0	0	0	0
ACO1	ENSG00000122729	48	protein_coding	aconitase 1 [Source:HGNC Symbol;Acc:HGNC:117]	1.72903	2.9541	2.6448	3.11195	2.24042	0	5.7826	0	0	1.49905	0	0	2.53606	1.04024	1.6635	-0.319399
ACO2	ENSG00000100412	50	protein_coding	aconitase 2 [Source:HGNC Symbol;Acc:HGNC:118]	0.475482	0.923158	0.755658	0.62239	0	0	0	0	0	0	0	0	0.555338	0	0.231391	0.211103
ACOD1	ENSG00000102794	730249	protein_coding	aconitate decarboxylase 1 [Source:HGNC Symbol;Acc:HGNC:33904]	0	0	0.425058	0	0	0	0	0	0	0	0	0	0.0850115	0	0.0354215	0.689466
ACOT1	ENSG00000184227	641371	protein_coding	acyl-CoA thioesterase 1 [Source:HGNC Symbol;Acc:HGNC:33128]	0	0	0	0	0	0	0	0	0	0	0	0	0	0	0
ACOT11	ENSG00000162390	26027	protein_coding	acyl-CoA thioesterase 11 [Source:HGNC Symbol;Acc:HGNC:18156]	0.518708	1.5386	1.84192	1.55598	2.24042	0	1.92753	0	7.41164	1.99873	2.68487	0	1.53912	2.00325	1.80987	0.735484
ACOT12	ENSG00000172497	134526	protein_coding	acyl-CoA thioesterase 12 [Source:HGNC Symbol;Acc:HGNC:24436]	0	0	0	0	0	0	0	0	0	0	0	0	0	0	0
ACOT13	ENSG00000112304	55856	protein_coding	acyl-CoA thioesterase 13 [Source:HGNC Symbol;Acc:HGNC:20999]	0.518708	1.29242	0.519515	0	0	0	0	0	0	0.999366	1.78991	0	0.466129	0.398468	0.42666	0.836281
ACOT2	ENSG00000119673	10965	protein_coding	acyl-CoA thioesterase 2 [Source:HGNC Symbol;Acc:HGNC:18431]	1.08064	1.78477	1.13349	0.62239	0	0	0	0	0	1.99873	0	0	0.924258	0.285533	0.551669	0.217213
ACOT4	ENSG00000177465	122970	protein_coding	acyl-CoA thioesterase 4 [Source:HGNC Symbol;Acc:HGNC:19748]	0	0	0	0	0	0	0	0	0	0	0	0	0	0	0
ACOT6	ENSG00000205669	641372	protein_coding	acyl-CoA thioesterase 6 [Source:HGNC Symbol;Acc:HGNC:33159]	0	0	0	0	0	0	0	0	0	0	0	0	0	0	0
ACOT7	ENSG00000097021	11332	protein_coding	acyl-CoA thioesterase 7 [Source:HGNC Symbol;Acc:HGNC:24157]	2.59354	3.07719	5.71466	2.17837	4.48083	0	1.92753	0	0	3.49778	1.78991	0	3.60892	1.03075	2.10499	-0.529905
ACOT8	ENSG00000101473	10005	protein_coding	acyl-CoA thioesterase 8 [Source:HGNC Symbol;Acc:HGNC:15919]	0.907739	1.5386	0.708429	1.86717	0	0	1.92753	0	0	0	1.78991	0	1.00439	0.531064	0.728282	0.295887
ACOT9	ENSG00000123130	23597	protein_coding	acyl-CoA thioesterase 9 [Source:HGNC Symbol;Acc:HGNC:17152]	0.950965	2.15403	1.36963	2.48956	0	0	1.92753	9.29536	0	2.9981	4.47478	0	1.39284	2.67082	2.13833	1.08283
ACOX1	ENSG00000161533	51	protein_coding	acyl-CoA oxidase 1 [Source:HGNC Symbol;Acc:HGNC:119]	5.23031	8.0007	6.61201	8.40227	4.48083	0	23.1304	18.5907	0	5.9962	11.6344	0	6.54522	8.47882	7.67315	0.683819	0.473587
ACOX2	ENSG00000168306	8309	protein_coding	acyl-CoA oxidase 2 [Source:HGNC Symbol;Acc:HGNC:120]	0.432257	0.80007	0.0472286	1.86717	0	0	0	0	0	0	0	0	0.629345	0	0.262227	0.145786
ACOX3	ENSG00000087008	8310	protein_coding	acyl-CoA oxidase 3, pristanoyl [Source:HGNC Symbol;Acc:HGNC:121]	0.172903	0.430807	0.944572	0	0	0	0	0	0	0.499683	0	0	0.309656	0.0713833	0.170664	0.563902
ACOXL	ENSG00000153093	55289	protein_coding	acyl-CoA oxidase like [Source:HGNC Symbol;Acc:HGNC:25621]	0.259354	0.369263	0.3306	0.311195	0	0	0	0	0	0	0	0	0.254083	0	0.105868	0.529189
ACOXL-AS1	ENSG00000204581	400997	lncRNA	ACOXL antisense RNA 1 [Source:HGNC Symbol;Acc:HGNC:41112]	0.0864514	0	0.0472286	0.311195	0	0	0	0	0	0	0	0	0.088975	0	0.0370729	0.689306
ACP1	ENSG00000143727	52	protein_coding	acid phosphatase 1 [Source:HGNC Symbol;Acc:HGNC:122]	5.27353	5.23123	5.90358	4.97912	2.24042	0	1.92753	0	0	0.499683	6.26469	0	4.72558	1.2417	2.69332	-0.850159	0.567313
ACP2	ENSG00000134575	53	protein_coding	acid phosphatase 2, lysosomal [Source:HGNC Symbol;Acc:HGNC:123]	2.80967	3.38491	2.50312	6.8463	4.48083	0	3.85507	0	0	3.99746	6.26469	0	4.00496	2.01675	2.84517	-0.0391185	0.987643
ACP3	ENSG00000014257	55	protein_coding	acid phosphatase 3 [Source:HGNC Symbol;Acc:HGNC:125]	0.0432257	0	0	0	0	0	0	0	0	0	0	0	0.00864514	0	0.00360214	0.917227
ACP4	ENSG00000142513	93650	protein_coding	acid phosphatase 4 [Source:HGNC Symbol;Acc:HGNC:14376]	0	0	0	0	0	0	0	0	0	0	0	0	0	0	0
ACP5	ENSG00000102575	54	protein_coding	acid phosphatase 5, tartrate resistant [Source:HGNC Symbol;Acc:HGNC:124]	0.907739	4.80042	1.84192	2.48956	0	0	5.7826	0	22.2349	2.49842	3.57982	0	2.00793	4.87082	3.67795	0.953524	0.488973
ACP6	ENSG00000162836	51205	protein_coding	acid phosphatase 6, lysophosphatidic [Source:HGNC Symbol;Acc:HGNC:29609]	0.60516	0.369263	0.425058	0.62239	0	0	0	0	0	0.499683	0	0	0.404374	0.0713833	0.210129	0.56712
ACP7	ENSG00000183760	390928	protein_coding	acid phosphatase 7, tartrate resistant (putative) [Source:HGNC Symbol;Acc:HGNC:33781]	0	0	0.0944572	0	0	0	0	0	0	0	0	0	0.0188914	0	0.00787144	0.877036
ACR	ENSG00000100312	49	protein_coding	acrosin [Source:HGNC Symbol;Acc:HGNC:126]	0	0	0	0	0	0	0	0	0	0	0	0	0	0	0
ACRBP	ENSG00000111644	84519	protein_coding	acrosin binding protein [Source:HGNC Symbol;Acc:HGNC:17195]	0.0864514	0.0615438	0.141686	0.62239	0	0	0	0	0	0.499683	0	0	0.182414	0.0713833	0.117646	0.901762
ACRP1	ENSG00000175509	645529	processed_pseudogene	ACR pseudogene 1 [Source:HGNC Symbol;Acc:HGNC:54745]	0	0	0	0	0	0	0	0	0	0	0	0	0	0	0
ACRV1	ENSG00000134940	56	protein_coding	acrosomal vesicle protein 1 [Source:HGNC Symbol;Acc:HGNC:127]	0.60516	0.0615438	0.283372	0	0	0	0	0	0	0.999366	0	0	0.190015	0.142767	0.162453	0.807406
ACSBG1	ENSG00000103740	23205	protein_coding	acyl-CoA synthetase bubblegum family member 1 [Source:HGNC Symbol;Acc:HGNC:29567]	0	0.0615438	0.0472286	0	0	0	1.92753	0	0	0	0	0	0.0217545	0.275362	0.169692	1.04463
ACSBG2	ENSG00000130377	81616	protein_coding	acyl-CoA synthetase bubblegum family member 2 [Source:HGNC Symbol;Acc:HGNC:24174]	0	0	0.0472286	0	0	0	0	0	0	0	0	0	0.00944572	0	0.00393572	0.913949
ACSF2	ENSG00000167107	80221	protein_coding	acyl-CoA synthetase family member 2 [Source:HGNC Symbol;Acc:HGNC:26101]	0.30258	0.307719	0.236143	1.24478	0	0	0	0	0	0	0	0	0.418245	0	0.174269	0.367665
ACSF3	ENSG00000176715	197322	protein_coding	acyl-CoA synthetase family member 3 [Source:HGNC Symbol;Acc:HGNC:27288]	1.25354	1.23088	1.41686	1.24478	0	0	3.85507	0	0	0.999366	0.894956	0	1.02921	0.821341	0.907954	0.46557
ACSL1	ENSG00000151726	2180	protein_coding	acyl-CoA synthetase long chain family member 1 [Source:HGNC Symbol;Acc:HGNC:3569]	2.63677	5.10814	3.54215	3.73434	4.48083	0	1.92753	0	7.41164	3.99746	6.26469	0	3.90045	2.80019	3.25863	0.0686492	0.967496
ACSL3	ENSG00000123983	2181	protein_coding	acyl-CoA synthetase long chain family member 3 [Source:HGNC Symbol;Acc:HGNC:3570]	13.2703	16.9246	12.4684	15.5598	6.72125	0	11.5652	0	0	4.49715	2.68487	0	12.9888	2.67817	6.97429	-1.49225	0.0877015
ACSL3-AS1	ENSG00000234193		lncRNA	ACSL3 antisense RNA 1 [Source:HGNC Symbol;Acc:HGNC:40227]	0	0	0	0	0	0	0	0	0	0	0	0	0	0	0
ACSL4	ENSG00000068366	2182	protein_coding	acyl-CoA synthetase long chain family member 4 [Source:HGNC Symbol;Acc:HGNC:3571]	2.37741	5.04659	3.9672	2.80076	0	0	0	0	0	0	0	0	2.83839	0	1.18266	-1.44801
ACSL5	ENSG00000197142	51703	protein_coding	acyl-CoA synthetase long chain family member 5 [Source:HGNC Symbol;Acc:HGNC:16526]	0.259354	0.923158	0.188914	0.62239	0	0	0	0	0	0	0	0	0.398763	0	0.166151	0.378886
ACSL6	ENSG00000164398	23305	protein_coding	acyl-CoA synthetase long chain family member 6 [Source:HGNC Symbol;Acc:HGNC:16496]	5.92192	15.509	12.5628	11.5142	13.4425	0	11.5652	0	0	3.49778	1.78991	0	11.7901	2.40756	6.31695	-1.44963	0.143965
ACSL6-AS1	ENSG00000223548	101927693	lncRNA	ACSL6 antisense RNA 1 [Source:HGNC Symbol;Acc:HGNC:40772]	0	0.0615438	0	0	0	0	0	0	0	0	0	0	0.0123088	0	0.00512865	0.902515
ACSM1	ENSG00000166743	116285	protein_coding	acyl-CoA synthetase medium chain family member 1 [Source:HGNC Symbol;Acc:HGNC:18049]	0	0.0615438	0	0	0	0	0	0	0	0	0	0	0.0123088	0	0.00512865	0.902515
ACSM2A	ENSG00000183747	123876	protein_coding	acyl-CoA synthetase medium chain family member 2A [Source:HGNC Symbol;Acc:HGNC:32017]	0	0.0615438	0	0	0	0	0	0	0	0	0	0	0.0123088	0	0.00512865	0.902515
ACSM2B	ENSG00000066813	348158	protein_coding	acyl-CoA synthetase medium chain family member 2B [Source:HGNC Symbol;Acc:HGNC:30931]	0	0	0	0	0	0	0	0	0	0	0	0	0	0	0
ACSM3	ENSG00000005187	6296	protein_coding	acyl-CoA synthetase medium chain family member 3 [Source:HGNC Symbol;Acc:HGNC:10522]	0	0.123088	0.0472286	0	0	0	0	0	0	0	0	0	0.0340633	0	0.014193	0.825584
ACSM4	ENSG00000215009	341392	protein_coding	acyl-CoA synthetase medium chain family member 4 [Source:HGNC Symbol;Acc:HGNC:32016]	0	0	0	0	0	0	0	0	0	0	0	0	0	0	0
ACSM5	ENSG00000183549	54988	protein_coding	acyl-CoA synthetase medium chain family member 5 [Source:HGNC Symbol;Acc:HGNC:26060]	0	0	0.0472286	0	0	0	0	0	0	0	0	0	0.00944572	0	0.00393572	0.913949
ACSM5P1	ENSG00000260762		unprocessed_pseudogene	acyl-CoA synthetase medium chain family member 5 pseudogene 1 [Source:HGNC Symbol;Acc:HGNC:51295]	0	0	0	0	0	0	0	0	0	0	0	0	0	0	0
ACSM6	ENSG00000173124	142827	protein_coding	acyl-CoA synthetase medium chain family member 6 [Source:HGNC Symbol;Acc:HGNC:31665]	0.129677	0.123088	0.236143	0	0	0	0	0	0	0	0	0	0.0977816	0	0.0407423	0.661759
ACSS1	ENSG00000154930	84532	protein_coding	acyl-CoA synthetase short chain family member 1 [Source:HGNC Symbol;Acc:HGNC:16091]	0.648385	1.16933	1.55854	1.86717	0	0	0	0	0	0.499683	0.894956	0	1.04869	0.199234	0.553173	-0.071337
ACSS2	ENSG00000131069	55902	protein_coding	acyl-CoA synthetase short chain family member 2 [Source:HGNC Symbol;Acc:HGNC:15814]	0.734837	1.41551	0.991801	2.80076	0	0	5.7826	18.5907	0	0.499683	0	0	1.18858	3.55329	2.56799	1.30975	0.418968
ACSS3	ENSG00000111058	79611	protein_coding	acyl-CoA synthetase short chain family member 3 [Source:HGNC Symbol;Acc:HGNC:24723]	2.16128	1.78477	1.08626	3.73434	4.48083	0	5.7826	0	0	0.499683	0	0	2.6495	0.897469	1.62748	-0.384147
ACTA1	ENSG00000143632	58	protein_coding	actin alpha 1, skeletal muscle [Source:HGNC Symbol;Acc:HGNC:129]	0.0432257	0	0	0	2.24042	0	0	0	0	0	1.78991	0	0.456728	0.255702	0.339463	0.734241
ACTA2	ENSG00000107796	59	protein_coding	actin alpha 2, smooth muscle [Source:HGNC Symbol;Acc:HGNC:130]	0.0432257	0.123088	0.0472286	0.62239	0	0	0	0	0	0	0	0	0.167186	0	0.069661	0.546678
ACTA2-AS1	ENSG00000180139	100132116	lncRNA	ACTA2 antisense RNA 1 [Source:HGNC Symbol;Acc:HGNC:45169]	0	0	0	0	0	0	0	0	0	0	0	0	0	0	0
ACTB	ENSG00000075624	60	protein_coding	actin beta [Source:HGNC Symbol;Acc:HGNC:132]	4.75482	5.53895	5.47852	5.91271	2.24042	0	7.71013	18.5907	29.6465	3.99746	1.78991	0	4.78508	8.81925	7.13835	0.584675	0.613816
ACTBL2	ENSG00000169067	345651	protein_coding	actin beta like 2 [Source:HGNC Symbol;Acc:HGNC:17780]	0	0	0	0	0	0	0	0	0	0	0	0	0	0	0
ACTBP1	ENSG00000229145	643309	processed_pseudogene	ACTB pseudogene 1 [Source:HGNC Symbol;Acc:HGNC:134]	0	0	0	0	0	0	0	0	0	0	0	0	0	0	0
ACTBP11	ENSG00000188460		processed_pseudogene	ACTB pseudogene 11 [Source:HGNC Symbol;Acc:HGNC:33971]	0	0	0	0	0	0	0	0	0	0	0	0	0	0	0
ACTBP12	ENSG00000233125	100462767	processed_pseudogene	ACTB pseudogene 12 [Source:HGNC Symbol;Acc:HGNC:150]	0	0	0	0	0	0	0	0	0	0	0	0	0	0	0
ACTBP14	ENSG00000229001	389976	processed_pseudogene	ACTB pseudogene 14 [Source:HGNC Symbol;Acc:HGNC:45086]	0	0	0	0	0	0	0	0	0	0	0	0	0	0	0
ACTBP15	ENSG00000213857		processed_pseudogene	ACTB pseudogene 15 [Source:HGNC Symbol;Acc:HGNC:55065]	0	0	0	0	0	0	1.92753	0	0	0	0	0	0	0.275362	0.160628	1.03106
ACTBP2	ENSG00000213763		processed_pseudogene	ACTB pseudogene 2 [Source:HGNC Symbol;Acc:HGNC:135]	0	0	0	0	0	0	0	0	0	0	0	0	0	0	0
ACTBP4	ENSG00000286676		processed_pseudogene	ACTB pseudogene 4 [Source:HGNC Symbol;Acc:HGNC:137]	0	0	0	0	0	0	0	0	0	0	0	0	0	0	0
ACTBP6	ENSG00000203413		processed_pseudogene	ACTB pseudogene 6 [Source:HGNC Symbol;Acc:HGNC:139]	0	0	0	0	0	0	0	0	0	0	0	0	0	0	0
ACTBP7	ENSG00000185607		processed_pseudogene	ACTB pseudogene 7 [Source:HGNC Symbol;Acc:HGNC:140]	0	0	0	0	0	0	0	0	0	0	0	0	0	0	0
ACTBP8	ENSG00000220267		processed_pseudogene	ACTB pseudogene 8 [Source:HGNC Symbol;Acc:HGNC:141]	0	0	0	0	0	0	0	0	0	0	0	0	0	0	0
ACTBP9	ENSG00000266920		processed_pseudogene	ACTB pseudogene 9 [Source:HGNC Symbol;Acc:HGNC:142]	0	0	0	0	0	0	0	0	0	0	0	0	0	0	0
ACTC1	ENSG00000159251	70	protein_coding	actin alpha cardiac muscle 1 [Source:HGNC Symbol;Acc:HGNC:143]	0	0	0	0	0	0	0	0	0	0	0	0	0	0	0
ACTE1P	ENSG00000172900		transcribed_unitary_pseudogene	actin epsilon 1, pseudogene [Source:HGNC Symbol;Acc:HGNC:51491]	0	0.0615438	0	0	0	0	0	0	0	0	0	0	0.0123088	0	0.00512865	0.902515
ACTG1	ENSG00000184009	71	protein_coding	actin gamma 1 [Source:HGNC Symbol;Acc:HGNC:144]	72.6191	47.3888	62.0112	60.6831	49.2891	0	34.6956	4.64768	29.6465	36.4769	56.3822	15.9574	58.3983	25.4009	39.1498	-0.847737	0.218477
ACTG1P1	ENSG00000178631		processed_pseudogene	actin gamma 1 pseudogene 1 [Source:HGNC Symbol;Acc:HGNC:146]	0	0	0	0	0	0	0	0	0	0	0	0	0	0	0
ACTG1P10	ENSG00000231340		processed_pseudogene	actin gamma 1 pseudogene 10 [Source:HGNC Symbol;Acc:HGNC:155]	0	0	0	0	0	0	0	0	0	0	0	0	0	0	0
ACTG1P11	ENSG00000229465		processed_pseudogene	actin gamma 1 pseudogene 11 [Source:HGNC Symbol;Acc:HGNC:37651]	0	0	0	0	0	0	0	0	0	0	0	0	0	0	0
ACTG1P12	ENSG00000226642	100418921	processed_pseudogene	actin gamma 1 pseudogene 12 [Source:HGNC Symbol;Acc:HGNC:44496]	0	0	0	0	0	0	0	0	0	0	0	0	0	0	0
ACTG1P13	ENSG00000241305		processed_pseudogene	actin gamma 1 pseudogene 13 [Source:HGNC Symbol;Acc:HGNC:49058]	0	0	0	0	0	0	0	0	0	0	0	0	0	0	0
ACTG1P14	ENSG00000230581	100418910	processed_pseudogene	actin gamma 1 pseudogene 14 [Source:HGNC Symbol;Acc:HGNC:49751]	0	0	0	0	0	0	0	0	0	0	0	0	0	0	0
ACTG1P15	ENSG00000259904	100418951	processed_pseudogene	actin gamma 1 pseudogene 15 [Source:HGNC Symbol;Acc:HGNC:51495]	0	0	0	0	0	0	0	0	0	0	0	0	0	0	0
ACTG1P16	ENSG00000260298	100418960	transcribed_processed_pseudogene	actin gamma 1 pseudogene 16 [Source:HGNC Symbol;Acc:HGNC:51496]	0	0	0	0	0	0	0	0	0	0	0	0	0	0	0
ACTG1P17	ENSG00000259315		transcribed_processed_pseudogene	actin gamma 1 pseudogene 17 [Source:HGNC Symbol;Acc:HGNC:51497]	0.172903	0.123088	0.472286	0	0	0	0	0	0	0	0	0	0.153655	0	0.0640231	0.558144
ACTG1P18	ENSG00000218475		processed_pseudogene	actin gamma 1 pseudogene 18 [Source:HGNC Symbol;Acc:HGNC:51498]	0.0432257	0	0	0	0	0	0	0	0	0	0	0	0.00864514	0	0.00360214	0.917227
ACTG1P19	ENSG00000237999	644160	processed_pseudogene	actin gamma 1 pseudogene 19 [Source:HGNC Symbol;Acc:HGNC:51499]	0	0	0	0	0	0	0	0	0	0	0	0	0	0	0
ACTG1P2	ENSG00000229129		processed_pseudogene	actin gamma 1 pseudogene 2 [Source:HGNC Symbol;Acc:HGNC:147]	0	0	0	0	0	0	0	0	0	0	0	0	0	0	0
ACTG1P20	ENSG00000241547		processed_pseudogene	actin gamma 1 pseudogene 20 [Source:HGNC Symbol;Acc:HGNC:51500]	0	0	0	0	0	0	0	0	0	0	0	0	0	0	0
ACTG1P21	ENSG00000232672	100131291	processed_pseudogene	actin gamma 1 pseudogene 21 [Source:HGNC Symbol;Acc:HGNC:51501]	0	0	0	0	0	0	0	0	0	0	0	0	0	0	0
ACTG1P22	ENSG00000271615	100131953	transcribed_processed_pseudogene	actin gamma 1 pseudogene 22 [Source:HGNC Symbol;Acc:HGNC:51502]	0	0	0	0	0	0	0	0	0	0	0	0	0	0	0
ACTG1P23	ENSG00000230362	442097	processed_pseudogene	actin gamma 1 pseudogene 23 [Source:HGNC Symbol;Acc:HGNC:51503]	0	0	0	0	0	0	0	0	0	0	0	0	0	0	0
ACTG1P24	ENSG00000226359	441783	processed_pseudogene	actin gamma 1 pseudogene 24 [Source:HGNC Symbol;Acc:HGNC:49661]	0	0	0	0	0	0	0	0	0	0	0	0	0	0	0
ACTG1P25	ENSG00000234996		transcribed_processed_pseudogene	actin gamma 1 pseudogene 25 [Source:HGNC Symbol;Acc:HGNC:54872]	0.345805	0.307719	0.0944572	0	0	0	0	0	0	0.499683	0	0	0.149596	0.0713833	0.103972	0.760955
ACTG1P3	ENSG00000215388		processed_pseudogene	actin gamma 1 pseudogene 3 [Source:HGNC Symbol;Acc:HGNC:148]	0	0	0	0	0	0	0	0	0	0	0	0	0	0	0
ACTG1P4	ENSG00000236085		processed_pseudogene	actin gamma 1 pseudogene 4 [Source:HGNC Symbol;Acc:HGNC:149]	0	0	0	0	0	0	0	0	0	0	0	0	0	0	0
ACTG1P9	ENSG00000229349		processed_pseudogene	actin gamma 1 pseudogene 9 [Source:HGNC Symbol;Acc:HGNC:154]	0	0	0.0472286	0	0	0	0	0	0	0	0	0	0.00944572	0	0.00393572	0.913949
ACTG2	ENSG00000163017	72	protein_coding	actin gamma 2, smooth muscle [Source:HGNC Symbol;Acc:HGNC:145]	0.0432257	0.184632	0.188914	0.62239	0	0	0	0	0	0	0	0	0.207832	0	0.0865968	0.54012
ACTL10	ENSG00000288649	170487	protein_coding	actin like 10 [Source:HGNC Symbol;Acc:HGNC:16127]	0	0	0.0944572	0	0	0	0	0	0	0	0	0	0.0188914	0	0.00787144	0.877036
ACTL11P	ENSG00000234667	389120	unitary_pseudogene	actin like 11, pseudogene [Source:HGNC Symbol;Acc:HGNC:44626]	0	0	0	0	0	0	0	0	0	0	0	0	0	0	0
ACTL6A	ENSG00000136518	86	protein_coding	actin like 6A [Source:HGNC Symbol;Acc:HGNC:24124]	0.129677	0.246175	0.188914	0	0	0	0	0	0	0.999366	0	0	0.112953	0.142767	0.130344	0.970522
ACTL6B	ENSG00000077080	51412	protein_coding	actin like 6B [Source:HGNC Symbol;Acc:HGNC:160]	2.89612	0.492351	2.26697	2.17837	0	0	5.7826	51.1245	37.0582	7.49525	6.26469	0	1.56676	15.3893	9.62992	2.80387	0.00263879
ACTL7A	ENSG00000187003	10881	protein_coding	actin like 7A [Source:HGNC Symbol;Acc:HGNC:161]	0	0	0	0	0	0	0	0	0	0	0	0	0	0	0
ACTL7B	ENSG00000148156	10880	protein_coding	actin like 7B [Source:HGNC Symbol;Acc:HGNC:162]	0	0	0	0	0	0	0	0	0	0	0	0	0	0	0
ACTL8	ENSG00000117148	81569	protein_coding	actin like 8 [Source:HGNC Symbol;Acc:HGNC:24018]	0	0	0	0.311195	0	0	0	0	0	0	0	0	0.062239	0	0.0259329	0.755692
ACTL9	ENSG00000181786	284382	protein_coding	actin like 9 [Source:HGNC Symbol;Acc:HGNC:28494]	0	0	0	0	0	0	0	0	0	0	0	0	0	0	0
ACTN1	ENSG00000072110	87	protein_coding	actinin alpha 1 [Source:HGNC Symbol;Acc:HGNC:163]	4.10644	10.4009	8.92621	8.71347	6.72125	0	3.85507	0	14.8233	1.99873	13.4243	0	7.77365	4.87163	6.08081	-0.357909	0.796556
ACTN1-DT	ENSG00000259062	161159	lncRNA	ACTN1 divergent transcript [Source:HGNC Symbol;Acc:HGNC:20131]	0	0.123088	0	0	0	0	1.92753	0	0	0	0	0	0.0246175	0.275362	0.170885	0.954252
ACTN2	ENSG00000077522	88	protein_coding	actinin alpha 2 [Source:HGNC Symbol;Acc:HGNC:164]	0.129677	0.369263	0.377829	0	0	0	0	0	0	0	0	0	0.175354	0	0.0730641	0.524154
ACTN3	ENSG00000248746	89	protein_coding	actinin alpha 3 [Source:HGNC Symbol;Acc:HGNC:165]	0	0	0	0	0	0	0	0	0	0	0	0	0	0	0
ACTN4	ENSG00000130402	81	protein_coding	actinin alpha 4 [Source:HGNC Symbol;Acc:HGNC:166]	0	0	0	0	0	0	0	0	0	0	0	0	0	0	0
ACTN4P1	ENSG00000213493	344978	processed_pseudogene	actinin alpha 4 pseudogene 1 [Source:HGNC Symbol;Acc:HGNC:44028]	0	0	0	0	0	0	0	0	0	0	0	0	0	0	0
ACTN4P2	ENSG00000214141		processed_pseudogene	actinin alpha 4 pseudogene 2 [Source:HGNC Symbol;Acc:HGNC:44032]	0	0	0	0	0	0	0	0	0	0	0	0	0	0	0
ACTP1	ENSG00000229890	106480335	processed_pseudogene	actin family pseudogene 1 [Source:HGNC Symbol;Acc:HGNC:51621]	0	0	0	0	0	0	0	0	0	0	0	0	0	0	0
ACTR10	ENSG00000131966	55860	protein_coding	actin related protein 10 [Source:HGNC Symbol;Acc:HGNC:17372]	6.09482	8.55459	5.19515	8.71347	6.72125	0	7.71013	0	0	7.49525	2.68487	0	7.05586	2.55575	4.43079	-0.575102	0.656168
ACTR1A	ENSG00000138107	10121	protein_coding	actin related protein 1A [Source:HGNC Symbol;Acc:HGNC:167]	3.54451	5.10814	4.72286	4.35673	11.2021	0	0	0	0	6.49588	4.47478	0	5.78686	1.56724	3.32541	-0.63238	0.696428
ACTR1AP1	ENSG00000233370	100287074	processed_pseudogene	ACTR1A pseudogene 1 [Source:HGNC Symbol;Acc:HGNC:54703]	0	0	0	0	0	0	0	0	0	0	0	0	0	0	0
ACTR1B	ENSG00000115073	10120	protein_coding	actin related protein 1B [Source:HGNC Symbol;Acc:HGNC:168]	8.64514	6.4621	7.46212	9.95825	2.24042	0	1.92753	0	0	7.49525	2.68487	0	6.9536	1.72966	3.90631	-0.935851	0.51007
ACTR2	ENSG00000138071	10097	protein_coding	actin related protein 2 [Source:HGNC Symbol;Acc:HGNC:169]	11.7574	16.9246	13.6018	15.871	20.1637	0	17.3478	4.64768	7.41164	4.99683	4.47478	15.9574	15.6637	7.83374	11.0962	-0.979376	0.187135
ACTR3	ENSG00000115091	10096	protein_coding	actin related protein 3 [Source:HGNC Symbol;Acc:HGNC:170]	2.20451	1.90786	2.26697	1.55598	2.24042	0	1.92753	0	7.41164	1.99873	0	15.9574	2.03515	3.89933	3.12259	0.131971	0.94196
ACTR3-AS1	ENSG00000228857		lncRNA	ACTR3 antisense RNA 1 [Source:HGNC Symbol;Acc:HGNC:53965]	0.0864514	0	0	0	0	0	1.92753	0	0	0	0	0	0.0172903	0.275362	0.167832	0.975207
ACTR3B	ENSG00000133627	57180	protein_coding	actin related protein 3B [Source:HGNC Symbol;Acc:HGNC:17256]	1.34	3.20028	2.45589	3.42315	0	0	0	0	0	1.99873	0	0	2.08386	0.285533	1.03484	-0.571878
ACTR3BP1	ENSG00000270242		processed_pseudogene	ACTR3B pseudogene 1 [Source:HGNC Symbol;Acc:HGNC:37724]	0	0	0	0	0	0	0	0	0	0	0	0	0	0	0
ACTR3BP2	ENSG00000226481		processed_pseudogene	ACTR3B pseudogene 2 [Source:HGNC Symbol;Acc:HGNC:38677]	0	0	0	0	0	0	0	0	0	0	0	0	0	0	0
ACTR3BP3	ENSG00000260327		processed_pseudogene	ACTR3B pseudogene 3 [Source:HGNC Symbol;Acc:HGNC:38678]	0	0	0	0	0	0	0	0	0	0	0	0	0	0	0
ACTR3BP4	ENSG00000249283		processed_pseudogene	ACTR3B pseudogene 4 [Source:HGNC Symbol;Acc:HGNC:38681]	0	0	0	0	0	0	0	0	0	0	0	0	0	0	0
ACTR3BP5	ENSG00000227264		processed_pseudogene	ACTR3B pseudogene 5 [Source:HGNC Symbol;Acc:HGNC:38682]	0	0	0	0	0	0	0	0	0	0	0	0	0	0	0
ACTR3BP6	ENSG00000280263	440888	processed_pseudogene	ACTR3B pseudogene 6 [Source:HGNC Symbol;Acc:HGNC:38683]	0	0	0	0	0	0	0	0	0	0	0	0	0	0	0
ACTR3BP7	ENSG00000226444		processed_pseudogene	ACTR3B pseudogene 7 [Source:HGNC Symbol;Acc:HGNC:54971]	0	0	0	0	0	0	0	0	0	0	0	0	0	0	0
ACTR3C	ENSG00000106526	653857	protein_coding	actin related protein 3C [Source:HGNC Symbol;Acc:HGNC:37282]	0	0.307719	0.0472286	0.311195	0	0	0	0	0	0	0	0	0.133229	0	0.0555119	0.599587
ACTR3P2	ENSG00000232267	100129013	processed_pseudogene	ACTR3 pseudogene 2 [Source:HGNC Symbol;Acc:HGNC:38676]	0	0	0	0	0	0	0	0	0	0	0	0	0	0	0
ACTR3P3	ENSG00000242573		processed_pseudogene	ACTR3 pseudogene 3 [Source:HGNC Symbol;Acc:HGNC:38679]	0	0	0	0	0	0	0	0	0	0	0	0	0	0	0
ACTR5	ENSG00000101442	79913	protein_coding	actin related protein 5 [Source:HGNC Symbol;Acc:HGNC:14671]	0.821288	0.923158	1.18072	0.933586	0	0	0	0	0	0	0	0	0.771749	0	0.321562	-0.0216236
ACTR6	ENSG00000075089	64431	protein_coding	actin related protein 6 [Source:HGNC Symbol;Acc:HGNC:24025]	2.59354	3.32337	1.74746	3.73434	0	0	0	0	0	0.499683	6.26469	0	2.27974	0.966339	1.51359	-0.133989
ACTR6P1	ENSG00000248915	100421495	processed_pseudogene	ACTR6 pseudogene 1 [Source:HGNC Symbol;Acc:HGNC:44210]	0	0	0.0472286	0	0	0	0	0	0	0	0	0	0.00944572	0	0.00393572	0.913949
ACTR8	ENSG00000113812	93973	protein_coding	actin related protein 8 [Source:HGNC Symbol;Acc:HGNC:14672]	0.950965	0.861614	0.613972	1.55598	2.24042	0	0	0	0	0	0	0	1.24459	0	0.518579	-0.347389
ACTRT1	ENSG00000123165	139741	protein_coding	actin related protein T1 [Source:HGNC Symbol;Acc:HGNC:24027]	0	0	0	0	0	0	0	0	0	0	0	0	0	0	0
ACTRT1P1	ENSG00000235239		processed_pseudogene	ACTRT1 pseudogene 1 [Source:HGNC Symbol;Acc:HGNC:55127]	0	0	0	0	0	0	0	0	0	0	0	0	0	0	0
ACTRT2	ENSG00000169717	140625	protein_coding	actin related protein T2 [Source:HGNC Symbol;Acc:HGNC:24026]	0	0	0	0	0	0	0	0	0	0	0	0	0	0	0
ACTRT3	ENSG00000184378	84517	protein_coding	actin related protein T3 [Source:HGNC Symbol;Acc:HGNC:24022]	0.172903	0.184632	0.0472286	0.62239	0	0	0	0	0	0	0	0	0.205431	0	0.0855961	0.542503
ACVR1	ENSG00000115170	90	protein_coding	activin A receptor type 1 [Source:HGNC Symbol;Acc:HGNC:171]	0.950965	2.15403	0.991801	2.48956	0	0	0	0	0	0.999366	0	0	1.31727	0.142767	0.632144	-0.321286
ACVR1B	ENSG00000135503	91	protein_coding	activin A receptor type 1B [Source:HGNC Symbol;Acc:HGNC:172]	4.97095	3.87726	4.39226	7.46869	6.72125	0	1.92753	0	0	1.99873	0.894956	0	5.48608	0.688746	2.68764	-1.44847	0.201447
ACVR1C	ENSG00000123612	130399	protein_coding	activin A receptor type 1C [Source:HGNC Symbol;Acc:HGNC:18123]	0.259354	0.184632	0.0944572	0	0	0	1.92753	0	0	0	0	0	0.107689	0.275362	0.205498	1.20606
ACVR2A	ENSG00000121989	92	protein_coding	activin A receptor type 2A [Source:HGNC Symbol;Acc:HGNC:173]	1.77225	1.72323	1.18072	2.48956	0	0	3.85507	0	0	2.9981	0	0	1.43315	0.979024	1.16824	0.324128
ACVR2B	ENSG00000114739	93	protein_coding	activin A receptor type 2B [Source:HGNC Symbol;Acc:HGNC:174]	9.769	3.07719	4.34503	3.42315	11.2021	0	3.85507	4.64768	0	2.49842	2.68487	0	6.36329	1.95515	3.79187	-0.900934	0.464124
ACVR2B-AS1	ENSG00000229589	100128640	lncRNA	ACVR2B antisense RNA 1 [Source:HGNC Symbol;Acc:HGNC:44161]	0.0432257	0	0	0	0	0	0	0	0	0	0	0	0.00864514	0	0.00360214	0.917227
ACVRL1	ENSG00000139567	94	protein_coding	activin A receptor like type 1 [Source:HGNC Symbol;Acc:HGNC:175]	0.172903	0.553895	0.377829	0	0	0	0	0	0	0.499683	0	0	0.220925	0.0713833	0.133692	0.681644
ACY1	ENSG00000243989	95	protein_coding	aminoacylase 1 [Source:HGNC Symbol;Acc:HGNC:177]	0.648385	0.676982	0.519515	0.62239	0	0	0	0	0	0.499683	0	0	0.493455	0.0713833	0.247246	0.427698
ACY3	ENSG00000132744	91703	protein_coding	aminoacylase 3 [Source:HGNC Symbol;Acc:HGNC:24104]	0	0	0.188914	0	0	0	0	4.64768	0	0	0	0	0.0377829	0.663954	0.403049	0.918641
ACYP1	ENSG00000119640	97	protein_coding	acylphosphatase 1 [Source:HGNC Symbol;Acc:HGNC:179]	6.2245	2.15403	5.62021	4.35673	6.72125	0	7.71013	0	0	4.99683	0.894956	0	5.01534	1.94313	3.22322	-0.445755	0.778192
ACYP2	ENSG00000170634	98	protein_coding	acylphosphatase 2 [Source:HGNC Symbol;Acc:HGNC:180]	1.08064	3.508	1.93637	6.5351	0	0	3.85507	0	0	0.499683	0.894956	0	2.61202	0.749958	1.52582	-0.615437
ADA	ENSG00000196839	100	protein_coding	adenosine deaminase [Source:HGNC Symbol;Acc:HGNC:186]	0.129677	0.246175	0.188914	0	0	0	0	0	7.41164	0	0	0	0.112953	1.05881	0.6647	1.48375
ADA2	ENSG00000093072	51816	protein_coding	adenosine deaminase 2 [Source:HGNC Symbol;Acc:HGNC:1839]	1.94516	2.58484	2.07806	3.42315	2.24042	0	1.92753	0	0	0.499683	2.68487	0	2.45432	0.730298	1.44864	-0.457644
ADAD1	ENSG00000164113	132612	protein_coding	adenosine deaminase domain containing 1 [Source:HGNC Symbol;Acc:HGNC:30713]	0	0	0	0	0	0	0	0	0	0	0	0	0	0	0
ADAD1P2	ENSG00000267511	100422407	processed_pseudogene	adenosine deaminase domain containing 1 pseudogene 2 [Source:HGNC Symbol;Acc:HGNC:44552]	0	0	0	0	0	0	0	0	0	0	0	0	0	0	0
ADAD2	ENSG00000140955	161931	protein_coding	adenosine deaminase domain containing 2 [Source:HGNC Symbol;Acc:HGNC:30714]	0.0432257	1.29242	0.0472286	0	0	0	0	0	0	0	0	0	0.276575	0	0.11524	0.393308
ADAL	ENSG00000168803	161823	protein_coding	adenosine deaminase like [Source:HGNC Symbol;Acc:HGNC:31853]	1.16709	1.90786	1.70023	0.933586	0	0	5.7826	0	0	1.49905	0	0	1.14175	1.04024	1.08253	0.519133
ADAM10	ENSG00000137845	102	protein_coding	ADAM metallopeptidase domain 10 [Source:HGNC Symbol;Acc:HGNC:188]	3.93354	3.508	4.58118	7.46869	0	0	1.92753	0	7.41164	2.9981	1.78991	0	3.89828	2.01817	2.80155	-0.656541	0.62089
ADAM11	ENSG00000073670	4185	protein_coding	ADAM metallopeptidase domain 11 [Source:HGNC Symbol;Acc:HGNC:189]	0.734837	1.23088	2.36143	1.55598	0	0	1.92753	32.5337	14.8233	5.9962	4.47478	0	1.17662	8.5365	5.46989	2.38928	0.012254
ADAM12	ENSG00000148848	8038	protein_coding	ADAM metallopeptidase domain 12 [Source:HGNC Symbol;Acc:HGNC:190]	0.259354	0.553895	0.519515	0.311195	0	0	3.85507	0	0	0.499683	0	0	0.328792	0.622107	0.499892	1.34937
ADAM15	ENSG00000143537	8751	protein_coding	ADAM metallopeptidase domain 15 [Source:HGNC Symbol;Acc:HGNC:193]	1.94516	3.32337	2.07806	1.86717	2.24042	0	1.92753	0	0	1.99873	0	0	2.29083	0.560895	1.2817	-0.493354
ADAM17	ENSG00000151694	6868	protein_coding	ADAM metallopeptidase domain 17 [Source:HGNC Symbol;Acc:HGNC:195]	1.94516	1.9694	1.46409	2.17837	4.48083	0	5.7826	0	7.41164	0.499683	0.894956	0	2.40757	2.08413	2.21889	0.0923616
ADAM18	ENSG00000168619	8749	protein_coding	ADAM metallopeptidase domain 18 [Source:HGNC Symbol;Acc:HGNC:196]	0	0	0	0	0	0	0	0	0	0	0	0	0	0	0
ADAM19	ENSG00000135074	8728	protein_coding	ADAM metallopeptidase domain 19 [Source:HGNC Symbol;Acc:HGNC:197]	3.45805	3.44645	3.25877	2.48956	6.72125	0	1.92753	0	0	6.99556	1.78991	0	3.87482	1.53043	2.50726	-0.168845	0.932623
ADAM1A	ENSG00000229186		unitary_pseudogene	ADAM metallopeptidase domain 1A (pseudogene) [Source:HGNC Symbol;Acc:HGNC:187]	0	0	0	0	0	0	0	0	0	0	0	0	0	0	0
ADAM1B	ENSG00000226469	100420505	unitary_pseudogene	ADAM metallopeptidase domain 1B (pseudogene) [Source:HGNC Symbol;Acc:HGNC:44366]	0	0	0.0472286	0	0	0	0	0	0	0	0	0	0.00944572	0	0.00393572	0.913949
ADAM2	ENSG00000104755	2515	protein_coding	ADAM metallopeptidase domain 2 [Source:HGNC Symbol;Acc:HGNC:198]	0	0	0	0	0	0	0	0	0	0	0	0	0	0	0
ADAM20	ENSG00000134007	8748	protein_coding	ADAM metallopeptidase domain 20 [Source:HGNC Symbol;Acc:HGNC:199]	0.216128	0	0.141686	0.311195	0	0	0	0	0	0	0	0	0.133802	0	0.0557508	0.598114
ADAM20P1	ENSG00000290783	317760	lncRNA	ADAM metallopeptidase domain 20 pseudogene 1 [Source:HGNC Symbol;Acc:HGNC:20102]	0	0	0	0	0	0	0	0	0	0	0	0	0	0	0
ADAM20P2	ENSG00000248574		processed_pseudogene	ADAM metallopeptidase domain 20 pseudogene 2 [Source:HGNC Symbol;Acc:HGNC:43901]	0	0.0615438	0	0	0	0	0	0	0	0	0	0	0.0123088	0	0.00512865	0.902515
ADAM20P3	ENSG00000249162	644325	processed_pseudogene	ADAM metallopeptidase domain 20 pseudogene 3 [Source:HGNC Symbol;Acc:HGNC:43902]	0	0	0	0	0	0	0	0	0	0	0	0	0	0	0
ADAM21	ENSG00000139985	8747	protein_coding	ADAM metallopeptidase domain 21 [Source:HGNC Symbol;Acc:HGNC:200]	0.0432257	0.0615438	0	0	0	0	0	0	0	0	0	0	0.0209539	0	0.00873079	0.869726
ADAM21P1	ENSG00000235812		transcribed_processed_pseudogene	ADAM metallopeptidase domain 21 pseudogene 1 [Source:HGNC Symbol;Acc:HGNC:19822]	0	0	0	0	0	0	0	0	0	0	0	0	0	0	0
ADAM22	ENSG00000008277	53616	protein_coding	ADAM metallopeptidase domain 22 [Source:HGNC Symbol;Acc:HGNC:201]	2.03161	2.40021	2.78649	3.73434	2.24042	0	1.92753	0	0	2.9981	0	0	2.63861	0.703662	1.50989	-0.471823
ADAM23	ENSG00000114948	8745	protein_coding	ADAM metallopeptidase domain 23 [Source:HGNC Symbol;Acc:HGNC:202]	0.994191	1.16933	1.46409	1.86717	2.24042	0	0	32.5337	0	1.49905	0	0	1.54704	4.86183	3.48067	1.43182	0.380339
ADAM24P	ENSG00000214607	646479	unprocessed_pseudogene	ADAM metallopeptidase domain 24, pseudogene [Source:HGNC Symbol;Acc:HGNC:203]	0	0	0	0	0	0	0	0	0	0	0	0	0	0	0
ADAM28	ENSG00000042980	10863	protein_coding	ADAM metallopeptidase domain 28 [Source:HGNC Symbol;Acc:HGNC:206]	0.345805	0.492351	0.141686	1.24478	0	0	0	0	0	0	0	0	0.444925	0	0.185385	0.336229
ADAM29	ENSG00000168594	11086	protein_coding	ADAM metallopeptidase domain 29 [Source:HGNC Symbol;Acc:HGNC:207]	0.129677	0	0.0472286	0	0	0	0	0	0	0	0	0	0.0353811	0	0.0147421	0.820956
ADAM30	ENSG00000134249	11085	protein_coding	ADAM metallopeptidase domain 30 [Source:HGNC Symbol;Acc:HGNC:208]	0	0	0	0	0	0	0	0	0	0	0	0	0	0	0
ADAM32	ENSG00000197140	203102	protein_coding	ADAM metallopeptidase domain 32 [Source:HGNC Symbol;Acc:HGNC:15479]	0	0	0	0	0	0	0	0	0	0	0	0	0	0	0
ADAM33	ENSG00000149451	80332	protein_coding	ADAM metallopeptidase domain 33 [Source:HGNC Symbol;Acc:HGNC:15478]	0.561934	0.307719	0.377829	0.311195	0	0	0	0	0	0	0	0	0.311735	0	0.12989	0.471814
ADAM3A	ENSG00000197475		transcribed_unitary_pseudogene	ADAM metallopeptidase domain 3A (pseudogene) [Source:HGNC Symbol;Acc:HGNC:209]	0	0	0	0	0	0	0	0	0	0	0	0	0	0	0
ADAM3B	ENSG00000260089	1596	processed_pseudogene	ADAM metallopeptidase domain 3B (pseudogene) [Source:HGNC Symbol;Acc:HGNC:210]	0	0	0	0	0	0	0	0	0	0	0	0	0	0	0
ADAM5	ENSG00000196115	255926	transcribed_unitary_pseudogene	ADAM metallopeptidase domain 5 (pseudogene) [Source:HGNC Symbol;Acc:HGNC:212]	0	0	0	0	0	0	0	0	0	0	0	0	0	0	0
ADAM6	ENSG00000290844	8755	lncRNA	ADAM metallopeptidase domain 6 (pseudogene) [Source:HGNC Symbol;Acc:HGNC:213]	0	0	0	0	0	0	0	0	0	0	0	0	0	0	0
ADAM7	ENSG00000069206	8756	protein_coding	ADAM metallopeptidase domain 7 [Source:HGNC Symbol;Acc:HGNC:214]	0	0	0.0472286	0	0	0	0	0	0	0	0	0	0.00944572	0	0.00393572	0.913949
ADAM7-AS1	ENSG00000253535		lncRNA	ADAM7, ADAMDEC1 and ADAM28 antisense RNA 1 [Source:HGNC Symbol;Acc:HGNC:56152]	0	0	0	0	0	0	0	0	0	0	0	0	0	0	0
ADAM7-AS2	ENSG00000253643	101929315	lncRNA	ADAM7 antisense RNA 2 [Source:HGNC Symbol;Acc:HGNC:56153]	0	0	0	0	0	0	0	0	0	0	0	0	0	0	0
ADAM8	ENSG00000151651	101	protein_coding	ADAM metallopeptidase domain 8 [Source:HGNC Symbol;Acc:HGNC:215]	0.950965	1.16933	1.08626	1.24478	0	0	0	0	7.41164	0	0	0	0.890267	1.05881	0.988581	0.0904013
ADAM9	ENSG00000168615	8754	protein_coding	ADAM metallopeptidase domain 9 [Source:HGNC Symbol;Acc:HGNC:216]	0.691611	0.923158	0.425058	0	4.48083	0	13.4927	0	7.41164	0	0	0	1.30413	2.98634	2.28542	1.27823	0.471743
ADAMDEC1	ENSG00000134028	27299	protein_coding	ADAM like decysin 1 [Source:HGNC Symbol;Acc:HGNC:16299]	0.172903	0	0	0	0	23.1304	1.92753	0	0	0	0	0	0.0345805	3.57971	2.10257	1.95833
ADAMTS1	ENSG00000154734	9510	protein_coding	ADAM metallopeptidase with thrombospondin type 1 motif 1 [Source:HGNC Symbol;Acc:HGNC:217]	4.75482	7.75452	3.58938	15.5598	2.24042	0	0	4.64768	0	0	0	0	6.77978	0.663954	3.21221	-2.29068	0.0571784
ADAMTS10	ENSG00000142303	81794	protein_coding	ADAM metallopeptidase with thrombospondin type 1 motif 10 [Source:HGNC Symbol;Acc:HGNC:13201]	1.55612	1.60014	1.93637	0.933586	2.24042	0	0	0	0	0.499683	0	0	1.65333	0.0713833	0.730527	-0.67527
ADAMTS12	ENSG00000151388	81792	protein_coding	ADAM metallopeptidase with thrombospondin type 1 motif 12 [Source:HGNC Symbol;Acc:HGNC:14605]	0.0864514	0.307719	0.141686	0.62239	0	0	0	0	7.41164	1.49905	0	0	0.231649	1.27296	0.839078	1.77409
ADAMTS13	ENSG00000160323	11093	protein_coding	ADAM metallopeptidase with thrombospondin type 1 motif 13 [Source:HGNC Symbol;Acc:HGNC:1366]	0	0	0	0	0	0	0	0	0	0	0	0	0	0	0
ADAMTS14	ENSG00000138316	140766	protein_coding	ADAM metallopeptidase with thrombospondin type 1 motif 14 [Source:HGNC Symbol;Acc:HGNC:14899]	0.0432257	0.123088	0.0472286	0	0	0	0	0	0	0	0	0	0.0427084	0	0.0177952	0.798891
ADAMTS15	ENSG00000166106	170689	protein_coding	ADAM metallopeptidase with thrombospondin type 1 motif 15 [Source:HGNC Symbol;Acc:HGNC:16305]	0.0864514	0.369263	0.283372	0.311195	0	0	0	0	0	0	0	0	0.210056	0	0.0875234	0.551592
ADAMTS16	ENSG00000145536	170690	protein_coding	ADAM metallopeptidase with thrombospondin type 1 motif 16 [Source:HGNC Symbol;Acc:HGNC:17108]	0.0432257	0.0615438	0.0472286	0.311195	0	0	3.85507	0	0	0	0	0	0.0926387	0.550724	0.359855	1.86457
ADAMTS16-DT	ENSG00000250579	101929176	lncRNA	ADAMTS16 divergent transcript [Source:HGNC Symbol;Acc:HGNC:55548]	0.172903	0	0.188914	0	0	0	0	0	0	0	0	0	0.0723634	0	0.0301514	0.718978
ADAMTS17	ENSG00000140470	170691	protein_coding	ADAM metallopeptidase with thrombospondin type 1 motif 17 [Source:HGNC Symbol;Acc:HGNC:17109]	0.0864514	0.246175	0.755658	0.933586	0	0	0	0	0	0.499683	0	0	0.404374	0.0713833	0.210129	0.549466
ADAMTS18	ENSG00000140873	170692	protein_coding	ADAM metallopeptidase with thrombospondin type 1 motif 18 [Source:HGNC Symbol;Acc:HGNC:17110]	0.259354	0.492351	0.377829	0.62239	0	0	3.85507	0	0	0	0	0	0.350385	0.550724	0.467249	1.16483
ADAMTS19	ENSG00000145808	171019	protein_coding	ADAM metallopeptidase with thrombospondin type 1 motif 19 [Source:HGNC Symbol;Acc:HGNC:17111]	0.432257	0.615438	1.08626	0.933586	2.24042	0	0	0	0	0	0	0	1.06159	0	0.44233	-0.123889
ADAMTS19-AS1	ENSG00000249421	103689846	lncRNA	ADAMTS19 antisense RNA 1 [Source:HGNC Symbol;Acc:HGNC:40797]	0	0	0	0	0	0	0	0	0	0	0	0	0	0	0
ADAMTS2	ENSG00000087116	9509	protein_coding	ADAM metallopeptidase with thrombospondin type 1 motif 2 [Source:HGNC Symbol;Acc:HGNC:218]	0.0432257	0.0615438	0.3306	0.933586	0	0	0	0	0	0	0	0	0.273791	0	0.11408	0.471515
ADAMTS20	ENSG00000173157	80070	protein_coding	ADAM metallopeptidase with thrombospondin type 1 motif 20 [Source:HGNC Symbol;Acc:HGNC:17178]	0.0432257	0	0.0944572	0	0	0	0	0	0	0	0	0	0.0275366	0	0.0114736	0.846614
ADAMTS3	ENSG00000156140	9508	protein_coding	ADAM metallopeptidase with thrombospondin type 1 motif 3 [Source:HGNC Symbol;Acc:HGNC:219]	0.432257	1.47705	0.897344	0.933586	0	0	1.92753	0	0	0	0	0	0.748048	0.275362	0.472314	0.26673
ADAMTS4	ENSG00000158859	9507	protein_coding	ADAM metallopeptidase with thrombospondin type 1 motif 4 [Source:HGNC Symbol;Acc:HGNC:220]	0.864514	0.184632	0.425058	0	0	0	19.2753	0	0	0	0	0	0.294841	2.75362	1.72913	1.94203
ADAMTS5	ENSG00000154736	11096	protein_coding	ADAM metallopeptidase with thrombospondin type 1 motif 5 [Source:HGNC Symbol;Acc:HGNC:221]	0.561934	0.676982	0.236143	1.24478	0	0	0	0	0	0	0	0	0.543968	0	0.226653	0.232238
ADAMTS6	ENSG00000049192	11174	protein_coding	ADAM metallopeptidase with thrombospondin type 1 motif 6 [Source:HGNC Symbol;Acc:HGNC:222]	0.259354	0.0615438	0.188914	0	0	0	0	0	0	0	0.894956	0	0.101962	0.127851	0.117064	0.946521
ADAMTS7	ENSG00000136378	11173	protein_coding	ADAM metallopeptidase with thrombospondin type 1 motif 7 [Source:HGNC Symbol;Acc:HGNC:223]	0.475482	0.246175	0.377829	0	2.24042	0	0	0	0	0	0	0	0.66798	0	0.278325	0.417286
ADAMTS7P1	ENSG00000274376	390660	transcribed_unprocessed_pseudogene	ADAMTS7 pseudogene 1 [Source:HGNC Symbol;Acc:HGNC:49407]	0	0	0	0	0	0	0	0	0	0	0	0	0	0	0
ADAMTS7P3	ENSG00000261143	400406	transcribed_unprocessed_pseudogene	ADAMTS7 pseudogene 3 [Source:HGNC Symbol;Acc:HGNC:49409]	0	0	0	0	0	0	0	0	0	0	0	0	0	0	0
ADAMTS7P4	ENSG00000218052	642935	transcribed_unprocessed_pseudogene	ADAMTS7 pseudogene 4 [Source:HGNC Symbol;Acc:HGNC:49410]	0	0	0	0	0	0	0	0	0	0	0	0	0	0	0
ADAMTS8	ENSG00000134917	11095	protein_coding	ADAM metallopeptidase with thrombospondin type 1 motif 8 [Source:HGNC Symbol;Acc:HGNC:224]	0.172903	0.123088	0.188914	1.55598	2.24042	0	0	0	0	0	0	0	0.856259	0	0.356775	0.187498
ADAMTS9	ENSG00000163638	56999	protein_coding	ADAM metallopeptidase with thrombospondin type 1 motif 9 [Source:HGNC Symbol;Acc:HGNC:13202]	0.0864514	0.123088	0.188914	1.24478	0	0	0	0	0	0	0	0	0.328647	0	0.136936	0.437779
ADAMTS9-AS1	ENSG00000241158	101929335	lncRNA	ADAMTS9 antisense RNA 1 [Source:HGNC Symbol;Acc:HGNC:40625]	0.518708	1.35396	0.141686	2.48956	0	0	0	0	0	0	0	0	0.900784	0	0.375327	-0.099348
ADAMTS9-AS2	ENSG00000241684	100507098	lncRNA	ADAMTS9 antisense RNA 2 [Source:HGNC Symbol;Acc:HGNC:42435]	0.0432257	0.307719	0.236143	0	0	0	5.7826	0	0	0	0	0	0.117418	0.826086	0.530807	1.64924
ADAMTSL1	ENSG00000178031	92949	protein_coding	ADAMTS like 1 [Source:HGNC Symbol;Acc:HGNC:14632]	0.172903	0.307719	0.188914	0.933586	0	0	0	0	0	0	0	0	0.320624	0	0.133594	0.465163
ADAMTSL2	ENSG00000197859	9719	protein_coding	ADAMTS like 2 [Source:HGNC Symbol;Acc:HGNC:14631]	0.0432257	0.184632	0.377829	0	0	0	0	0	0	0	0	0	0.121137	0	0.0504738	0.615376
ADAMTSL3	ENSG00000156218	57188	protein_coding	ADAMTS like 3 [Source:HGNC Symbol;Acc:HGNC:14633]	0.432257	0.676982	0.283372	0.311195	0	0	1.92753	4.64768	0	0	0	0	0.340761	0.939316	0.689918	1.25314
ADAMTSL4	ENSG00000143382	54507	protein_coding	ADAMTS like 4 [Source:HGNC Symbol;Acc:HGNC:19706]	0.129677	0.246175	0	0	0	0	0	0	0	0	0	0	0.0751705	0	0.031321	0.712682
ADAMTSL4-AS1	ENSG00000203804		lncRNA	ADAMTSL4 antisense RNA 1 [Source:HGNC Symbol;Acc:HGNC:32041]	0	0	0	0	0	0	0	0	0	0	0	0	0	0	0
ADAMTSL4-AS2	ENSG00000237781	100289061	lncRNA	ADAMTSL4 antisense RNA 2 [Source:HGNC Symbol;Acc:HGNC:40895]	0	0.123088	0	0	0	0	0	0	0	0	0	0	0.0246175	0	0.0102573	0.857031
ADAMTSL5	ENSG00000185761	339366	protein_coding	ADAMTS like 5 [Source:HGNC Symbol;Acc:HGNC:27912]	0.129677	0.184632	0	0	0	0	0	0	0	0	0	0	0.0628617	0	0.0261924	0.743145
ADAP1	ENSG00000105963	11033	protein_coding	ArfGAP with dual PH domains 1 [Source:HGNC Symbol;Acc:HGNC:16486]	0.216128	0.553895	0.661201	0	0	0	0	0	0	0	0	0	0.286245	0	0.119269	0.382179
ADAP2	ENSG00000184060	55803	protein_coding	ArfGAP with dual PH domains 2 [Source:HGNC Symbol;Acc:HGNC:16487]	0.475482	0.861614	0.141686	0.62239	0	0	1.92753	0	0	0	0	0	0.420235	0.275362	0.335726	0.738252
ADAR	ENSG00000160710	103	protein_coding	adenosine deaminase RNA specific [Source:HGNC Symbol;Acc:HGNC:225]	12.9245	13.1704	9.63464	14.0038	13.4425	0	9.63767	0	7.41164	8.9943	4.47478	0	12.6352	4.35977	7.80785	-0.905731	0.288947
ADARB1	ENSG00000197381	104	protein_coding	adenosine deaminase RNA specific B1 [Source:HGNC Symbol;Acc:HGNC:226]	5.31676	7.38526	8.83175	13.6926	11.2021	0	9.63767	0	7.41164	5.9962	2.68487	15.9574	9.28569	5.9554	7.34302	-0.65077	0.516383
ADARB2	ENSG00000185736	105	protein_coding	adenosine deaminase RNA specific B2 (inactive) [Source:HGNC Symbol;Acc:HGNC:227]	0.518708	0.492351	0.991801	1.24478	0	0	0	0	0	0	0	0	0.649528	0	0.270637	0.116517
ADARB2-AS1	ENSG00000205696	642394	lncRNA	ADARB2 antisense RNA 1 [Source:HGNC Symbol;Acc:HGNC:23299]	0	0	0	0	0	0	0	0	0	0	0	0	0	0	0
ADAT1	ENSG00000065457	23536	protein_coding	adenosine deaminase tRNA specific 1 [Source:HGNC Symbol;Acc:HGNC:228]	1.6858	2.64638	1.3224	1.86717	2.24042	0	1.92753	0	0	1.49905	0	0	1.95243	0.489512	1.09906	-0.375659
ADAT2	ENSG00000189007	134637	protein_coding	adenosine deaminase tRNA specific 2 [Source:HGNC Symbol;Acc:HGNC:21172]	0.691611	1.29242	0.519515	1.55598	2.24042	0	1.92753	0	7.41164	0	0	0	1.25999	1.33417	1.30326	0.249495
ADAT3	ENSG00000213638	113179	protein_coding	adenosine deaminase tRNA specific 3 [Source:HGNC Symbol;Acc:HGNC:25151]	0	0	0	0	0	0	0	0	0	0	0	0	0	0	0
ADCK1	ENSG00000063761	57143	protein_coding	aarF domain containing kinase 1 [Source:HGNC Symbol;Acc:HGNC:19038]	0.950965	2.33867	1.51132	1.24478	0	0	0	0	0	1.49905	0	0	1.20915	0.21415	0.628731	-0.123849
ADCK2	ENSG00000133597	90956	protein_coding	aarF domain containing kinase 2 [Source:HGNC Symbol;Acc:HGNC:19039]	2.07483	2.09249	2.45589	1.24478	2.24042	0	3.85507	0	0	7.49525	13.4243	0	2.02168	3.53924	2.90692	1.3665	0.290853
ADCK5	ENSG00000173137	203054	protein_coding	aarF domain containing kinase 5 [Source:HGNC Symbol;Acc:HGNC:21738]	0	0	0	0	0	0	0	0	0	0	0	0	0	0	0
ADCY1	ENSG00000164742	107	protein_coding	adenylate cyclase 1 [Source:HGNC Symbol;Acc:HGNC:232]	10.72	21.5403	16.1522	18.0493	6.72125	0	7.71013	0	0	10.993	0.894956	0	14.6366	2.79973	7.73177	-1.4528	0.227192
ADCY10	ENSG00000143199	55811	protein_coding	adenylate cyclase 10 [Source:HGNC Symbol;Acc:HGNC:21285]	0	0.123088	0	0	0	0	0	0	0	0	0	0	0.0246175	0	0.0102573	0.857031
ADCY10P1	ENSG00000161912		transcribed_unprocessed_pseudogene	ADCY10 pseudogene 1 [Source:HGNC Symbol;Acc:HGNC:44143]	0	0	0	0	0	0	0	0	0	0	0	0	0	0	0
ADCY2	ENSG00000078295	108	protein_coding	adenylate cyclase 2 [Source:HGNC Symbol;Acc:HGNC:233]	4.8845	1.23088	1.84192	1.86717	0	0	0	0	0	1.99873	4.47478	0	1.96489	0.924788	1.35816	0.000385195
ADCY3	ENSG00000138031	109	protein_coding	adenylate cyclase 3 [Source:HGNC Symbol;Acc:HGNC:234]	1.72903	0.861614	1.51132	1.55598	0	0	0	0	0	1.99873	1.78991	0	1.13159	0.541235	0.787215	0.288219
ADCY4	ENSG00000129467	196883	protein_coding	adenylate cyclase 4 [Source:HGNC Symbol;Acc:HGNC:235]	0	0	0	0	0	0	0	0	0	0	0	0	0	0	0
ADCY5	ENSG00000173175	111	protein_coding	adenylate cyclase 5 [Source:HGNC Symbol;Acc:HGNC:236]	0.561934	0.553895	1.9836	2.80076	0	0	5.7826	0	0	0	0	0	1.18004	0.826086	0.973566	0.347423
ADCY6	ENSG00000174233	112	protein_coding	adenylate cyclase 6 [Source:HGNC Symbol;Acc:HGNC:237]	0.0864514	0	0.0472286	0	0	0	0	0	0	0	0	0	0.026736	0	0.01114	0.849288
ADCY6-DT	ENSG00000257660	100506125	lncRNA	ADCY6 divergent transcript [Source:HGNC Symbol;Acc:HGNC:53332]	0.129677	0.184632	0.0472286	0	0	0	0	0	0	0	0	0	0.0723074	0	0.0301281	0.719476
ADCY7	ENSG00000121281	113	protein_coding	adenylate cyclase 7 [Source:HGNC Symbol;Acc:HGNC:238]	0.0864514	0.0615438	0.0472286	0	0	0	0	0	0	0	0	0	0.0390448	0	0.0162687	0.809768
ADCY8	ENSG00000155897	114	protein_coding	adenylate cyclase 8 [Source:HGNC Symbol;Acc:HGNC:239]	0.0864514	0.307719	0.236143	0	0	0	0	0	0	0	0	0	0.126063	0	0.0525261	0.606335
ADCY9	ENSG00000162104	115	protein_coding	adenylate cyclase 9 [Source:HGNC Symbol;Acc:HGNC:240]	2.72322	0.984701	1.3224	0.933586	0	0	3.85507	32.5337	7.41164	1.99873	4.47478	0	1.19278	7.18199	4.68649	2.10261	0.0542308
ADCYAP1	ENSG00000141433	116	protein_coding	adenylate cyclase activating polypeptide 1 [Source:HGNC Symbol;Acc:HGNC:241]	0	0.369263	0.0472286	0	0	0	0	0	0	0	0	0	0.0832983	0	0.0347076	0.693964
ADCYAP1R1	ENSG00000078549	117	protein_coding	ADCYAP receptor type I [Source:HGNC Symbol;Acc:HGNC:242]	0.60516	0.246175	0.944572	1.55598	0	0	3.85507	0	0	0	0	0	0.670377	0.550724	0.600579	0.649535
ADD1	ENSG00000087274	118	protein_coding	adducin 1 [Source:HGNC Symbol;Acc:HGNC:243]	21.9586	61.113	32.0682	35.4763	17.9233	0	21.2029	0	0	15.4902	8.94956	0	33.7079	6.52037	17.8485	-1.65052	0.0723256
ADD2	ENSG00000075340	119	protein_coding	adducin 2 [Source:HGNC Symbol;Acc:HGNC:244]	8.90449	4.12344	9.49295	8.71347	8.96166	0	30.8405	46.4768	37.0582	25.4838	44.7478	0	8.0392	26.3724	18.7336	1.95374	0.000131511
ADD3	ENSG00000148700	120	protein_coding	adducin 3 [Source:HGNC Symbol;Acc:HGNC:245]	19.8406	25.1099	12.8462	21.1613	8.96166	0	9.63767	9.29536	0	2.9981	14.3193	0	17.5839	5.17863	10.3475	-1.20563	0.187999
ADD3-AS1	ENSG00000203876	100505933	lncRNA	ADD3 antisense RNA 1 [Source:HGNC Symbol;Acc:HGNC:48682]	0.259354	1.47705	0.519515	0.62239	0	0	3.85507	0	0	0	0	0	0.575662	0.550724	0.561115	0.750521
ADGB	ENSG00000118492	79747	protein_coding	androglobin [Source:HGNC Symbol;Acc:HGNC:21212]	0.0432257	0	0	0	0	0	0	0	0	0	0	0	0.00864514	0	0.00360214	0.917227
ADGB-DT	ENSG00000237468	101928661	lncRNA	ADGB divergent transcript [Source:HGNC Symbol;Acc:HGNC:55654]	0	0	0	0	0	0	0	0	0	0	0	0	0	0	0
ADGRA1	ENSG00000197177	84435	protein_coding	adhesion G protein-coupled receptor A1 [Source:HGNC Symbol;Acc:HGNC:13838]	0.216128	0.246175	0.802887	0.311195	0	0	0	0	0	0.499683	0	0	0.315277	0.0713833	0.173006	0.682958
ADGRA1-AS1	ENSG00000256925		lncRNA	ADGRA1 antisense RNA 1 [Source:HGNC Symbol;Acc:HGNC:49543]	0.0432257	0	0.188914	0	0	0	0	0	0	0	0.894956	0	0.046428	0.127851	0.0939247	0.871817
ADGRA2	ENSG00000020181	25960	protein_coding	adhesion G protein-coupled receptor A2 [Source:HGNC Symbol;Acc:HGNC:17849]	0.0432257	0	0	0.62239	0	0	0	0	0	0	0	0	0.133123	0	0.055468	0.605833
ADGRA3	ENSG00000152990	166647	protein_coding	adhesion G protein-coupled receptor A3 [Source:HGNC Symbol;Acc:HGNC:13839]	3.93354	3.20028	3.49492	3.42315	0	0	7.71013	0	0	9.99366	2.68487	0	2.81038	2.91267	2.87005	0.57451	0.721816
ADGRA3P1	ENSG00000256616	100996333	transcribed_processed_pseudogene	ADGRA3 pseudogene 1 [Source:HGNC Symbol;Acc:HGNC:55918]	0	0.0615438	0.141686	0	0	0	1.92753	0	0	0	0	0	0.0406459	0.275362	0.177564	0.969986
ADGRB1	ENSG00000181790	575	protein_coding	adhesion G protein-coupled receptor B1 [Source:HGNC Symbol;Acc:HGNC:943]	4.5387	2.89256	2.17252	3.11195	6.72125	0	0	0	0	0.999366	0	0	3.88739	0.142767	1.70303	-1.55108
ADGRB2	ENSG00000121753	576	protein_coding	adhesion G protein-coupled receptor B2 [Source:HGNC Symbol;Acc:HGNC:944]	4.66837	3.38491	4.01443	5.29032	4.48083	23.1304	9.63767	9.29536	14.8233	10.993	7.15965	0	4.36777	10.7199	8.07319	1.14305	0.0675261
ADGRB3	ENSG00000135298	577	protein_coding	adhesion G protein-coupled receptor B3 [Source:HGNC Symbol;Acc:HGNC:945]	1.94516	0.738526	1.27517	2.80076	2.24042	0	0	0	0	1.49905	0	0	1.80001	0.21415	0.874923	-0.444218
ADGRB3-DT	ENSG00000230910		lncRNA	ADGRB3 divergent transcript [Source:HGNC Symbol;Acc:HGNC:55774]	1.72903	0.676982	0.708429	1.55598	2.24042	0	1.92753	0	0	0.999366	0	0	1.38217	0.418129	0.819811	0.0354168
ADGRD1	ENSG00000111452	283383	protein_coding	adhesion G protein-coupled receptor D1 [Source:HGNC Symbol;Acc:HGNC:19893]	0.30258	0.676982	0.141686	0.311195	0	0	0	0	0	0	0	0	0.286489	0	0.11937	0.488026
ADGRD1-AS1	ENSG00000256151		lncRNA	ADGRD1 antisense RNA 1 [Source:HGNC Symbol;Acc:HGNC:53314]	0	0	0	0	0	0	0	0	0	0	0	0	0	0	0
ADGRD2	ENSG00000180264	347088	protein_coding	adhesion G protein-coupled receptor D2 [Source:HGNC Symbol;Acc:HGNC:18651]	0.0432257	0.0615438	0.0472286	0	0	0	0	0	0	0	0	0	0.0303996	0	0.0126665	0.837254
ADGRE1	ENSG00000174837	2015	protein_coding	adhesion G protein-coupled receptor E1 [Source:HGNC Symbol;Acc:HGNC:3336]	0.0432257	0.307719	0	0	0	23.1304	0	0	0	0	0	0	0.070189	3.30434	1.95678	1.45909
ADGRE2	ENSG00000127507	30817	protein_coding	adhesion G protein-coupled receptor E2 [Source:HGNC Symbol;Acc:HGNC:3337]	0.0432257	0	0.141686	0	0	0	0	0	0	0	0	0	0.0369823	0	0.0154093	0.816006
ADGRE3	ENSG00000131355	84658	protein_coding	adhesion G protein-coupled receptor E3 [Source:HGNC Symbol;Acc:HGNC:23647]	0.0432257	0	0	0	0	0	0	0	0	0	0	0	0.00864514	0	0.00360214	0.917227
ADGRE4P	ENSG00000268758		transcribed_unprocessed_pseudogene	adhesion G protein-coupled receptor E4, pseudogene [Source:HGNC Symbol;Acc:HGNC:19240]	0	0	0	0	0	0	0	0	0	0	0	0	0	0	0
ADGRE5	ENSG00000123146	976	protein_coding	adhesion G protein-coupled receptor E5 [Source:HGNC Symbol;Acc:HGNC:1711]	0	0	0	0	0	0	0	0	0	0	0	0	0	0	0
ADGRF1	ENSG00000153292	266977	protein_coding	adhesion G protein-coupled receptor F1 [Source:HGNC Symbol;Acc:HGNC:18990]	0	0	0.0944572	0	0	0	0	0	0	0	0	0	0.0188914	0	0.00787144	0.877036
ADGRF2	ENSG00000164393		transcribed_unitary_pseudogene	adhesion G protein-coupled receptor F2 [Source:HGNC Symbol;Acc:HGNC:18991]	0.0432257	0	0	0	0	0	0	0	0	0	0	0	0.00864514	0	0.00360214	0.917227
ADGRF3	ENSG00000173567	165082	protein_coding	adhesion G protein-coupled receptor F3 [Source:HGNC Symbol;Acc:HGNC:18989]	0	0.0615438	0.0472286	0	0	0	0	0	0	0.999366	0	0	0.0217545	0.142767	0.0923449	0.953343
ADGRF4	ENSG00000153294	221393	protein_coding	adhesion G protein-coupled receptor F4 [Source:HGNC Symbol;Acc:HGNC:19011]	0.0432257	0	0	0	0	0	0	0	0	0.499683	0	0	0.00864514	0.0713833	0.0452424	0.96149
ADGRF5	ENSG00000069122	221395	protein_coding	adhesion G protein-coupled receptor F5 [Source:HGNC Symbol;Acc:HGNC:19030]	0.259354	1.23088	0.425058	0.311195	0	0	0	0	0	0	0	15.9574	0.445297	2.27963	1.51533	0.696986
ADGRF5-AS1	ENSG00000225730		lncRNA	ADGRF5 antisense RNA 1 [Source:HGNC Symbol;Acc:HGNC:40864]	0	0	0	0	0	0	0	0	0	0	0	0	0	0	0
ADGRF5P1	ENSG00000227582	389740	transcribed_processed_pseudogene	adhesion G protein-coupled receptor F5 pseudogene 1 [Source:HGNC Symbol;Acc:HGNC:32922]	0	0	0	0	0	0	0	0	0	0	0	0	0	0	0
ADGRF5P2	ENSG00000204818		transcribed_unprocessed_pseudogene	adhesion G protein-coupled receptor F5 pseudogene 2 [Source:HGNC Symbol;Acc:HGNC:32921]	0	0	0	0	0	0	0	0	0	0	0	0	0	0	0
ADGRG1	ENSG00000205336	9289	protein_coding	adhesion G protein-coupled receptor G1 [Source:HGNC Symbol;Acc:HGNC:4512]	2.46386	3.87726	2.03083	8.09108	0	0	0	0	0	3.49778	0.894956	0	3.29261	0.627534	1.73798	-0.743177
ADGRG2	ENSG00000173698	10149	protein_coding	adhesion G protein-coupled receptor G2 [Source:HGNC Symbol;Acc:HGNC:4516]	0.0864514	0.0615438	0.283372	0.933586	0	0	3.85507	0	0	0.499683	0	0	0.272991	0.622107	0.476642	1.48858
ADGRG3	ENSG00000182885	222487	protein_coding	adhesion G protein-coupled receptor G3 [Source:HGNC Symbol;Acc:HGNC:13728]	0.0432257	0	0	0	0	0	0	0	7.41164	0	0	0	0.00864514	1.05881	0.621238	1.29082
ADGRG4	ENSG00000156920	139378	protein_coding	adhesion G protein-coupled receptor G4 [Source:HGNC Symbol;Acc:HGNC:18992]	0	0.307719	0	0	0	0	1.92753	0	0	0	0	0	0.0615438	0.275362	0.186271	0.862649
ADGRG5	ENSG00000159618	221188	protein_coding	adhesion G protein-coupled receptor G5 [Source:HGNC Symbol;Acc:HGNC:19010]	0	0	0.0472286	0	0	0	0	0	0	0	0	0	0.00944572	0	0.00393572	0.913949
ADGRG6	ENSG00000112414	57211	protein_coding	adhesion G protein-coupled receptor G6 [Source:HGNC Symbol;Acc:HGNC:13841]	0.172903	0.615438	0.0944572	0	0	0	1.92753	0	0	0	0	0	0.17656	0.275362	0.234194	1.01859
ADGRG7	ENSG00000144820	84873	protein_coding	adhesion G protein-coupled receptor G7 [Source:HGNC Symbol;Acc:HGNC:19241]	0	0	0.0472286	0	0	0	0	0	0	0	0	0	0.00944572	0	0.00393572	0.913949
ADGRL1	ENSG00000072071	22859	protein_coding	adhesion G protein-coupled receptor L1 [Source:HGNC Symbol;Acc:HGNC:20973]	0	0	0	0	0	0	0	0	0	0	0	0	0	0	0
ADGRL1-AS1	ENSG00000267169	100507373	lncRNA	ADGRL1 antisense RNA 1 [Source:HGNC Symbol;Acc:HGNC:55309]	0	0	0	0	0	0	0	0	0	0	0	0	0	0	0
ADGRL2	ENSG00000117114	23266	protein_coding	adhesion G protein-coupled receptor L2 [Source:HGNC Symbol;Acc:HGNC:18582]	6.65675	7.38526	7.74549	10.8918	6.72125	0	0	13.943	14.8233	3.99746	6.26469	31.9148	7.88012	10.1348	9.19532	-0.186819	0.890449
ADGRL3	ENSG00000150471	23284	protein_coding	adhesion G protein-coupled receptor L3 [Source:HGNC Symbol;Acc:HGNC:20974]	3.54451	2.9541	2.36143	4.97912	4.48083	0	1.92753	0	0	0.999366	0	0	3.664	0.418129	1.77057	-1.31624
ADGRL3-AS1	ENSG00000248692		lncRNA	ADGRL3 antisense RNA 1 [Source:HGNC Symbol;Acc:HGNC:50604]	0	0	0	0	0	0	0	0	0	0	0	0	0	0	0
ADGRL4	ENSG00000162618	64123	protein_coding	adhesion G protein-coupled receptor L4 [Source:HGNC Symbol;Acc:HGNC:20822]	0.994191	1.47705	0.661201	2.17837	0	0	1.92753	0	0	1.49905	0	0	1.06216	0.489512	0.728116	0.232777
ADGRV1	ENSG00000164199	84059	protein_coding	adhesion G protein-coupled receptor V1 [Source:HGNC Symbol;Acc:HGNC:17416]	9.33675	6.89291	9.44572	5.29032	2.24042	0	30.8405	0	7.41164	14.4908	4.47478	0	6.64122	8.17397	7.53532	0.583946	0.657494
ADH1A	ENSG00000187758	124	protein_coding	alcohol dehydrogenase 1A (class I), alpha polypeptide [Source:HGNC Symbol;Acc:HGNC:249]	0	0	0	0	0	0	0	0	0	0	0	0	0	0	0
ADH1B	ENSG00000196616	125	protein_coding	alcohol dehydrogenase 1B (class I), beta polypeptide [Source:HGNC Symbol;Acc:HGNC:250]	0	0.307719	0	0	0	0	0	0	0	0	0	0	0.0615438	0	0.0256433	0.74689
ADH1C	ENSG00000248144	126	protein_coding	alcohol dehydrogenase 1C (class I), gamma polypeptide [Source:HGNC Symbol;Acc:HGNC:251]	0	0.0615438	0.0472286	0	0	0	0	0	0	0	0	0	0.0217545	0	0.00906437	0.866902
ADH4	ENSG00000198099	127	protein_coding	alcohol dehydrogenase 4 (class II), pi polypeptide [Source:HGNC Symbol;Acc:HGNC:252]	0	0.123088	0.0472286	0	0	0	0	0	0	0	0	0	0.0340633	0	0.014193	0.825584
ADH5	ENSG00000197894	128	protein_coding	alcohol dehydrogenase 5 (class III), chi polypeptide [Source:HGNC Symbol;Acc:HGNC:253]	2.20451	3.44645	3.68383	3.42315	2.24042	0	0	4.64768	0	2.49842	2.68487	0	2.99967	1.40442	2.06911	-0.359931
ADH5P2	ENSG00000232676	343296	processed_pseudogene	ADH5 pseudogene 2 [Source:HGNC Symbol;Acc:HGNC:22976]	0	0	0	0	0	0	0	0	0	0	0	0	0	0	0
ADH5P3	ENSG00000223694	100131810	processed_pseudogene	ADH5 pseudogene 3 [Source:HGNC Symbol;Acc:HGNC:22991]	0	0	0.0472286	0	0	0	0	0	0	0	0	0	0.00944572	0	0.00393572	0.913949
ADH5P4	ENSG00000233859		processed_pseudogene	ADH5 pseudogene 4 [Source:HGNC Symbol;Acc:HGNC:21377]	0	0	0	0	0	0	0	0	0	0	0	0	0	0	0
ADH5P5	ENSG00000234865	115945146	transcribed_processed_pseudogene	ADH5 pseudogene 5 [Source:HGNC Symbol;Acc:HGNC:54523]	0	0	0	0	0	0	0	0	0	0	0	0	0	0	0
ADH6	ENSG00000172955	130	protein_coding	alcohol dehydrogenase 6 (class V) [Source:HGNC Symbol;Acc:HGNC:255]	0	0	0.0472286	0	0	0	3.85507	0	0	0	0	0	0.00944572	0.550724	0.325191	1.08297
ADH7	ENSG00000196344	131	protein_coding	alcohol dehydrogenase 7 (class IV), mu or sigma polypeptide [Source:HGNC Symbol;Acc:HGNC:256]	0	0	0.0472286	0	0	0	0	0	0	0	0	0	0.00944572	0	0.00393572	0.913949
ADHFE1	ENSG00000147576	137872	protein_coding	alcohol dehydrogenase iron containing 1 [Source:HGNC Symbol;Acc:HGNC:16354]	0.345805	1.5386	1.84192	1.24478	0	0	0	0	0	0.999366	0	0	0.99422	0.142767	0.497539	-0.0355502
ADI1	ENSG00000182551	55256	protein_coding	acireductone dioxygenase 1 [Source:HGNC Symbol;Acc:HGNC:30576]	0.0432257	0.246175	0.141686	0	0	0	0	0	0	0.499683	0	0	0.0862174	0.0713833	0.0775642	0.800698
ADI1P1	ENSG00000235102		processed_pseudogene	acireductone dioxygenase 1 pseudogene 1 [Source:HGNC Symbol;Acc:HGNC:52339]	0	0	0	0	0	0	0	0	0	0	0	0	0	0	0
ADI1P2	ENSG00000250684		processed_pseudogene	acireductone dioxygenase 1 pseudogene 2 [Source:HGNC Symbol;Acc:HGNC:52340]	0	0	0.0472286	0	0	0	0	0	0	0	0	0	0.00944572	0	0.00393572	0.913949
ADI1P3	ENSG00000258369	100288129	processed_pseudogene	acireductone dioxygenase 1 pseudogene 3 [Source:HGNC Symbol;Acc:HGNC:52341]	0	0	0	0	0	0	0	0	0	0	0	0	0	0	0
ADIG	ENSG00000182035	149685	protein_coding	adipogenin [Source:HGNC Symbol;Acc:HGNC:28606]	0	0	0	0	0	0	0	0	0	0	0	0	0	0	0
ADIPOQ	ENSG00000181092	9370	protein_coding	adiponectin, C1Q and collagen domain containing [Source:HGNC Symbol;Acc:HGNC:13633]	0	0	0.0472286	0	0	0	0	0	0	0	0	0	0.00944572	0	0.00393572	0.913949
ADIPOQ-AS1	ENSG00000226482	100874095	lncRNA	ADIPOQ antisense RNA 1 [Source:HGNC Symbol;Acc:HGNC:40648]	0.0864514	0	0	0	0	0	0	0	0	0	0	0	0.0172903	0	0.00720428	0.88286
ADIPOR1	ENSG00000159346	51094	protein_coding	adiponectin receptor 1 [Source:HGNC Symbol;Acc:HGNC:24040]	5.57611	8.67768	7.03706	6.2239	2.24042	0	3.85507	0	0	6.49588	10.7395	0	5.95104	3.01292	4.23713	-0.222978	0.892898
ADIPOR1P1	ENSG00000232497		processed_pseudogene	adiponectin receptor 1 pseudogene 1 [Source:HGNC Symbol;Acc:HGNC:44910]	0	0	0	0	0	0	0	0	0	0	0	0	0	0	0
ADIPOR1P2	ENSG00000258805		processed_pseudogene	adiponectin receptor 1 pseudogene 2 [Source:HGNC Symbol;Acc:HGNC:44911]	0	0	0	0	0	0	0	0	0	0	0	0	0	0	0
ADIPOR2	ENSG00000006831	79602	protein_coding	adiponectin receptor 2 [Source:HGNC Symbol;Acc:HGNC:24041]	0	0	0	0	0	0	0	0	0	0	0	0	0	0	0
ADIRF	ENSG00000148671	10974	protein_coding	adipogenesis regulatory factor [Source:HGNC Symbol;Acc:HGNC:24043]	0	0	0	0	0	0	0	0	0	0	0	0	0	0	0
ADIRF-AS1	ENSG00000272734		lncRNA	ADIRF antisense RNA 1 [Source:HGNC Symbol;Acc:HGNC:45127]	0.216128	0.307719	0.377829	0.62239	0	0	0	0	0	0.499683	1.78991	0	0.304813	0.327085	0.317805	1.22604
ADK	ENSG00000156110	132	protein_coding	adenosine kinase [Source:HGNC Symbol;Acc:HGNC:257]	0.734837	1.10779	1.51132	1.24478	0	0	5.7826	0	0	2.49842	0	0	0.919745	1.183	1.07331	0.895361
ADM	ENSG00000148926	133	protein_coding	adrenomedullin [Source:HGNC Symbol;Acc:HGNC:259]	4.75482	2.03095	1.74746	4.04554	2.24042	0	0	0	0	1.49905	0	0	2.96384	0.21415	1.35985	-1.11624
ADM-DT	ENSG00000254554		lncRNA	ADM divergent transcript [Source:HGNC Symbol;Acc:HGNC:55516]	0	0	0	0	0	0	0	0	0	0	0	0	0	0	0
ADM2	ENSG00000128165	79924	protein_coding	adrenomedullin 2 [Source:HGNC Symbol;Acc:HGNC:28898]	0	0.0615438	0.0472286	0	0	0	0	0	0	0	0	0	0.0217545	0	0.00906437	0.866902
ADM5	ENSG00000224420	199800	protein_coding	adrenomedullin 5 (putative) [Source:HGNC Symbol;Acc:HGNC:27293]	0	0	0	0	0	0	0	0	0	0	0	0	0	0	0
ADNP	ENSG00000101126	23394	protein_coding	activity dependent neuroprotector homeobox [Source:HGNC Symbol;Acc:HGNC:15766]	11.2819	7.81607	7.79272	9.33586	6.72125	0	0	0	7.41164	4.99683	0.894956	15.9574	8.58956	4.18012	6.01739	-1.39233	0.143831
ADNP-AS1	ENSG00000259456	101927631	lncRNA	ADNP antisense RNA 1 [Source:HGNC Symbol;Acc:HGNC:51227]	0.0864514	0.307719	0.0472286	0.311195	0	0	0	0	0	0	0.894956	0	0.150519	0.127851	0.137296	1.08292
ADNP2	ENSG00000101544	22850	protein_coding	ADNP homeobox 2 [Source:HGNC Symbol;Acc:HGNC:23803]	6.5703	6.27747	6.80092	3.73434	2.24042	0	7.71013	0	0	4.99683	7.15965	0	5.12469	2.83809	3.79084	-0.146588	0.931428
ADO	ENSG00000181915	84890	protein_coding	2-aminoethanethiol dioxygenase [Source:HGNC Symbol;Acc:HGNC:23506]	2.80967	3.56954	3.02263	3.73434	6.72125	0	1.92753	0	0	1.99873	0	0	3.97149	0.560895	1.98197	-1.08681
ADORA1	ENSG00000163485	134	protein_coding	adenosine A1 receptor [Source:HGNC Symbol;Acc:HGNC:262]	0.864514	2.89256	0.802887	1.86717	4.48083	0	0	0	0	0.499683	0	0	2.18159	0.0713833	0.950637	-0.859129
ADORA2A	ENSG00000128271	135	protein_coding	adenosine A2a receptor [Source:HGNC Symbol;Acc:HGNC:263]	0	0.0615438	0	0	0	0	0	0	0	0	0	0	0.0123088	0	0.00512865	0.902515
ADORA2A-AS1	ENSG00000178803	646023	lncRNA	ADORA2A antisense RNA 1 [Source:HGNC Symbol;Acc:HGNC:37122]	0	0	0	0	0	0	0	0	0	0	0	0	0	0	0
ADORA2B	ENSG00000170425	136	protein_coding	adenosine A2b receptor [Source:HGNC Symbol;Acc:HGNC:264]	0.432257	0.492351	0.188914	1.55598	0	0	0	0	0	0	0	0	0.5339	0	0.222458	0.245086
ADORA2BP1	ENSG00000236136		processed_pseudogene	adenosine A2b receptor pseudogene 1 [Source:HGNC Symbol;Acc:HGNC:265]	0	0	0	0	0	0	0	0	0	0	0	0	0	0	0
ADORA3	ENSG00000282608	140	protein_coding	adenosine A3 receptor [Source:HGNC Symbol;Acc:HGNC:268]	0	0.184632	0.0944572	0.311195	0	0	0	0	0	0	0	0	0.118057	0	0.0491903	0.628162
ADPGK	ENSG00000159322	83440	protein_coding	ADP dependent glucokinase [Source:HGNC Symbol;Acc:HGNC:25250]	3.50128	4.06189	3.54215	4.35673	4.48083	0	3.85507	0	0	3.49778	0.894956	0	3.98858	1.17826	2.34922	-0.60816	0.662193
ADPGK-AS1	ENSG00000260898	100287559	lncRNA	ADPGK antisense RNA 1 [Source:HGNC Symbol;Acc:HGNC:44144]	0.0432257	0	0.0472286	0	0	0	1.92753	0	0	0	0	0	0.0180909	0.275362	0.168166	1.05218
ADPRH	ENSG00000144843	141	protein_coding	ADP-ribosylarginine hydrolase [Source:HGNC Symbol;Acc:HGNC:269]	0.172903	0.553895	0.472286	1.24478	0	0	0	0	0	0	0	0	0.488773	0	0.203655	0.291151
ADPRHL1	ENSG00000153531	113622	protein_coding	ADP-ribosylhydrolase like 1 [Source:HGNC Symbol;Acc:HGNC:21303]	0.0864514	0.307719	0.141686	0.311195	0	0	0	0	0	0.499683	0	0	0.16941	0.0713833	0.112228	0.949909
ADPRM	ENSG00000170222	56985	protein_coding	ADP-ribose/CDP-alcohol diphosphatase, manganese dependent [Source:HGNC Symbol;Acc:HGNC:30925]	0.475482	1.16933	0.566743	0.62239	2.24042	0	0	0	0	0	0	0	1.01487	0	0.422864	-0.0659431
ADPRS	ENSG00000116863	54936	protein_coding	ADP-ribosylserine hydrolase [Source:HGNC Symbol;Acc:HGNC:21304]	1.98838	1.23088	2.21975	1.55598	2.24042	0	3.85507	4.64768	0	2.49842	1.78991	0	1.84708	1.8273	1.83554	0.542369
ADRA1A	ENSG00000120907	148	protein_coding	adrenoceptor alpha 1A [Source:HGNC Symbol;Acc:HGNC:277]	0	0	0.0472286	0	4.48083	0	1.92753	0	0	0	0	0	0.905612	0.275362	0.537966	0.379212
ADRA1B	ENSG00000170214	147	protein_coding	adrenoceptor alpha 1B [Source:HGNC Symbol;Acc:HGNC:278]	0.0432257	0.123088	0.0472286	0	0	0	0	0	0	0	0	0	0.0427084	0	0.0177952	0.798891
ADRA1D	ENSG00000171873	146	protein_coding	adrenoceptor alpha 1D [Source:HGNC Symbol;Acc:HGNC:280]	0.0864514	0	0.0944572	0	0	0	0	0	0	0	0	0	0.0361817	0	0.0150757	0.818473
ADRA2A	ENSG00000150594	150	protein_coding	adrenoceptor alpha 2A [Source:HGNC Symbol;Acc:HGNC:281]	3.93354	0.0615438	0.141686	0.62239	0	0	0	0	0	0.999366	1.78991	0	0.951831	0.398468	0.629036	0.287483
ADRA2B	ENSG00000274286	151	protein_coding	adrenoceptor alpha 2B [Source:HGNC Symbol;Acc:HGNC:282]	0	0.0615438	0	0	0	0	0	0	0	0.499683	0	0	0.0123088	0.0713833	0.0467689	0.948357
ADRA2C	ENSG00000184160	152	protein_coding	adrenoceptor alpha 2C [Source:HGNC Symbol;Acc:HGNC:283]	0.778062	0.369263	0.613972	0	0	0	0	0	0	4.49715	0	0	0.352259	0.64245	0.521537	1.08023
ADRB1	ENSG00000043591	153	protein_coding	adrenoceptor beta 1 [Source:HGNC Symbol;Acc:HGNC:285]	0.259354	1.10779	1.08626	1.55598	0	0	0	0	0	0	0	0	0.801876	0	0.334115	-0.0333482
ADRB2	ENSG00000169252	154	protein_coding	adrenoceptor beta 2 [Source:HGNC Symbol;Acc:HGNC:286]	0.129677	0.307719	0.0944572	0	0	0	0	0	7.41164	0.499683	0	0	0.106371	1.13019	0.703598	1.83045
ADRB3	ENSG00000188778	155	protein_coding	adrenoceptor beta 3 [Source:HGNC Symbol;Acc:HGNC:288]	0	0	0	0	0	0	0	0	0	0	0	0	0	0	0
ADRM1	ENSG00000130706	11047	protein_coding	ADRM1 26S proteasome ubiquitin receptor [Source:HGNC Symbol;Acc:HGNC:15759]	0.60516	1.35396	1.74746	0.62239	0	0	0	0	0	0.999366	0	0	0.865795	0.142767	0.444028	0.0766034
ADSL	ENSG00000239900	158	protein_coding	adenylosuccinate lyase [Source:HGNC Symbol;Acc:HGNC:291]	2.76644	3.75417	3.21155	2.48956	6.72125	0	5.7826	9.29536	0	7.49525	9.84452	0	3.78859	4.6311	4.28006	0.974313	0.327843
ADSS1	ENSG00000185100	122622	protein_coding	adenylosuccinate synthase 1 [Source:HGNC Symbol;Acc:HGNC:20093]	1.55612	1.35396	1.22794	4.35673	2.24042	0	1.92753	0	0	0.999366	0.894956	0	2.14704	0.545979	1.21309	-0.417568
ADSS2	ENSG00000035687	159	protein_coding	adenylosuccinate synthase 2 [Source:HGNC Symbol;Acc:HGNC:292]	2.67999	2.46175	2.26697	2.48956	0	0	0	0	0	1.99873	2.68487	0	1.97966	0.669086	1.21516	-0.216574
ADTRP	ENSG00000111863	84830	protein_coding	androgen dependent TFPI regulating protein [Source:HGNC Symbol;Acc:HGNC:21214]	0.475482	2.21558	0.188914	0	0	0	0	0	0	0	0.894956	0	0.575995	0.127851	0.314578	0.324523
AEBP1	ENSG00000106624	165	protein_coding	AE binding protein 1 [Source:HGNC Symbol;Acc:HGNC:303]	2.93935	4.00035	2.73926	7.77988	2.24042	0	3.85507	0	0	3.49778	16.1092	15.9574	3.93985	5.63135	4.92656	0.60512	0.647094
AEBP2	ENSG00000139154	121536	protein_coding	AE binding protein 2 [Source:HGNC Symbol;Acc:HGNC:24051]	2.93935	2.89256	2.59757	1.24478	2.24042	0	9.63767	4.64768	0	0.999366	0	0	2.38294	2.18353	2.26662	0.250881
AEN	ENSG00000181026	64782	protein_coding	apoptosis enhancing nuclease [Source:HGNC Symbol;Acc:HGNC:25722]	2.33419	0.615438	1.79469	0.311195	0	0	3.85507	0	0	4.99683	0	0	1.0111	1.26456	1.15895	0.838853
AFAP1	ENSG00000196526	60312	protein_coding	actin filament associated protein 1 [Source:HGNC Symbol;Acc:HGNC:24017]	2.76644	1.23088	1.27517	2.80076	0	0	0	0	7.41164	2.49842	0	0	1.61465	1.41572	1.49861	-0.028299
AFAP1-AS1	ENSG00000272620	84740	lncRNA	AFAP1 antisense RNA 1 [Source:HGNC Symbol;Acc:HGNC:28141]	0.0432257	0	0.0472286	0	0	0	0	0	0	0	0	0	0.0180909	0	0.00753786	0.879937
AFAP1L1	ENSG00000157510	134265	protein_coding	actin filament associated protein 1 like 1 [Source:HGNC Symbol;Acc:HGNC:26714]	0.691611	0.738526	1.22794	0.62239	2.24042	0	0	0	0	0	0	0	1.10418	0	0.460074	-0.193281
AFAP1L2	ENSG00000169129	84632	protein_coding	actin filament associated protein 1 like 2 [Source:HGNC Symbol;Acc:HGNC:25901]	1.16709	1.60014	1.36963	3.11195	2.24042	0	0	0	0	0	0	0	1.89785	0	0.790769	-0.945674
AFDN	ENSG00000130396	4301	protein_coding	afadin, adherens junction formation factor [Source:HGNC Symbol;Acc:HGNC:7137]	7.86707	9.29312	7.98164	14.9374	0	23.1304	1.92753	0	0	3.99746	2.68487	0	8.01584	4.53432	5.98496	-1.32983	0.226713
AFDN-DT	ENSG00000198221		lncRNA	AFDN divergent transcript [Source:HGNC Symbol;Acc:HGNC:21236]	0.0432257	0.430807	0.377829	1.24478	0	0	0	0	0	0	0	0	0.419328	0	0.17472	0.349121
AFF1	ENSG00000172493	4299	protein_coding	AF4/FMR2 family member 1 [Source:HGNC Symbol;Acc:HGNC:7135]	6.82966	10.3394	7.08429	6.5351	4.48083	0	7.71013	18.5907	0	6.99556	10.7395	15.9574	7.05385	8.57047	7.93855	0.248521	0.801397
AFF2	ENSG00000155966	2334	protein_coding	AF4/FMR2 family member 2 [Source:HGNC Symbol;Acc:HGNC:3776]	1.34	1.9694	2.07806	1.24478	0	0	3.85507	0	0	1.99873	3.57982	0	1.32645	1.34766	1.33882	0.655284
AFF2-IT1	ENSG00000223516		lncRNA	AFF2 intronic transcript 1 [Source:HGNC Symbol;Acc:HGNC:41334]	0	0	0	0	0	0	0	0	0	0	0	0	0	0	0
AFF3	ENSG00000144218	3899	protein_coding	AF4/FMR2 family member 3 [Source:HGNC Symbol;Acc:HGNC:6473]	0.907739	2.40021	1.79469	2.17837	0	0	3.85507	0	0	0	0	0	1.4562	0.550724	0.928006	-0.134734
AFF4	ENSG00000072364	27125	protein_coding	AF4/FMR2 family member 4 [Source:HGNC Symbol;Acc:HGNC:17869]	13.0974	12.1857	11.5238	20.2277	17.9233	0	9.63767	0	7.41164	13.9911	6.26469	0	14.9916	5.3293	9.35525	-0.812197	0.403018
AFF4-DT	ENSG00000272023		lncRNA	AFF4 divergent transcript [Source:HGNC Symbol;Acc:HGNC:55235]	0.0432257	0.0615438	0	0	0	0	0	0	0	0	0	0	0.0209539	0	0.00873079	0.869726
AFG1L	ENSG00000135537	246269	protein_coding	AFG1 like ATPase [Source:HGNC Symbol;Acc:HGNC:16411]	0.389031	0.492351	0.377829	0.62239	0	0	0	0	0	0.499683	0	0	0.37632	0.0713833	0.19844	0.61565
AFG3L1P	ENSG00000223959		transcribed_unitary_pseudogene	AFG3 like matrix AAA peptidase subunit 1, pseudogene [Source:HGNC Symbol;Acc:HGNC:314]	3.15547	3.01565	3.21155	2.17837	2.24042	0	0	0	0	5.49651	0.894956	0	2.76029	0.913067	1.68274	-0.267614
AFG3L2	ENSG00000141385	10939	protein_coding	AFG3 like matrix AAA peptidase subunit 2 [Source:HGNC Symbol;Acc:HGNC:315]	2.98257	2.76947	2.9754	2.17837	6.72125	0	5.7826	0	0	2.49842	0	0	3.52541	1.183	2.15901	-0.431526
AFG3L2P1	ENSG00000253606		processed_pseudogene	AFG3L2 pseudogene 1 [Source:HGNC Symbol;Acc:HGNC:24169]	0	0	0	0	0	0	0	0	0	0	0	0	0	0	0
AFM	ENSG00000079557	173	protein_coding	afamin [Source:HGNC Symbol;Acc:HGNC:316]	0	0	0	0	0	0	0	0	0	0	0	0	0	0	0
AFMID	ENSG00000183077	125061	protein_coding	arylformamidase [Source:HGNC Symbol;Acc:HGNC:20910]	2.03161	1.04625	1.27517	1.55598	2.24042	0	1.92753	0	0	2.49842	0	0	1.62988	0.632278	1.04795	0.0923946
AFP	ENSG00000081051	174	protein_coding	alpha fetoprotein [Source:HGNC Symbol;Acc:HGNC:317]	0.0432257	0	0	0	0	0	0	0	0	0	0	0	0.00864514	0	0.00360214	0.917227
AFTPH	ENSG00000119844	54812	protein_coding	aftiphilin [Source:HGNC Symbol;Acc:HGNC:25951]	5.0574	6.89291	7.36767	10.5806	0	0	34.6956	0	14.8233	2.9981	3.57982	0	5.97972	8.01383	7.16628	0.522555	0.746915
AFTPH-DT	ENSG00000260101	101927402	lncRNA	AFTPH divergent transcript [Source:HGNC Symbol;Acc:HGNC:52788]	0.129677	0.307719	0.141686	0	0	0	0	0	0	0	0	0	0.115816	0	0.0482568	0.625645
AGA	ENSG00000038002	175	protein_coding	aspartylglucosaminidase [Source:HGNC Symbol;Acc:HGNC:318]	1.08064	1.29242	0.708429	0.933586	2.24042	0	0	0	7.41164	0	0	0	1.2511	1.05881	1.13893	-0.0757248
AGA-DT	ENSG00000250131	285500	lncRNA	AGA divergent transcript [Source:HGNC Symbol;Acc:HGNC:27730]	0.0432257	0.184632	0.0944572	0.311195	0	0	0	0	0	0	0	0	0.126702	0	0.0527925	0.611537
AGAP1	ENSG00000157985	116987	protein_coding	ArfGAP with GTPase domain, ankyrin repeat and PH domain 1 [Source:HGNC Symbol;Acc:HGNC:16922]	12.838	11.5702	16.9551	13.6926	11.2021	0	17.3478	4.64768	0	22.9854	25.9537	0	13.2516	10.1335	11.4327	0.156228	0.908538
AGAP1-IT1	ENSG00000235529	100506749	lncRNA	AGAP1 intronic transcript 1 [Source:HGNC Symbol;Acc:HGNC:41427]	0.0864514	0.123088	0.0944572	0	0	0	0	0	0	0	0	0	0.0607993	0	0.025333	0.748404
AGAP10P	ENSG00000230869		unprocessed_pseudogene	ArfGAP with GTPase domain, ankyrin repeat and PH domain 10, pseudogene [Source:HGNC Symbol;Acc:HGNC:23659]	0	0	0	0	0	0	0	0	0	0	0	0	0	0	0
AGAP11	ENSG00000261011		transcribed_unprocessed_pseudogene	ArfGAP with GTPase domain, ankyrin repeat and PH domain 11 [Source:HGNC Symbol;Acc:HGNC:29421]	0	0	0	0	0	0	0	0	0	0	0	0	0	0	0
AGAP12P	ENSG00000265018		transcribed_unprocessed_pseudogene	ArfGAP with GTPase domain, ankyrin repeat and PH domain 12, pseudogene [Source:HGNC Symbol;Acc:HGNC:23661]	0	0	0	0	0	0	0	0	0	0	0	0	0	0	0
AGAP13P	ENSG00000243289		unprocessed_pseudogene	ArfGAP with GTPase domain, ankyrin repeat and PH domain 13, pseudogene [Source:HGNC Symbol;Acc:HGNC:23499]	0	0	0	0	0	0	0	0	0	0	0	0	0	0	0
AGAP14P	ENSG00000279058		unprocessed_pseudogene	ArfGAP with GTPase domain, ankyrin repeat and PH domain 14, pseudogene [Source:HGNC Symbol;Acc:HGNC:23660]	0	0	0	0	0	0	0	0	0	0	0	0	0	0	0
AGAP2	ENSG00000135439	116986	protein_coding	ArfGAP with GTPase domain, ankyrin repeat and PH domain 2 [Source:HGNC Symbol;Acc:HGNC:16921]	0.648385	1.78477	2.83372	1.86717	2.24042	0	1.92753	0	0	2.9981	0	0	1.87489	0.703662	1.19167	-0.0219622
AGAP2-AS1	ENSG00000255737	100130776	lncRNA	AGAP2 antisense RNA 1 [Source:HGNC Symbol;Acc:HGNC:48633]	0	0	0	0	0	0	0	0	0	0	0	0	0	0	0
AGAP3	ENSG00000133612	116988	protein_coding	ArfGAP with GTPase domain, ankyrin repeat and PH domain 3 [Source:HGNC Symbol;Acc:HGNC:16923]	7.78062	8.43151	6.18695	9.64705	2.24042	0	5.7826	0	0	3.99746	0	0	6.85731	1.39715	3.67222	-1.25486	0.344257
AGAP4	ENSG00000188234	119016	protein_coding	ArfGAP with GTPase domain, ankyrin repeat and PH domain 4 [Source:HGNC Symbol;Acc:HGNC:23459]	0	0	0.0472286	0	0	0	0	0	0	0	0	0	0.00944572	0	0.00393572	0.913949
AGAP5	ENSG00000172650	729092	protein_coding	ArfGAP with GTPase domain, ankyrin repeat and PH domain 5 [Source:HGNC Symbol;Acc:HGNC:23467]	0	0	0	0	0	0	0	0	0	0	0	0	0	0	0
AGAP6	ENSG00000204149	414189	protein_coding	ArfGAP with GTPase domain, ankyrin repeat and PH domain 6 [Source:HGNC Symbol;Acc:HGNC:23466]	0.0432257	0	0	0	0	0	1.92753	0	0	0	0	0	0.00864514	0.275362	0.16423	1.00204
AGAP7P	ENSG00000264204		unprocessed_pseudogene	ArfGAP with GTPase domain, ankyrin repeat and PH domain 7, pseudogene [Source:HGNC Symbol;Acc:HGNC:23465]	0	0	0	0	0	0	0	0	0	0	0	0	0	0	0
AGAP9	ENSG00000204172	642517	protein_coding	ArfGAP with GTPase domain, ankyrin repeat and PH domain 9 [Source:HGNC Symbol;Acc:HGNC:23463]	0	0	0	0	0	0	0	0	0	0	0	0	0	0	0
AGBL1	ENSG00000273540	123624	protein_coding	AGBL carboxypeptidase 1 [Source:HGNC Symbol;Acc:HGNC:26504]	0.0432257	0.0615438	0.0944572	0	0	0	1.92753	0	0	0	0	0	0.0398454	0.275362	0.17723	1.39034
AGBL1-AS1	ENSG00000260125	727915	lncRNA	AGBL1 antisense RNA 1 [Source:HGNC Symbol;Acc:HGNC:48617]	0	0	0	0	0	0	0	0	0	0	0	0	0	0	0
AGBL2	ENSG00000165923	79841	protein_coding	AGBL carboxypeptidase 2 [Source:HGNC Symbol;Acc:HGNC:26296]	0	0	0	0	0	0	0	0	0	0	0	0	0	0	0
AGBL3	ENSG00000146856	340351	protein_coding	AGBL carboxypeptidase 3 [Source:HGNC Symbol;Acc:HGNC:27981]	0.518708	0.246175	0.236143	0.311195	0	0	0	0	0	0.499683	0	0	0.262444	0.0713833	0.150992	0.788085
AGBL4	ENSG00000186094	84871	protein_coding	AGBL carboxypeptidase 4 [Source:HGNC Symbol;Acc:HGNC:25892]	0.561934	0.246175	0.566743	0	0	0	0	0	0	0.499683	0	0	0.274971	0.0713833	0.156211	0.616357
AGBL4-AS1	ENSG00000230114	101929721	lncRNA	AGBL4 antisense RNA 1 [Source:HGNC Symbol;Acc:HGNC:41123]	0	0	0	0	0	0	0	0	0	0	0	0	0	0	0
AGBL4-IT1	ENSG00000225623	100874313	lncRNA	AGBL4 intronic transcript 1 [Source:HGNC Symbol;Acc:HGNC:41482]	0	0	0	0.311195	0	0	1.92753	0	0	0	0	0	0.062239	0.275362	0.186561	0.868436
AGBL5	ENSG00000084693	60509	protein_coding	AGBL carboxypeptidase 5 [Source:HGNC Symbol;Acc:HGNC:26147]	1.38322	2.03095	1.79469	0.933586	0	0	1.92753	4.64768	0	3.99746	13.4243	0	1.22849	3.42815	2.51162	1.6429	0.198226
AGBL5-AS1	ENSG00000231636	100874031	lncRNA	AGBL5 antisense RNA 1 [Source:HGNC Symbol;Acc:HGNC:41133]	0	0	0	0	0	0	0	0	0	0	0	0	0	0	0
AGBL5-IT1	ENSG00000229122		lncRNA	AGBL5 intronic transcript 1 [Source:HGNC Symbol;Acc:HGNC:41484]	0.129677	0.184632	0.0472286	0	0	0	0	0	0	0	0	0	0.0723074	0	0.0301281	0.719476
AGER	ENSG00000204305	177	protein_coding	advanced glycosylation end-product specific receptor [Source:HGNC Symbol;Acc:HGNC:320]	0	0	0	0	0	0	0	0	0	0	0	0	0	0	0
AGFG1	ENSG00000173744	3267	protein_coding	ArfGAP with FG repeats 1 [Source:HGNC Symbol;Acc:HGNC:5175]	5.10063	5.78512	4.81732	9.02466	4.48083	0	7.71013	27.8861	0	3.49778	3.57982	15.9574	5.84171	8.37589	7.31998	0.281892	0.829141
AGFG2	ENSG00000106351	3268	protein_coding	ArfGAP with FG repeats 2 [Source:HGNC Symbol;Acc:HGNC:5177]	0.907739	0.984701	0.755658	1.55598	0	0	9.63767	0	7.41164	0.499683	0	0	0.840815	2.507	1.81276	1.33031
AGGF1	ENSG00000164252	55109	protein_coding	angiogenic factor with G-patch and FHA domains 1 [Source:HGNC Symbol;Acc:HGNC:24684]	2.93935	3.01565	3.11709	6.2239	2.24042	0	1.92753	0	0	1.49905	1.78991	15.9574	3.50728	3.02484	3.22586	-0.696865	0.600476
AGGF1P1	ENSG00000214273		processed_pseudogene	angiogenic factor with G-patch and FHA domains 1 pseudogene 1 [Source:HGNC Symbol;Acc:HGNC:38051]	0	0	0	0	0	0	0	0	0	0	0	0	0	0	0
AGGF1P10	ENSG00000282968		processed_pseudogene	angiogenic factor with G-patch and FHA domains 1 pseudogene 10 [Source:HGNC Symbol;Acc:HGNC:51747]	0	0	0	0	0	0	0	0	0	0	0	0	0	0	0
AGGF1P2	ENSG00000233435		processed_pseudogene	angiogenic factor with G-patch and FHA domains 1 pseudogene 2 [Source:HGNC Symbol;Acc:HGNC:38052]	0	0	0	0	0	0	0	0	0	0	0	0	0	0	0
AGGF1P3	ENSG00000241532		processed_pseudogene	angiogenic factor with G-patch and FHA domains 1 pseudogene 3 [Source:HGNC Symbol;Acc:HGNC:38053]	0	0	0	0	0	0	0	0	0	0	0	0	0	0	0
AGGF1P4	ENSG00000261689	100129351	processed_pseudogene	angiogenic factor with G-patch and FHA domains 1 pseudogene 4 [Source:HGNC Symbol;Acc:HGNC:38054]	0	0	0	0	0	0	0	0	0	0	0	0	0	0	0
AGGF1P5	ENSG00000260680		processed_pseudogene	angiogenic factor with G-patch and FHA domains 1 pseudogene 5 [Source:HGNC Symbol;Acc:HGNC:51741]	0	0	0	0	0	0	0	0	0	0	0	0	0	0	0
AGGF1P6	ENSG00000259836	106481737	processed_pseudogene	angiogenic factor with G-patch and FHA domains 1 pseudogene 6 [Source:HGNC Symbol;Acc:HGNC:51744]	0	0	0	0	0	0	0	0	0	0	0	0	0	0	0
AGGF1P7	ENSG00000260994	100132606	processed_pseudogene	angiogenic factor with G-patch and FHA domains 1 pseudogene 7 [Source:HGNC Symbol;Acc:HGNC:51740]	0	0	0	0	0	0	0	0	0	0	0	0	0	0	0
AGGF1P8	ENSG00000261752	100128804	processed_pseudogene	angiogenic factor with G-patch and FHA domains 1 pseudogene 8 [Source:HGNC Symbol;Acc:HGNC:51745]	0	0	0	0	0	0	0	0	0	0	0	0	0	0	0
AGGF1P9	ENSG00000260427	100127958	processed_pseudogene	angiogenic factor with G-patch and FHA domains 1 pseudogene 9 [Source:HGNC Symbol;Acc:HGNC:51746]	0	0	0	0	0	0	0	0	0	0	0	0	0	0	0
AGK	ENSG00000006530	55750	protein_coding	acylglycerol kinase [Source:HGNC Symbol;Acc:HGNC:21869]	0.0432257	0	0.0472286	0.311195	0	0	0	0	0	0	0	0	0.0803299	0	0.0334708	0.709572
AGK-DT	ENSG00000261570		lncRNA	AGK divergent transcript [Source:HGNC Symbol;Acc:HGNC:55356]	0.0864514	0.0615438	0.188914	0	0	0	0	0	0	0	0	0	0.0673819	0	0.0280758	0.731427
AGKP1	ENSG00000226555	359793	processed_pseudogene	AGK pseudogene 1 [Source:HGNC Symbol;Acc:HGNC:37661]	0	0	0	0	0	0	0	0	0	0	0	0	0	0	0
AGKP2	ENSG00000228819	392543	processed_pseudogene	AGK pseudogene 2 [Source:HGNC Symbol;Acc:HGNC:55132]	0	0.0615438	0	0	0	0	0	0	0	0	0	0	0.0123088	0	0.00512865	0.902515
AGL	ENSG00000162688	178	protein_coding	amylo-alpha-1, 6-glucosidase, 4-alpha-glucanotransferase [Source:HGNC Symbol;Acc:HGNC:321]	7.95353	7.20063	7.74549	7.15749	2.24042	0	9.63767	0	0	7.99493	0.894956	0	6.45951	2.64679	4.23543	-0.534138	0.726521
AGMAT	ENSG00000116771	79814	protein_coding	agmatinase [Source:HGNC Symbol;Acc:HGNC:18407]	0.432257	0.369263	0.283372	0	0	0	0	0	0	0.499683	0.894956	0	0.216978	0.199234	0.206628	1.07685
AGMO	ENSG00000187546	392636	protein_coding	alkylglycerol monooxygenase [Source:HGNC Symbol;Acc:HGNC:33784]	0	0	0	0	0	0	0	0	0	0	0	0	0	0	0
AGO1	ENSG00000092847	26523	protein_coding	argonaute RISC component 1 [Source:HGNC Symbol;Acc:HGNC:3262]	3.0258	5.29277	2.69203	4.35673	0	23.1304	21.2029	0	14.8233	2.9981	1.78991	0	3.07347	9.13494	6.60932	1.04714	0.409065
AGO2	ENSG00000123908	27161	protein_coding	argonaute RISC catalytic component 2 [Source:HGNC Symbol;Acc:HGNC:3263]	5.23031	2.58484	5.14792	5.60151	0	0	11.5652	0	0	3.99746	8.05461	0	3.71292	3.3739	3.51515	0.352585	0.832339
AGO3	ENSG00000126070	192669	protein_coding	argonaute RISC catalytic component 3 [Source:HGNC Symbol;Acc:HGNC:18421]	5.0574	5.90821	4.15612	6.8463	4.48083	0	3.85507	0	7.41164	4.49715	1.78991	0	5.28977	2.50768	3.66689	-0.613702	0.590872
AGO4	ENSG00000134698	192670	protein_coding	argonaute RISC component 4 [Source:HGNC Symbol;Acc:HGNC:18424]	5.0574	4.24652	5.43129	5.60151	6.72125	0	3.85507	0	0	5.9962	1.78991	0	5.4116	1.66303	3.22493	-0.599032	0.665191
AGPAT1	ENSG00000204310	10554	protein_coding	1-acylglycerol-3-phosphate O-acyltransferase 1 [Source:HGNC Symbol;Acc:HGNC:324]	0	0	0	0	0	0	0	0	0	0	0	0	0	0	0
AGPAT2	ENSG00000169692	10555	protein_coding	1-acylglycerol-3-phosphate O-acyltransferase 2 [Source:HGNC Symbol;Acc:HGNC:325]	0.561934	1.23088	0.425058	0.933586	2.24042	0	0	4.64768	0	0	0	0	1.07837	0.663954	0.836629	0.173956
AGPAT3	ENSG00000160216	56894	protein_coding	1-acylglycerol-3-phosphate O-acyltransferase 3 [Source:HGNC Symbol;Acc:HGNC:326]	5.87869	20.2479	10.0125	10.5806	6.72125	0	5.7826	4.64768	7.41164	4.99683	5.36974	31.9148	10.6882	8.58905	9.46369	-0.751464	0.465368
AGPAT4	ENSG00000026652	56895	protein_coding	1-acylglycerol-3-phosphate O-acyltransferase 4 [Source:HGNC Symbol;Acc:HGNC:20885]	2.11806	1.72323	2.36143	3.73434	2.24042	0	3.85507	0	0	1.99873	0	31.9148	2.4355	5.39552	4.16218	0.150229	0.939184
AGPAT5	ENSG00000155189	55326	protein_coding	1-acylglycerol-3-phosphate O-acyltransferase 5 [Source:HGNC Symbol;Acc:HGNC:20886]	0	0	0	0	0	0	0	0	0	0	0	0	0	0	0
AGPAT5P1	ENSG00000234652	646231	processed_pseudogene	1-acylglycerol-3-phosphate O-acyltransferase 5 pseudogene 1 [Source:HGNC Symbol;Acc:HGNC:37709]	0	0	0	0	0	0	0	0	0	0	0	0	0	0	0
AGPS	ENSG00000018510	8540	protein_coding	alkylglycerone phosphate synthase [Source:HGNC Symbol;Acc:HGNC:327]	2.33419	2.76947	2.17252	3.42315	2.24042	0	1.92753	0	0	2.9981	6.26469	0	2.58795	1.59862	2.01084	0.25191
AGR2	ENSG00000106541	10551	protein_coding	anterior gradient 2, protein disulphide isomerase family member [Source:HGNC Symbol;Acc:HGNC:328]	0	0.0615438	0	0	0	0	0	0	0	0	0	0	0.0123088	0	0.00512865	0.902515
AGR3	ENSG00000173467	155465	protein_coding	anterior gradient 3, protein disulphide isomerase family member [Source:HGNC Symbol;Acc:HGNC:24167]	0	0	0	0	0	0	0	0	0	0	0	0	0	0	0
AGRN	ENSG00000188157	375790	protein_coding	agrin [Source:HGNC Symbol;Acc:HGNC:329]	0.172903	0	0.141686	0.311195	0	0	0	0	0	0.499683	0	0	0.125157	0.0713833	0.0937889	0.766826
AGRP	ENSG00000159723	181	protein_coding	agouti related neuropeptide [Source:HGNC Symbol;Acc:HGNC:330]	0	0	0	0	0	0	0	0	0	0	0	0	0	0	0
AGT	ENSG00000135744	183	protein_coding	angiotensinogen [Source:HGNC Symbol;Acc:HGNC:333]	1.55612	5.60049	2.12529	3.73434	4.48083	0	0	0	0	0.499683	0	0	3.49942	0.0713833	1.49973	-1.60933
AGTPBP1	ENSG00000135049	23287	protein_coding	ATP/GTP binding carboxypeptidase 1 [Source:HGNC Symbol;Acc:HGNC:17258]	4.49547	7.69298	6.18695	2.48956	4.48083	0	1.92753	4.64768	0	3.99746	5.36974	0	5.06916	2.27749	3.44068	-0.438854	0.749865
AGTR1	ENSG00000144891	185	protein_coding	angiotensin II receptor type 1 [Source:HGNC Symbol;Acc:HGNC:336]	0.0432257	0.123088	0	0.311195	0	0	0	0	0	0	0	0	0.0955017	0	0.0397924	0.674892
AGTR2	ENSG00000180772	186	protein_coding	angiotensin II receptor type 2 [Source:HGNC Symbol;Acc:HGNC:338]	0	0	0	0	0	0	0	0	0	0.499683	0	0	0	0.0713833	0.0416403	0.995024
AGTRAP	ENSG00000177674	57085	protein_coding	angiotensin II receptor associated protein [Source:HGNC Symbol;Acc:HGNC:13539]	0.60516	1.72323	1.27517	1.55598	0	0	1.92753	0	7.41164	1.49905	1.78991	0	1.03191	1.80402	1.48231	0.735785
AGXT	ENSG00000172482	189	protein_coding	alanine--glyoxylate and serine--pyruvate aminotransferase [Source:HGNC Symbol;Acc:HGNC:341]	0	0.0615438	0	0	0	0	0	0	0	0	0	0	0.0123088	0	0.00512865	0.902515
AGXT2	ENSG00000113492	64902	protein_coding	alanine--glyoxylate aminotransferase 2 [Source:HGNC Symbol;Acc:HGNC:14412]	0	0	0	0	0	0	0	0	0	0	0	0	0	0	0
AHCTF1	ENSG00000153207	25909	protein_coding	AT-hook containing transcription factor 1 [Source:HGNC Symbol;Acc:HGNC:24618]	3.06902	1.84632	2.21975	1.55598	0	0	1.92753	0	14.8233	3.49778	8.94956	0	1.73821	4.17116	3.15743	1.16142	0.329569
AHCTF1P1	ENSG00000226121		processed_pseudogene	AT-hook containing transcription factor 1 pseudogene 1 [Source:HGNC Symbol;Acc:HGNC:24620]	0	0	0	0	0	0	0	0	0	0	0	0	0	0	0
AHCY	ENSG00000101444	191	protein_coding	adenosylhomocysteinase [Source:HGNC Symbol;Acc:HGNC:343]	2.20451	3.75417	4.86455	1.24478	0	0	1.92753	23.2384	0	6.99556	15.2143	15.9574	2.4136	9.04759	6.28343	1.61363	0.117856
AHCYL1	ENSG00000168710	10768	protein_coding	adenosylhomocysteinase like 1 [Source:HGNC Symbol;Acc:HGNC:344]	12.6651	16.4937	10.8154	16.8045	2.24042	23.1304	11.5652	0	0	5.49651	5.36974	31.9148	11.8038	11.0681	11.3747	-0.72475	0.504639
AHCYL2	ENSG00000158467	23382	protein_coding	adenosylhomocysteinase like 2 [Source:HGNC Symbol;Acc:HGNC:22204]	3.76063	8.43151	5.71466	7.15749	2.24042	0	0	0	0	0.499683	0	0	5.46094	0.0713833	2.31703	-2.34284	0.0409345
AHCYP2	ENSG00000238181	392387	processed_pseudogene	adenosylhomocysteinase pseudogene 2 [Source:HGNC Symbol;Acc:HGNC:44994]	0	0	0	0	0	0	0	0	0	0	0	0	0	0	0
AHCYP3	ENSG00000233955	402093	processed_pseudogene	adenosylhomocysteinase pseudogene 3 [Source:HGNC Symbol;Acc:HGNC:44995]	0	0	0	0	0	0	0	0	0	0	0	0	0	0	0
AHCYP4	ENSG00000232992	129560	processed_pseudogene	adenosylhomocysteinase pseudogene 4 [Source:HGNC Symbol;Acc:HGNC:44996]	0	0	0	0	0	0	0	0	0	0	0	0	0	0	0
AHCYP5	ENSG00000213107	391470	processed_pseudogene	adenosylhomocysteinase pseudogene 5 [Source:HGNC Symbol;Acc:HGNC:44997]	0	0	0	0	0	0	0	0	0	0	0	0	0	0	0
AHCYP7	ENSG00000259465	645486	processed_pseudogene	adenosylhomocysteinase pseudogene 7 [Source:HGNC Symbol;Acc:HGNC:44999]	0	0	0	0	0	0	0	0	0	0	0	0	0	0	0
AHCYP8	ENSG00000242529		transcribed_processed_pseudogene	adenosylhomocysteinase pseudogene 8 [Source:HGNC Symbol;Acc:HGNC:45000]	0	0	0	0	0	0	0	0	0	0	0	0	0	0	0
AHDC1	ENSG00000126705	27245	protein_coding	AT-hook DNA binding motif containing 1 [Source:HGNC Symbol;Acc:HGNC:25230]	5.27353	3.38491	5.00623	4.97912	4.48083	0	1.92753	0	0	4.99683	5.36974	0	4.62493	1.7563	2.95156	-0.353315	0.823285
AHI1	ENSG00000135541	54806	protein_coding	Abelson helper integration site 1 [Source:HGNC Symbol;Acc:HGNC:21575]	25.7193	30.3411	29.9429	34.2315	6.72125	46.2608	67.4637	18.5907	37.0582	30.9804	25.9537	15.9574	25.3912	34.6093	30.7684	0.401284	0.605913
AHI1-DT	ENSG00000231028	100131814	lncRNA	AHI1 divergent transcript [Source:HGNC Symbol;Acc:HGNC:32526]	0.389031	0.80007	0.566743	0.311195	0	0	0	0	0	0	0	0	0.413408	0	0.172253	0.361633
AHNAK	ENSG00000124942	79026	protein_coding	AHNAK nucleoprotein [Source:HGNC Symbol;Acc:HGNC:347]	5.35998	10.1547	3.44769	14.315	2.24042	0	0	4.64768	0	2.49842	0	0	7.10356	1.02087	3.55532	-1.78531	0.153006
AHNAK2	ENSG00000185567	113146	protein_coding	AHNAK nucleoprotein 2 [Source:HGNC Symbol;Acc:HGNC:20125]	0	0.0615438	0.236143	0	0	0	0	0	0	0	0	0	0.0595374	0	0.0248072	0.751642
AHR	ENSG00000106546	196	protein_coding	aryl hydrocarbon receptor [Source:HGNC Symbol;Acc:HGNC:348]	1.98838	4.12344	1.70023	4.35673	0	23.1304	1.92753	0	7.41164	2.9981	1.78991	0	2.43376	5.32251	4.11886	0.156241	0.93162
AHRR	ENSG00000063438	57491	protein_coding	aryl hydrocarbon receptor repressor [Source:HGNC Symbol;Acc:HGNC:346]	0.0432257	0	0	0	0	0	0	0	0	0	0	0	0.00864514	0	0.00360214	0.917227
AHSA1	ENSG00000100591	10598	protein_coding	activator of HSP90 ATPase activity 1 [Source:HGNC Symbol;Acc:HGNC:1189]	4.92773	4.67733	5.28961	4.97912	6.72125	0	1.92753	0	0	6.49588	0.894956	0	5.31901	1.3312	2.99278	-0.749385	0.617337
AHSA2P	ENSG00000173209		transcribed_unitary_pseudogene	activator of HSP90 ATPase homolog 2, pseudogene [Source:HGNC Symbol;Acc:HGNC:20437]	2.29096	2.58484	2.45589	4.66793	2.24042	0	3.85507	0	0	3.49778	2.68487	0	2.84801	1.43396	2.02315	-0.0110857
AHSG	ENSG00000145192	197	protein_coding	alpha 2-HS glycoprotein [Source:HGNC Symbol;Acc:HGNC:349]	0	0	0	0	0	0	0	0	0	0	0	0	0	0	0
AHSP	ENSG00000169877	51327	protein_coding	alpha hemoglobin stabilizing protein [Source:HGNC Symbol;Acc:HGNC:18075]	0	0	0	0	0	0	0	0	0	0	0	0	0	0	0
AICDA	ENSG00000111732	57379	protein_coding	activation induced cytidine deaminase [Source:HGNC Symbol;Acc:HGNC:13203]	0	0.184632	0.0472286	0	0	0	1.92753	0	0	0	0	0	0.046372	0.275362	0.179949	0.947624
AIDA	ENSG00000186063	64853	protein_coding	axin interactor, dorsalization associated [Source:HGNC Symbol;Acc:HGNC:25761]	0.30258	0.430807	0.283372	0.311195	0	0	0	0	0	0	0	0	0.265591	0	0.110663	0.518505
AIDAP1	ENSG00000230154		processed_pseudogene	AIDA pseudogene 1 [Source:HGNC Symbol;Acc:HGNC:54663]	0	0	0	0	0	0	0	0	0	0	0	0	0	0	0
AIDAP2	ENSG00000251429	646890	transcribed_processed_pseudogene	AIDA pseudogene 2 [Source:HGNC Symbol;Acc:HGNC:54664]	0.0432257	0.123088	0.0944572	0	0	0	3.85507	0	0	0	0	0	0.0521541	0.550724	0.342986	1.75699
AIDAP3	ENSG00000264189		processed_pseudogene	AIDA pseudogene 3 [Source:HGNC Symbol;Acc:HGNC:54665]	0	0	0	0	0	0	0	0	0	0	0	0	0	0	0
AIF1	ENSG00000204472	199	protein_coding	allograft inflammatory factor 1 [Source:HGNC Symbol;Acc:HGNC:352]	0	0	0	0	0	0	0	0	0	0	0	0	0	0	0
AIF1L	ENSG00000126878	83543	protein_coding	allograft inflammatory factor 1 like [Source:HGNC Symbol;Acc:HGNC:28904]	1.98838	2.33867	2.26697	2.48956	4.48083	0	3.85507	0	0	1.49905	1.78991	0	2.71288	1.02058	1.7257	-0.216113
AIFM1	ENSG00000156709	9131	protein_coding	apoptosis inducing factor mitochondria associated 1 [Source:HGNC Symbol;Acc:HGNC:8768]	2.20451	3.93881	2.73926	3.11195	4.48083	0	1.92753	4.64768	0	1.49905	4.47478	0	3.29507	1.79272	2.4187	-0.152519	0.926862
AIFM1P1	ENSG00000225509	645120	processed_pseudogene	AIFM1 pseudogene 1 [Source:HGNC Symbol;Acc:HGNC:44884]	0	0	0	0	0	0	0	0	0	0	0	0	0	0	0
AIFM2	ENSG00000042286	84883	protein_coding	apoptosis inducing factor mitochondria associated 2 [Source:HGNC Symbol;Acc:HGNC:21411]	0.259354	0.246175	0.141686	0.62239	0	0	7.71013	0	0	0	0	0	0.253921	1.10145	0.748312	1.70509
AIFM3	ENSG00000183773	150209	protein_coding	apoptosis inducing factor mitochondria associated 3 [Source:HGNC Symbol;Acc:HGNC:26398]	0	0.307719	0.283372	0	0	0	0	0	0	0	0	0	0.118218	0	0.0492576	0.621079
AIG1	ENSG00000146416	51390	protein_coding	androgen induced 1 [Source:HGNC Symbol;Acc:HGNC:21607]	2.46386	4.24652	3.82552	4.04554	2.24042	0	1.92753	0	0	2.49842	0.894956	0	3.36437	0.760129	1.84523	-0.790427
AIG1P1	ENSG00000249089	106479028	unprocessed_pseudogene	androgen induced 1 pseudogene 1 [Source:HGNC Symbol;Acc:HGNC:43926]	0	0	0	0	0	0	0	0	0	0	0	0	0	0	0
AIM2	ENSG00000163568	9447	protein_coding	absent in melanoma 2 [Source:HGNC Symbol;Acc:HGNC:357]	0.129677	0.0615438	0.0472286	0.311195	0	0	0	0	0	0	0	0	0.109929	0	0.0458037	0.644202
AIMP1	ENSG00000164022	9255	protein_coding	aminoacyl tRNA synthetase complex interacting multifunctional protein 1 [Source:HGNC Symbol;Acc:HGNC:10648]	3.58773	4.73888	2.50312	5.60151	0	0	9.63767	0	0	3.99746	0.894956	0	3.28625	2.07573	2.58011	-0.0367075	0.990486
AIMP1P1	ENSG00000234187	170547	processed_pseudogene	aminoacyl tRNA synthetase complex interacting multifunctional protein 1 pseudogene 1 [Source:HGNC Symbol;Acc:HGNC:16543]	0.0432257	0	0.0472286	0	0	0	0	0	0	0	0	0	0.0180909	0	0.00753786	0.879937
AIMP1P2	ENSG00000227177		processed_pseudogene	aminoacyl tRNA synthetase complex interacting multifunctional protein 1 pseudogene 2 [Source:HGNC Symbol;Acc:HGNC:43693]	0	0	0	0	0	0	0	0	0	0	0	0	0	0	0
AIMP2	ENSG00000106305	7965	protein_coding	aminoacyl tRNA synthetase complex interacting multifunctional protein 2 [Source:HGNC Symbol;Acc:HGNC:20609]	0.0864514	0.369263	0.283372	0.311195	0	0	0	0	0	0	6.26469	0	0.210056	0.894956	0.609581	1.72263
AIP	ENSG00000110711	9049	protein_coding	aryl hydrocarbon receptor interacting protein [Source:HGNC Symbol;Acc:HGNC:358]	2.89612	2.70793	2.59757	1.86717	6.72125	0	3.85507	4.64768	0	2.9981	4.47478	0	3.35801	2.28223	2.73047	0.280931	0.848302
AIPL1	ENSG00000129221	23746	protein_coding	aryl hydrocarbon receptor interacting protein like 1 [Source:HGNC Symbol;Acc:HGNC:359]	47.0295	144.443	81.6583	69.7077	62.7316	0	44.3333	37.1814	0	59.962	47.4327	0	81.1141	26.987	49.54	-1.1795	0.156509
AIRE	ENSG00000160224	326	protein_coding	autoimmune regulator [Source:HGNC Symbol;Acc:HGNC:360]	0.129677	0.0615438	0	0.311195	0	0	0	0	0	0.499683	0	0	0.100483	0.0713833	0.0835083	0.774494
AIRN	ENSG00000268257	100271873	lncRNA	antisense of IGF2R non-protein coding RNA [Source:HGNC Symbol;Acc:HGNC:34515]	0	0.123088	0.0472286	0	0	0	0	0	0	0	0	0	0.0340633	0	0.014193	0.825584
AJAP1	ENSG00000196581	55966	protein_coding	adherens junctions associated protein 1 [Source:HGNC Symbol;Acc:HGNC:30801]	0.129677	0.430807	0.802887	0.62239	0	0	1.92753	0	0	0	0	0	0.397152	0.275362	0.326108	0.777968
AJM1	ENSG00000232434	389813	protein_coding	apical junction component 1 homolog [Source:HGNC Symbol;Acc:HGNC:37284]	0	0.0615438	0	0	0	0	0	0	0	0	0	0	0.0123088	0	0.00512865	0.902515
AJUBA	ENSG00000129474	84962	protein_coding	ajuba LIM protein [Source:HGNC Symbol;Acc:HGNC:20250]	0.30258	0.553895	0.283372	1.55598	0	0	0	0	0	0	0	15.9574	0.539164	2.27963	1.55444	0.598436
AJUBA-DT	ENSG00000258457		lncRNA	AJUBA divergent transcript [Source:HGNC Symbol;Acc:HGNC:55449]	0.0432257	0.123088	0	0	0	0	0	0	0	0	0	0	0.0332627	0	0.0138594	0.828116
AK1	ENSG00000106992	203	protein_coding	adenylate kinase 1 [Source:HGNC Symbol;Acc:HGNC:361]	0.821288	1.66168	1.13349	0.62239	0	0	0	0	0	2.49842	0	0	0.84777	0.356916	0.561439	0.367969
AK2	ENSG00000004455	204	protein_coding	adenylate kinase 2 [Source:HGNC Symbol;Acc:HGNC:362]	4.19289	4.43116	5.00623	3.42315	4.48083	0	3.85507	0	7.41164	4.49715	0	0	4.30685	2.25198	3.10818	-0.50784	0.710208
AK2P2	ENSG00000242272		processed_pseudogene	adenylate kinase 2 pseudogene 2 [Source:HGNC Symbol;Acc:HGNC:33542]	0	0	0	0	0	0	0	0	0	0	0	0	0	0	0
AK3	ENSG00000147853	50808	protein_coding	adenylate kinase 3 [Source:HGNC Symbol;Acc:HGNC:17376]	5.01418	3.75417	4.91178	6.2239	4.48083	0	9.63767	0	0	3.49778	5.36974	0	4.87697	2.6436	3.57417	-0.121842	0.937957
AK3P2	ENSG00000250115		processed_pseudogene	adenylate kinase 3 pseudogene 2 [Source:HGNC Symbol;Acc:HGNC:31099]	0	0	0	0	0	0	0	0	0	0	0	0	0	0	0
AK3P3	ENSG00000230042	100419075	processed_pseudogene	adenylate kinase 3 pseudogene 3 [Source:HGNC Symbol;Acc:HGNC:39062]	0.0432257	0	0	0	0	0	0	0	0	0	0	0	0.00864514	0	0.00360214	0.917227
AK3P4	ENSG00000248722	100129959	processed_pseudogene	adenylate kinase 3 pseudogene 4 [Source:HGNC Symbol;Acc:HGNC:39063]	0	0	0	0	0	0	0	0	0	0	0	0	0	0	0
AK3P5	ENSG00000228816		processed_pseudogene	adenylate kinase 3 pseudogene 5 [Source:HGNC Symbol;Acc:HGNC:39064]	0	0	0	0	0	0	0	0	0	0	0	0	0	0	0
AK4	ENSG00000162433	205	protein_coding	adenylate kinase 4 [Source:HGNC Symbol;Acc:HGNC:363]	2.50709	1.72323	1.88914	4.04554	4.48083	0	0	0	0	0	0	0	2.92917	0	1.22049	-1.50098
AK4P1	ENSG00000263535		processed_pseudogene	adenylate kinase 4 pseudogene 1 [Source:HGNC Symbol;Acc:HGNC:364]	0	0	0	0	0	0	0	0	0	0	0	0	0	0	0
AK4P2	ENSG00000249410		processed_pseudogene	adenylate kinase 4 pseudogene 2 [Source:HGNC Symbol;Acc:HGNC:39066]	0	0	0	0	0	0	0	0	0	0	0	0	0	0	0
AK4P3	ENSG00000233381		protein_coding	adenylate kinase 4 pseudogene 3 [Source:HGNC Symbol;Acc:HGNC:21596]	0	0	0	0	0	0	0	0	0	0	0	0	0	0	0
AK4P4	ENSG00000223621		processed_pseudogene	adenylate kinase 4 pseudogene 4 [Source:HGNC Symbol;Acc:HGNC:39067]	0	0	0	0	0	0	0	0	0	0	0	0	0	0	0
AK4P5	ENSG00000217377	100526416	processed_pseudogene	adenylate kinase 4 pseudogene 5 [Source:HGNC Symbol;Acc:HGNC:39068]	0	0	0	0	0	0	0	0	0	0	0	0	0	0	0
AK4P6	ENSG00000235606		processed_pseudogene	adenylate kinase 4 pseudogene 6 [Source:HGNC Symbol;Acc:HGNC:39069]	0	0	0	0	0	0	0	0	0	0	0	0	0	0	0
AK5	ENSG00000154027	26289	protein_coding	adenylate kinase 5 [Source:HGNC Symbol;Acc:HGNC:365]	0.30258	0.738526	0.566743	0.933586	0	0	0	0	0	0	0	0	0.508287	0	0.211786	0.268847
AK6	ENSG00000085231	102157402	protein_coding	adenylate kinase 6 [Source:HGNC Symbol;Acc:HGNC:49151]	0	0	0	0	0	0	0	0	0	0	0	0	0	0	0
AK6P1	ENSG00000256614	100132086	processed_pseudogene	adenylate kinase 6 pseudogene 1 [Source:HGNC Symbol;Acc:HGNC:51678]	0	0	0	0	0	0	0	0	0	0	0	0	0	0	0
AK6P2	ENSG00000257173	100128817	processed_pseudogene	adenylate kinase 6 pseudogene 2 [Source:HGNC Symbol;Acc:HGNC:51679]	0	0	0	0	0	0	0	0	0	0	0	0	0	0	0
AK7	ENSG00000140057	122481	protein_coding	adenylate kinase 7 [Source:HGNC Symbol;Acc:HGNC:20091]	0.648385	0.307719	0.236143	0.933586	0	0	1.92753	18.5907	0	3.99746	0	0	0.425167	3.50224	2.22013	2.45674
AK8	ENSG00000165695	158067	protein_coding	adenylate kinase 8 [Source:HGNC Symbol;Acc:HGNC:26526]	0.0864514	0.123088	0.141686	0.311195	0	0	0	0	0	0	0	0	0.132484	0	0.0552017	0.600707
AK9	ENSG00000155085	221264	protein_coding	adenylate kinase 9 [Source:HGNC Symbol;Acc:HGNC:33814]	0.950965	1.41551	1.03903	0.933586	0	0	0	0	0	0.499683	0	0	0.867818	0.0713833	0.403231	-0.054576
AKAIN1	ENSG00000231824	642597	protein_coding	A-kinase anchor inhibitor 1 [Source:HGNC Symbol;Acc:HGNC:28285]	0.0432257	0.184632	0.141686	0.311195	0	0	0	0	0	0	0	0	0.136148	0	0.0567282	0.594129
AKAP1	ENSG00000121057	8165	protein_coding	A-kinase anchoring protein 1 [Source:HGNC Symbol;Acc:HGNC:367]	3.97676	6.89291	3.9672	3.42315	2.24042	0	0	0	0	3.49778	6.26469	0	4.10009	1.39464	2.52191	-0.469504	0.793095
AKAP1-DT	ENSG00000263004	119139901	lncRNA	AKAP1 divergent transcript [Source:HGNC Symbol;Acc:HGNC:55339]	0.129677	0.246175	0.188914	0.933586	0	0	0	0	0	0	0	0	0.299671	0	0.124863	0.481359
AKAP10	ENSG00000108599	11216	protein_coding	A-kinase anchoring protein 10 [Source:HGNC Symbol;Acc:HGNC:368]	4.01999	4.36961	2.88095	3.42315	4.48083	0	9.63767	0	7.41164	0.999366	3.57982	0	3.83491	3.08979	3.40025	-0.0110952	0.996088
AKAP11	ENSG00000023516	11215	protein_coding	A-kinase anchoring protein 11 [Source:HGNC Symbol;Acc:HGNC:369]	6.3974	10.4009	7.41489	11.203	8.96166	23.1304	0	0	0	2.49842	1.78991	0	8.87558	3.91696	5.98305	-1.87673	0.0404182
AKAP12	ENSG00000131016	9590	protein_coding	A-kinase anchoring protein 12 [Source:HGNC Symbol;Acc:HGNC:370]	22.218	25.4791	12.0905	59.7495	20.1637	0	5.7826	0	0	7.49525	2.68487	0	27.9402	2.28039	12.972	-2.48935	0.006488
AKAP13	ENSG00000170776	11214	protein_coding	A-kinase anchoring protein 13 [Source:HGNC Symbol;Acc:HGNC:371]	6.13805	2.64638	9.44572	4.97912	0	0	15.4203	0	0	2.49842	5.36974	0	4.64186	3.32692	3.87481	0.00452172	0.997326
AKAP13-AS1	ENSG00000259367		lncRNA	AKAP13 antisense RNA 1 [Source:HGNC Symbol;Acc:HGNC:55975]	0	0	0	0	0	0	0	0	0	0	0	0	0	0	0
AKAP14	ENSG00000186471	158798	protein_coding	A-kinase anchoring protein 14 [Source:HGNC Symbol;Acc:HGNC:24061]	0	0	0	0	0	0	0	0	0	0	0	0	0	0	0
AKAP17A	ENSG00000197976	8227	protein_coding	A-kinase anchoring protein 17A [Source:HGNC Symbol;Acc:HGNC:18783]	0	0	0	0	0	0	0	0	0	0	0	0	0	0	0
AKAP17BP	ENSG00000214992		unprocessed_pseudogene	A-kinase anchoring protein 17B, pseudogene [Source:HGNC Symbol;Acc:HGNC:38514]	0	0	0.0944572	0	0	0	0	4.64768	0	0.499683	0	0	0.0188914	0.735337	0.436818	1.59736
AKAP3	ENSG00000111254	10566	protein_coding	A-kinase anchoring protein 3 [Source:HGNC Symbol;Acc:HGNC:373]	0.0432257	0	0	0	0	0	1.92753	0	0	0	0	0	0.00864514	0.275362	0.16423	1.00204
AKAP4	ENSG00000147081	8852	protein_coding	A-kinase anchoring protein 4 [Source:HGNC Symbol;Acc:HGNC:374]	0	0	0.0472286	0	0	0	0	0	0	0	0	0	0.00944572	0	0.00393572	0.913949
AKAP5	ENSG00000179841	9495	protein_coding	A-kinase anchoring protein 5 [Source:HGNC Symbol;Acc:HGNC:375]	1.55612	0.184632	0.944572	0.933586	0	0	59.7535	0	22.2349	2.9981	0.894956	15.9574	0.723783	14.5484	8.78815	3.44287	0.00283235
AKAP6	ENSG00000151320	9472	protein_coding	A-kinase anchoring protein 6 [Source:HGNC Symbol;Acc:HGNC:376]	1.55612	2.46175	2.40866	2.48956	2.24042	0	7.71013	0	0	1.49905	0.894956	0	2.2313	1.44345	1.77172	0.136872
AKAP7	ENSG00000118507	9465	protein_coding	A-kinase anchoring protein 7 [Source:HGNC Symbol;Acc:HGNC:377]	1.5129	1.60014	3.06986	3.73434	4.48083	0	5.7826	0	0	2.9981	0	0	2.87961	1.25439	1.93156	-0.137375
AKAP8	ENSG00000105127	10270	protein_coding	A-kinase anchoring protein 8 [Source:HGNC Symbol;Acc:HGNC:378]	4.19289	4.55424	4.53395	4.97912	6.72125	0	13.4927	0	0	4.99683	1.78991	0	4.99629	2.89707	3.77174	-0.0409592	0.9852
AKAP8L	ENSG00000011243	26993	protein_coding	A-kinase anchoring protein 8 like [Source:HGNC Symbol;Acc:HGNC:29857]	0.821288	0.80007	0.613972	0.311195	0	0	0	0	0	0	0	0	0.509305	0	0.21221	0.255457
AKAP8P1	ENSG00000234146	646114	processed_pseudogene	A-kinase anchoring protein 8 pseudogene 1 [Source:HGNC Symbol;Acc:HGNC:49758]	0	0	0	0	0	0	0	0	0	0	0	0	0	0	0
AKAP9	ENSG00000127914	10142	protein_coding	A-kinase anchoring protein 9 [Source:HGNC Symbol;Acc:HGNC:379]	26.0219	32.0643	39.3887	31.4307	24.6446	0	79.0289	4.64768	7.41164	22.9854	21.4789	0	30.71	19.3647	24.0919	-0.300665	0.814033
AKIP1	ENSG00000166452	56672	protein_coding	A-kinase interacting protein 1 [Source:HGNC Symbol;Acc:HGNC:1170]	1.72903	2.03095	1.653	1.86717	4.48083	0	1.92753	27.8861	0	5.9962	2.68487	0	2.3522	5.49924	4.18797	1.4428	0.181141
AKIRIN1	ENSG00000174574	79647	protein_coding	akirin 1 [Source:HGNC Symbol;Acc:HGNC:25744]	4.58192	2.89256	3.82552	4.66793	4.48083	0	1.92753	0	7.41164	2.9981	1.78991	0	4.08975	2.01817	2.88133	-0.582145	0.628556
AKIRIN1P1	ENSG00000257786	100418731	processed_pseudogene	akirin 1 pseudogene 1 [Source:HGNC Symbol;Acc:HGNC:50794]	0	0	0	0	0	0	0	0	0	0	0	0	0	0	0
AKIRIN1P2	ENSG00000228125		processed_pseudogene	akirin 1 pseudogene 2 [Source:HGNC Symbol;Acc:HGNC:50797]	0	0	0	0	0	0	0	0	0	0	0	0	0	0	0
AKIRIN2	ENSG00000135334	55122	protein_coding	akirin 2 [Source:HGNC Symbol;Acc:HGNC:21407]	5.23031	4.43116	3.82552	7.46869	4.48083	0	1.92753	0	7.41164	5.9962	6.26469	0	5.0873	3.08572	3.91971	-0.135611	0.930251
AKIRIN2P1	ENSG00000251482		processed_pseudogene	akirin 2 pseudogene 1 [Source:HGNC Symbol;Acc:HGNC:50796]	0	0	0	0	0	0	0	0	0	0	0	0	0	0	0
AKNA	ENSG00000106948	80709	protein_coding	AT-hook transcription factor [Source:HGNC Symbol;Acc:HGNC:24108]	6.87288	12.6165	9.16235	6.5351	0	0	7.71013	9.29536	7.41164	6.49588	8.05461	0	7.03736	5.5668	6.17954	-0.134668	0.922716
AKNAD1	ENSG00000162641	254268	protein_coding	AKNA domain containing 1 [Source:HGNC Symbol;Acc:HGNC:28398]	0	0	0	0	0	0	0	0	0	0	0	0	0	0	0
AKR1A1	ENSG00000117448	10327	protein_coding	aldo-keto reductase family 1 member A1 [Source:HGNC Symbol;Acc:HGNC:380]	2.11806	2.33867	2.6448	0.311195	2.24042	0	5.7826	0	22.2349	2.49842	0.894956	0	1.93063	4.48727	3.422	0.952771	0.504639
AKR1B1	ENSG00000085662	231	protein_coding	aldo-keto reductase family 1 member B [Source:HGNC Symbol;Acc:HGNC:381]	1.8587	3.63109	4.20335	2.17837	2.24042	0	5.7826	4.64768	7.41164	0.499683	1.78991	0	2.82238	2.87593	2.85362	-0.00666124	0.996553
AKR1B10	ENSG00000198074	57016	protein_coding	aldo-keto reductase family 1 member B10 [Source:HGNC Symbol;Acc:HGNC:382]	0.0864514	0	0	0	0	0	0	0	0	0	0	0	0.0172903	0	0.00720428	0.88286
AKR1B10P1	ENSG00000213606		processed_pseudogene	aldo-keto reductase family 1 member B10 pseudogene 1 [Source:HGNC Symbol;Acc:HGNC:45062]	0	0	0	0	0	0	0	0	0	0	0	0	0	0	0
AKR1B10P2	ENSG00000263355	643582	processed_pseudogene	aldo-keto reductase family 1 member B10 pseudogene 2 [Source:HGNC Symbol;Acc:HGNC:45063]	0	0	0	0	0	0	0	0	0	0	0	0	0	0	0
AKR1B15	ENSG00000227471	441282	protein_coding	aldo-keto reductase family 1 member B15 [Source:HGNC Symbol;Acc:HGNC:37281]	0	0	0.0472286	0	0	0	0	0	0	0	0	0	0.00944572	0	0.00393572	0.913949
AKR1B1P1	ENSG00000229991	401982	processed_pseudogene	aldehyde reductase family 1 member B1 pseudogene 1 [Source:HGNC Symbol;Acc:HGNC:420]	0	0	0	0	0	0	0	0	0	0	0	0	0	0	0
AKR1B1P2	ENSG00000213452		processed_pseudogene	aldo-keto reductase family 1 member B1 pseudogene 2 [Source:HGNC Symbol;Acc:HGNC:425]	0	0	0	0	0	0	0	0	0	0	0	0	0	0	0
AKR1B1P3	ENSG00000213785		processed_pseudogene	aldo-keto reductase family 1 member B1 pseudogene 3 [Source:HGNC Symbol;Acc:HGNC:422]	0	0	0	0	0	0	0	0	0	0	0	0	0	0	0
AKR1B1P4	ENSG00000237876		processed_pseudogene	aldo-keto reductase family 1 member B1 pseudogene 4 [Source:HGNC Symbol;Acc:HGNC:423]	0	0	0	0	0	0	0	0	0	0	0	0	0	0	0
AKR1B1P5	ENSG00000258685		processed_pseudogene	aldo-keto reductase family 1 member B1 pseudogene 5 [Source:HGNC Symbol;Acc:HGNC:20002]	0	0	0	0	0	0	0	0	0	0	0	0	0	0	0
AKR1B1P6	ENSG00000225212		processed_pseudogene	aldo-keto reductase family 1 member B1 pseudogene 6 [Source:HGNC Symbol;Acc:HGNC:33498]	0	0	0	0	0	0	0	0	0	0	0	0	0	0	0
AKR1B1P7	ENSG00000266899		processed_pseudogene	aldo-keto reductase family 1 member B1 pseudogene 7 [Source:HGNC Symbol;Acc:HGNC:33497]	0	0	0	0	0	0	0	0	0	0	0	0	0	0	0
AKR1B1P8	ENSG00000231371		processed_pseudogene	aldo-keto reductase family 1 member B1 pseudogene 8 [Source:HGNC Symbol;Acc:HGNC:33496]	0	0	0	0	0	0	0	0	0	0	0	0	0	0	0
AKR1C1	ENSG00000187134	1645	protein_coding	aldo-keto reductase family 1 member C1 [Source:HGNC Symbol;Acc:HGNC:384]	0.172903	0.307719	0.802887	1.55598	0	0	1.92753	0	0	0.999366	0	0	0.567897	0.418129	0.480532	0.764191
AKR1C2	ENSG00000151632	1646	protein_coding	aldo-keto reductase family 1 member C2 [Source:HGNC Symbol;Acc:HGNC:385]	0.30258	0.553895	1.13349	0	2.24042	0	0	0	0	0	0	15.9574	0.846075	2.27963	1.68232	0.495797
AKR1C3	ENSG00000196139	8644	protein_coding	aldo-keto reductase family 1 member C3 [Source:HGNC Symbol;Acc:HGNC:386]	0.821288	1.41551	0.802887	2.80076	0	0	0	0	0	1.49905	0	0	1.16809	0.21415	0.611624	-0.0630898
AKR1C4	ENSG00000198610	1109	protein_coding	aldo-keto reductase family 1 member C4 [Source:HGNC Symbol;Acc:HGNC:387]	0	0	0	0	0	0	0	0	0	0	0	0	0	0	0
AKR1C5P	ENSG00000225418		unprocessed_pseudogene	aldo-keto reductase family 1 member C5, pseudogene [Source:HGNC Symbol;Acc:HGNC:44679]	0	0	0	0	0	0	0	0	0	0	0	0	0	0	0
AKR1C6P	ENSG00000151631		unprocessed_pseudogene	aldo-keto reductase family 1 member C6, pseudogene [Source:HGNC Symbol;Acc:HGNC:44680]	0	0	0	0	0	0	0	0	0	0	0	0	0	0	0
AKR1C7P	ENSG00000215267	648947	transcribed_unprocessed_pseudogene	aldo-keto reductase family 1 member C7, pseudogene [Source:HGNC Symbol;Acc:HGNC:44681]	0	0	0	0	0	0	0	0	0	0	0	0	0	0	0
AKR1C8	ENSG00000264006	340811	protein_coding	aldo-keto reductase family 1 member C8 [Source:HGNC Symbol;Acc:HGNC:23469]	0	0	0.0472286	0	0	0	0	0	0	0	0	0	0.00944572	0	0.00393572	0.913949
AKR1D1	ENSG00000122787	6718	protein_coding	aldo-keto reductase family 1 member D1 [Source:HGNC Symbol;Acc:HGNC:388]	0.0432257	0	0	0	0	0	3.85507	0	0	0	0	0	0.00864514	0.550724	0.324858	1.08496
AKR1D1P1	ENSG00000227776		processed_pseudogene	aldo-keto reductase family 1 member D1 pseudogene 1 [Source:HGNC Symbol;Acc:HGNC:11288]	0	0	0	0	0	0	0	0	0	0	0	0	0	0	0
AKR1E2	ENSG00000165568	83592	protein_coding	aldo-keto reductase family 1 member E2 [Source:HGNC Symbol;Acc:HGNC:23437]	0.0864514	0	0	0	0	0	0	0	0	0.499683	0	0	0.0172903	0.0713833	0.0488445	0.930626
AKR7A2	ENSG00000053371	8574	protein_coding	aldo-keto reductase family 7 member A2 [Source:HGNC Symbol;Acc:HGNC:389]	2.85289	4.43116	3.77829	2.17837	8.96166	0	11.5652	0	0	2.49842	1.78991	0	4.44047	2.26479	3.17132	-0.120875	0.946129
AKR7A2P1	ENSG00000229020		processed_pseudogene	AKR7A2 pseudogene 1 [Source:HGNC Symbol;Acc:HGNC:24062]	0	0	0	0	0	0	0	0	0	0	0	0	0	0	0
AKR7A2P2	ENSG00000224341		processed_pseudogene	AKR7A2P pseudogene 1 [Source:HGNC Symbol;Acc:HGNC:55059]	0	0	0	0	0	0	0	0	0	0	0	0	0	0	0
AKR7A3	ENSG00000162482	22977	protein_coding	aldo-keto reductase family 7 member A3 [Source:HGNC Symbol;Acc:HGNC:390]	0.259354	0.430807	0.425058	0	0	0	1.92753	0	0	0	0	0	0.223044	0.275362	0.253563	0.965832
AKR7L	ENSG00000211454	246181	protein_coding	aldo-keto reductase family 7 like (gene/pseudogene) [Source:HGNC Symbol;Acc:HGNC:24056]	0.734837	0.246175	0.0944572	0.311195	0	0	0	0	0	0	1.78991	0	0.277333	0.255702	0.264715	0.996673
AKT1	ENSG00000142208	207	protein_coding	AKT serine/threonine kinase 1 [Source:HGNC Symbol;Acc:HGNC:391]	0.60516	0.246175	0.850115	0.933586	0	0	0	0	0	0	0	0	0.527007	0	0.219586	0.24603
AKT1S1	ENSG00000204673	84335	protein_coding	AKT1 substrate 1 [Source:HGNC Symbol;Acc:HGNC:28426]	1.6858	3.01565	1.03903	3.42315	4.48083	0	3.85507	0	7.41164	0.999366	5.36974	0	2.72889	2.5194	2.60669	0.356438	0.825083
AKT2	ENSG00000105221	208	protein_coding	AKT serine/threonine kinase 2 [Source:HGNC Symbol;Acc:HGNC:392]	9.46642	10.3394	10.5792	12.4478	11.2021	0	7.71013	0	7.41164	10.4933	12.5294	0	10.807	5.44921	7.68162	-0.334794	0.762227
AKT3	ENSG00000117020	10000	protein_coding	AKT serine/threonine kinase 3 [Source:HGNC Symbol;Acc:HGNC:393]	0	0.0615438	0	0	0	0	0	0	0	0	0	0	0.0123088	0	0.00512865	0.902515
AKT3-IT1	ENSG00000228939	100874263	lncRNA	AKT3 intronic transcript 1 [Source:HGNC Symbol;Acc:HGNC:41304]	0	0	0	0	0	0	0	0	0	0	0	0	0	0	0
AKTIP	ENSG00000166971	64400	protein_coding	AKT interacting protein [Source:HGNC Symbol;Acc:HGNC:16710]	0.0864514	0.123088	0.188914	0.311195	0	0	0	0	0	0	0.894956	0	0.14193	0.127851	0.133717	1.14946
ALAD	ENSG00000148218	210	protein_coding	aminolevulinate dehydratase [Source:HGNC Symbol;Acc:HGNC:395]	2.67999	3.93881	3.16432	4.66793	0	0	1.92753	0	0	0.999366	1.78991	0	2.89021	0.67383	1.59732	-0.827204
ALAS1	ENSG00000023330	211	protein_coding	5'-aminolevulinate synthase 1 [Source:HGNC Symbol;Acc:HGNC:396]	2.16128	2.03095	2.03083	2.48956	0	0	0	0	0	0.499683	2.68487	0	1.74252	0.454936	0.991431	-0.314324
ALAS2	ENSG00000158578	212	protein_coding	5'-aminolevulinate synthase 2 [Source:HGNC Symbol;Acc:HGNC:397]	0	0	0	0	0	0	0	0	0	0	0	0	0	0	0
ALB	ENSG00000163631	213	protein_coding	albumin [Source:HGNC Symbol;Acc:HGNC:399]	0.0432257	0.0615438	0	0.311195	0	0	0	0	0	0	0	0	0.083193	0	0.0346637	0.702859
ALCAM	ENSG00000170017	214	protein_coding	activated leukocyte cell adhesion molecule [Source:HGNC Symbol;Acc:HGNC:400]	2.55032	1.04625	1.03903	2.17837	6.72125	23.1304	1.92753	0	0	0.499683	0.894956	0	2.70704	3.77894	3.33232	-0.319924	0.866257
ALDH16A1	ENSG00000161618	126133	protein_coding	aldehyde dehydrogenase 16 family member A1 [Source:HGNC Symbol;Acc:HGNC:28114]	2.20451	3.38491	1.74746	1.55598	4.48083	0	1.92753	0	0	1.49905	0.894956	0	2.67474	0.617363	1.4746	-0.544628
ALDH18A1	ENSG00000059573	5832	protein_coding	aldehyde dehydrogenase 18 family member A1 [Source:HGNC Symbol;Acc:HGNC:9722]	2.33419	1.78477	1.88914	1.86717	2.24042	0	1.92753	0	0	2.49842	0	0	2.02314	0.632278	1.2118	-0.215534
ALDH1A1	ENSG00000165092	216	protein_coding	aldehyde dehydrogenase 1 family member A1 [Source:HGNC Symbol;Acc:HGNC:402]	0.648385	1.9694	1.03903	4.97912	2.24042	0	0	0	0	0	0	0	2.17527	0	0.906363	-1.03406
ALDH1A2	ENSG00000128918	8854	protein_coding	aldehyde dehydrogenase 1 family member A2 [Source:HGNC Symbol;Acc:HGNC:15472]	0.216128	0.615438	0.613972	0	0	0	0	0	0	0	4.47478	0	0.289108	0.639254	0.49336	1.15579
ALDH1A2-AS1	ENSG00000259285		lncRNA	ALDH1A2 antisense RNA 1 [Source:HGNC Symbol;Acc:HGNC:27515]	0	0	0	0	0	0	0	0	0	0	0	0	0	0	0
ALDH1A3	ENSG00000184254	220	protein_coding	aldehyde dehydrogenase 1 family member A3 [Source:HGNC Symbol;Acc:HGNC:409]	1.81548	5.78512	0.283372	0.933586	0	0	0	0	0	0	0	0	1.76351	0	0.734796	-0.703535
ALDH1A3-AS1	ENSG00000259583	101927751	lncRNA	ALDH1A3 antisense RNA 1 [Source:HGNC Symbol;Acc:HGNC:55416]	0	0.123088	0.0472286	0	0	0	0	0	0	0	0	0	0.0340633	0	0.014193	0.825584
ALDH1B1	ENSG00000137124	219	protein_coding	aldehyde dehydrogenase 1 family member B1 [Source:HGNC Symbol;Acc:HGNC:407]	0.907739	0.369263	0.377829	1.86717	0	0	0	0	0	0.999366	0	0	0.704401	0.142767	0.376781	0.281383
ALDH1L1	ENSG00000144908	10840	protein_coding	aldehyde dehydrogenase 1 family member L1 [Source:HGNC Symbol;Acc:HGNC:3978]	0.30258	0.676982	0.188914	0.311195	0	0	0	0	7.41164	0	0	0	0.295934	1.05881	0.740942	1.02111
ALDH1L1-AS1	ENSG00000250218		lncRNA	ALDH1L1 antisense RNA 1 [Source:HGNC Symbol;Acc:HGNC:40244]	0	0	0	0	0	0	0	0	0	0	0	0	0	0	0
ALDH1L1-AS2	ENSG00000246022	100862662	lncRNA	ALDH1L1 antisense RNA 2 [Source:HGNC Symbol;Acc:HGNC:42446]	0	0.0615438	0.141686	0.62239	0	0	0	0	0	0	0	0	0.165124	0	0.0688017	0.549988
ALDH1L2	ENSG00000136010	160428	protein_coding	aldehyde dehydrogenase 1 family member L2 [Source:HGNC Symbol;Acc:HGNC:26777]	0.216128	0.430807	0.141686	0	0	0	0	0	0	0	0	0	0.157724	0	0.0657184	0.551799
ALDH2	ENSG00000111275	217	protein_coding	aldehyde dehydrogenase 2 family member [Source:HGNC Symbol;Acc:HGNC:404]	3.84709	10.524	6.98984	12.1366	6.72125	0	1.92753	0	0	1.99873	0	0	8.04376	0.560895	3.67875	-2.11684	0.0488261
ALDH3A1	ENSG00000108602	218	protein_coding	aldehyde dehydrogenase 3 family member A1 [Source:HGNC Symbol;Acc:HGNC:405]	0.0432257	0.123088	0.0472286	0	0	0	7.71013	0	0	0	0	0	0.0427084	1.10145	0.660306	2.11058
ALDH3A2	ENSG00000072210	224	protein_coding	aldehyde dehydrogenase 3 family member A2 [Source:HGNC Symbol;Acc:HGNC:403]	4.66837	6.4621	4.81732	7.46869	6.72125	0	5.7826	9.29536	0	3.49778	6.26469	0	6.02755	3.54863	4.58151	-0.244155	0.839529
ALDH3B1	ENSG00000006534	221	protein_coding	aldehyde dehydrogenase 3 family member B1 [Source:HGNC Symbol;Acc:HGNC:410]	0.475482	0.676982	0.283372	1.24478	0	0	1.92753	0	0	0	0	0	0.536123	0.275362	0.384013	0.577371
ALDH3B2	ENSG00000132746	222	protein_coding	aldehyde dehydrogenase 3 family member B2 [Source:HGNC Symbol;Acc:HGNC:411]	0	0	0	0	0	0	0	0	0	0	0	15.9574	0	2.27963	1.32978	1.20143
ALDH4A1	ENSG00000159423	8659	protein_coding	aldehyde dehydrogenase 4 family member A1 [Source:HGNC Symbol;Acc:HGNC:406]	0.561934	2.9541	1.22794	2.80076	0	0	0	0	0	0.499683	1.78991	0	1.50895	0.327085	0.819528	-0.268157
ALDH5A1	ENSG00000112294	7915	protein_coding	aldehyde dehydrogenase 5 family member A1 [Source:HGNC Symbol;Acc:HGNC:408]	1.72903	2.9541	1.51132	1.86717	0	0	5.7826	0	0	0.499683	0	0	1.61232	0.897469	1.19533	0.0114187
ALDH6A1	ENSG00000119711	4329	protein_coding	aldehyde dehydrogenase 6 family member A1 [Source:HGNC Symbol;Acc:HGNC:7179]	3.41483	5.4774	3.40046	5.60151	2.24042	0	3.85507	0	0	0.499683	0	0	4.02692	0.622107	2.04078	-1.42319
ALDH7A1	ENSG00000164904	501	protein_coding	aldehyde dehydrogenase 7 family member A1 [Source:HGNC Symbol;Acc:HGNC:877]	9.89868	7.13908	9.54018	6.8463	6.72125	0	23.1304	0	0	8.49461	15.2143	0	8.0291	6.69132	7.24873	0.275789	0.845978
ALDH7A1P1	ENSG00000251400	541	processed_pseudogene	aldehyde dehydrogenase 7 family member A1 pseudogene 1 [Source:HGNC Symbol;Acc:HGNC:878]	0	0	0	0	0	0	0	0	0	0	0	0	0	0	0
ALDH7A1P2	ENSG00000232292	542	processed_pseudogene	aldehyde dehydrogenase 7 family member A1 pseudogene 2 [Source:HGNC Symbol;Acc:HGNC:879]	0	0	0	0	0	0	0	0	0	0	0	0	0	0	0
ALDH7A1P3	ENSG00000243853		processed_pseudogene	aldehyde dehydrogenase 7 family member A1 pseudogene 3 [Source:HGNC Symbol;Acc:HGNC:880]	0	0	0	0	0	0	0	0	0	0	0	0	0	0	0
ALDH7A1P4	ENSG00000234489		processed_pseudogene	aldehyde dehydrogenase 7 family member A1 pseudogene 4 [Source:HGNC Symbol;Acc:HGNC:881]	0	0	0	0	0	0	0	0	0	0	0	0	0	0	0
ALDH8A1	ENSG00000118514	64577	protein_coding	aldehyde dehydrogenase 8 family member A1 [Source:HGNC Symbol;Acc:HGNC:15471]	0.345805	0.246175	0.236143	0.311195	0	0	0	0	0	0	0	0	0.227864	0	0.0949433	0.549806
ALDH9A1	ENSG00000143149	223	protein_coding	aldehyde dehydrogenase 9 family member A1 [Source:HGNC Symbol;Acc:HGNC:412]	4.84128	6.89291	3.68383	8.09108	2.24042	0	0	27.8861	0	0.999366	3.57982	0	5.1499	4.63789	4.85123	-0.0950742	0.966004
ALDOA	ENSG00000149925	226	protein_coding	aldolase, fructose-bisphosphate A [Source:HGNC Symbol;Acc:HGNC:414]	0.129677	0.184632	0.0472286	0	2.24042	0	1.92753	0	0	0	0	0	0.520391	0.275362	0.377457	1.17691
ALDOAP1	ENSG00000242849		processed_pseudogene	ALDOA pseudogene 1 [Source:HGNC Symbol;Acc:HGNC:415]	0	0	0	0	0	0	0	0	0	0	0	0	0	0	0
ALDOAP2	ENSG00000214297		processed_pseudogene	ALDOA pseudogene 2 [Source:HGNC Symbol;Acc:HGNC:416]	0	0	0.0472286	0	0	0	0	0	0	0	0	0	0.00944572	0	0.00393572	0.913949
ALDOB	ENSG00000136872	229	protein_coding	aldolase, fructose-bisphosphate B [Source:HGNC Symbol;Acc:HGNC:417]	0	0	0.236143	0	0	0	0	0	0	0	0	0	0.0472286	0	0.0196786	0.78539
ALDOC	ENSG00000109107	230	protein_coding	aldolase, fructose-bisphosphate C [Source:HGNC Symbol;Acc:HGNC:418]	0.129677	0.246175	0.0472286	0	0	0	0	0	0	0	0	0	0.0846162	0	0.0352568	0.690703
ALG1	ENSG00000033011	56052	protein_coding	ALG1 chitobiosyldiphosphodolichol beta-mannosyltransferase [Source:HGNC Symbol;Acc:HGNC:18294]	0.432257	1.23088	0.519515	0	0	0	1.92753	0	7.41164	0.999366	0.894956	0	0.43653	1.60478	1.11801	1.3741
ALG10	ENSG00000139133	84920	protein_coding	ALG10 alpha-1,2-glucosyltransferase [Source:HGNC Symbol;Acc:HGNC:23162]	0.30258	0.369263	0.425058	0.311195	0	0	0	0	0	0.499683	0	0	0.281619	0.0713833	0.158982	0.760887
ALG10B	ENSG00000175548	144245	protein_coding	ALG10 alpha-1,2-glucosyltransferase B [Source:HGNC Symbol;Acc:HGNC:31088]	1.8587	3.81572	2.40866	2.17837	4.48083	0	1.92753	0	0	0	0	0	2.94846	0.275362	1.38915	-1.27125
ALG11	ENSG00000253710	440138	protein_coding	ALG11 alpha-1,2-mannosyltransferase [Source:HGNC Symbol;Acc:HGNC:32456]	0.907739	0.615438	0.519515	1.24478	0	0	1.92753	0	0	0	0	0	0.657495	0.275362	0.434584	0.392884
ALG12	ENSG00000182858	79087	protein_coding	ALG12 alpha-1,6-mannosyltransferase [Source:HGNC Symbol;Acc:HGNC:19358]	0.172903	0.246175	0.141686	0.311195	0	0	0	0	0	0	0	0	0.174392	0	0.0726633	0.578039
ALG13	ENSG00000101901	79868	protein_coding	ALG13 UDP-N-acetylglucosaminyltransferase subunit [Source:HGNC Symbol;Acc:HGNC:30881]	2.59354	2.15403	2.3142	1.86717	2.24042	0	5.7826	0	0	0.999366	2.68487	0	2.23387	1.35241	1.71968	0.0946043
ALG13-AS1	ENSG00000229487		lncRNA	ALG13 antisense RNA 1 [Source:HGNC Symbol;Acc:HGNC:41277]	0	0	0	0	0	0	0	0	0	0	0	0	0	0	0
ALG14	ENSG00000172339	199857	protein_coding	ALG14 UDP-N-acetylglucosaminyltransferase subunit [Source:HGNC Symbol;Acc:HGNC:28287]	1.64258	1.23088	1.03903	2.48956	2.24042	0	5.7826	32.5337	0	0	1.78991	0	1.72849	5.72947	4.06239	1.5661	0.290853
ALG14-AS1	ENSG00000230427	101928098	lncRNA	ALG14 antisense RNA 1 [Source:HGNC Symbol;Acc:HGNC:41192]	0	0	0.0472286	0	0	0	0	0	0	0	0	0	0.00944572	0	0.00393572	0.913949
ALG1L	ENSG00000189366		transcribed_unprocessed_pseudogene	ALG1 chitobiosyldiphosphodolichol beta-mannosyltransferase like [Source:HGNC Symbol;Acc:HGNC:33721]	0	0	0	0	0	0	0	0	0	0	0	0	0	0	0
ALG1L10P	ENSG00000254016	106479037	unprocessed_pseudogene	ALG1 like 10, pseudogene [Source:HGNC Symbol;Acc:HGNC:44379]	0	0	0	0	0	0	0	0	0	0	0	0	0	0	0
ALG1L11P	ENSG00000249889	106480789	unprocessed_pseudogene	ALG1 like 11, pseudogene [Source:HGNC Symbol;Acc:HGNC:44380]	0	0	0	0	0	0	0	0	0	0	0	0	0	0	0
ALG1L12P	ENSG00000250794		unprocessed_pseudogene	ALG1 like 12, pseudogene [Source:HGNC Symbol;Acc:HGNC:44381]	0	0	0	0	0	0	0	0	0	0	0	0	0	0	0
ALG1L13P	ENSG00000253981		transcribed_unprocessed_pseudogene	ALG1 like 13, pseudogene [Source:HGNC Symbol;Acc:HGNC:44382]	0	0	0	0	0	0	0	0	0	0	0	0	0	0	0
ALG1L14P	ENSG00000250268		unprocessed_pseudogene	ALG1 like 14, pseudogene [Source:HGNC Symbol;Acc:HGNC:44383]	0	0	0	0	0	0	0	0	0	0	0	0	0	0	0
ALG1L15P	ENSG00000242017		processed_pseudogene	ALG1 like 15, pseudogene [Source:HGNC Symbol;Acc:HGNC:44384]	0	0	0	0	0	0	0	0	0	0	0	0	0	0	0
ALG1L2	ENSG00000251287	644974	protein_coding	ALG1 chitobiosyldiphosphodolichol beta-mannosyltransferase like 2 [Source:HGNC Symbol;Acc:HGNC:37258]	0	0	0	0	0	0	0	0	0	0	0	0	0	0	0
ALG1L3P	ENSG00000251087	100132066	unprocessed_pseudogene	ALG1 like 3, pseudogene [Source:HGNC Symbol;Acc:HGNC:44372]	0	0	0	0	0	0	0	0	0	0	0	0	0	0	0
ALG1L5P	ENSG00000226943	647415	unprocessed_pseudogene	ALG1 like 5, pseudogene [Source:HGNC Symbol;Acc:HGNC:44374]	0	0	0	0	0	0	0	0	0	0	0	0	0	0	0
ALG1L6P	ENSG00000238278		unprocessed_pseudogene	ALG1 like 6, pseudogene [Source:HGNC Symbol;Acc:HGNC:44375]	0	0	0	0	0	0	0	0	0	0	0	0	0	0	0
ALG1L7P	ENSG00000251271		unprocessed_pseudogene	ALG1 like 7, pseudogene [Source:HGNC Symbol;Acc:HGNC:44376]	0	0	0	0	0	0	0	0	0	0	0	0	0	0	0
ALG1L8P	ENSG00000227620	645015	unprocessed_pseudogene	ALG1 like 8, pseudogene [Source:HGNC Symbol;Acc:HGNC:44377]	0	0	0	0	0	0	0	0	0	0	0	0	0	0	0
ALG1L9P	ENSG00000248671		lncRNA	ALG1 like 9, pseudogene [Source:NCBI gene (formerly Entrezgene);Acc:285407]	0.172903	0	0.0472286	0	0	0	0	0	0	0	0	0	0.0440263	0	0.0183443	0.794588
ALG2	ENSG00000119523	85365	protein_coding	ALG2 alpha-1,3/1,6-mannosyltransferase [Source:HGNC Symbol;Acc:HGNC:23159]	1.81548	2.46175	1.88914	3.11195	0	0	1.92753	0	0	2.9981	0.894956	0	1.85567	0.831513	1.25824	-0.0407214
ALG3	ENSG00000214160	10195	protein_coding	ALG3 alpha-1,3- mannosyltransferase [Source:HGNC Symbol;Acc:HGNC:23056]	1.46967	1.72323	1.46409	1.24478	4.48083	0	0	0	0	0.499683	0	0	2.07652	0.0713833	0.906857	-0.816583
ALG3P1	ENSG00000251568	442131	processed_pseudogene	ALG3 pseudogene 1 [Source:HGNC Symbol;Acc:HGNC:45159]	0	0	0	0	0	0	0	0	0	0	0	0	0	0	0
ALG5	ENSG00000120697	29880	protein_coding	ALG5 dolichyl-phosphate beta-glucosyltransferase [Source:HGNC Symbol;Acc:HGNC:20266]	2.98257	3.07719	3.68383	4.35673	4.48083	0	1.92753	0	0	2.9981	1.78991	0	3.71623	0.959363	2.10806	-0.620989
ALG6	ENSG00000088035	29929	protein_coding	ALG6 alpha-1,3-glucosyltransferase [Source:HGNC Symbol;Acc:HGNC:23157]	1.5129	1.29242	1.03903	0.62239	0	0	0	0	0	2.49842	0.894956	0	0.893348	0.484767	0.655009	0.463784
ALG8	ENSG00000159063	79053	protein_coding	ALG8 alpha-1,3-glucosyltransferase [Source:HGNC Symbol;Acc:HGNC:23161]	2.93935	3.01565	2.78649	3.73434	0	0	7.71013	0	7.41164	2.9981	0.894956	0	2.49517	2.7164	2.62422	0.221709	0.89166
ALG9	ENSG00000086848	79796	protein_coding	ALG9 alpha-1,2-mannosyltransferase [Source:HGNC Symbol;Acc:HGNC:15672]	1.34	1.16933	1.22794	0.933586	0	0	1.92753	0	0	0.999366	0.894956	0	0.934172	0.545979	0.707726	0.35589
ALG9-IT1	ENSG00000254450		lncRNA	ALG9 intronic transcript 1 [Source:HGNC Symbol;Acc:HGNC:41409]	0	0	0	0	0	0	0	0	0	0	0	0	0	0	0
ALK	ENSG00000171094	238	protein_coding	ALK receptor tyrosine kinase [Source:HGNC Symbol;Acc:HGNC:427]	0	0.0615438	1.3224	0	0	0	1.92753	0	0	2.49842	9.84452	0	0.276789	2.03864	1.30453	1.97372
ALKAL1	ENSG00000196711	389658	protein_coding	ALK and LTK ligand 1 [Source:HGNC Symbol;Acc:HGNC:33775]	0	0	0	0	0	0	0	0	0	0	0	0	0	0	0
ALKAL2	ENSG00000189292	285016	protein_coding	ALK and LTK ligand 2 [Source:HGNC Symbol;Acc:HGNC:27683]	0.345805	0.923158	0	0.311195	0	0	0	0	0	0	0	0	0.316032	0	0.13168	0.353377
ALKBH1	ENSG00000100601	8846	protein_coding	alkB homolog 1, histone H2A dioxygenase [Source:HGNC Symbol;Acc:HGNC:17911]	1.16709	1.16933	0.661201	0.933586	0	0	0	0	0	0.499683	0	0	0.786243	0.0713833	0.369241	0.0418511
ALKBH2	ENSG00000189046	121642	protein_coding	alkB homolog 2, alpha-ketoglutarate dependent dioxygenase [Source:HGNC Symbol;Acc:HGNC:32487]	0.778062	0.984701	0.566743	1.55598	0	0	0	0	0	0.999366	2.68487	0	0.777097	0.526319	0.63081	0.655619
ALKBH3	ENSG00000166199	221120	protein_coding	alkB homolog 3, alpha-ketoglutarate dependent dioxygenase [Source:HGNC Symbol;Acc:HGNC:30141]	1.12387	1.10779	0.802887	0.311195	0	0	0	0	0	2.49842	0	0	0.669148	0.356916	0.487013	0.542892
ALKBH3-AS1	ENSG00000244926	100507300	lncRNA	ALKBH3 antisense RNA 1 [Source:HGNC Symbol;Acc:HGNC:48670]	0.0432257	0.0615438	0	0.311195	0	0	0	0	0	0	0	0	0.083193	0	0.0346637	0.702859
ALKBH4	ENSG00000160993	54784	protein_coding	alkB homolog 4, lysine demethylase [Source:HGNC Symbol;Acc:HGNC:21900]	0.30258	0.0615438	0.283372	0.311195	0	0	1.92753	0	0	0	0	0	0.191738	0.275362	0.240519	1.19426
ALKBH5	ENSG00000091542	54890	protein_coding	alkB homolog 5, RNA demethylase [Source:HGNC Symbol;Acc:HGNC:25996]	8.21288	8.30842	7.27321	13.6926	8.96166	0	9.63767	0	0	2.9981	0.894956	0	9.28975	1.93296	4.99829	-1.40044	0.166517
ALKBH6	ENSG00000239382	84964	protein_coding	alkB homolog 6 [Source:HGNC Symbol;Acc:HGNC:28243]	1.03742	1.47705	0.944572	0.933586	0	0	0	0	0	1.99873	0.894956	0	0.878525	0.413384	0.607193	0.410136
ALKBH7	ENSG00000125652	84266	protein_coding	alkB homolog 7 [Source:HGNC Symbol;Acc:HGNC:21306]	4.06321	8.49305	5.28961	4.97912	8.96166	0	7.71013	41.8291	14.8233	5.49651	14.3193	15.9574	6.35733	14.3051	10.9935	1.13064	0.176438
ALKBH8	ENSG00000137760	91801	protein_coding	alkB homolog 8, tRNA methyltransferase [Source:HGNC Symbol;Acc:HGNC:25189]	0.648385	1.16933	0.991801	1.24478	0	0	0	0	0	0.499683	0	0	0.81086	0.0713833	0.379499	0.0196992
ALLC	ENSG00000151360	55821	protein_coding	allantoicase [Source:HGNC Symbol;Acc:HGNC:17377]	0	0	0	0	0	0	0	0	0	0	0	0	0	0	0
ALMS1	ENSG00000116127	7840	protein_coding	ALMS1 centrosome and basal body associated protein [Source:HGNC Symbol;Acc:HGNC:428]	4.5387	3.07719	3.49492	1.86717	4.48083	0	1.92753	4.64768	0	6.99556	4.47478	0	3.49176	2.57794	2.9587	0.305713	0.843384
ALMS1-IT1	ENSG00000230002	100874291	lncRNA	ALMS1 intronic transcript 1 [Source:HGNC Symbol;Acc:HGNC:41305]	0.345805	0.553895	0.897344	0	0	0	15.4203	0	0	0.499683	4.47478	0	0.359409	2.91353	1.84931	2.41461
ALMS1P1	ENSG00000290727	200420	lncRNA	ALMS1 pseudogene 1 [Source:HGNC Symbol;Acc:HGNC:29586]	0.129677	0.184632	0.188914	0.311195	0	0	0	0	0	0	0	0	0.162884	0	0.0678682	0.580977
ALOX12	ENSG00000108839	239	protein_coding	arachidonate 12-lipoxygenase, 12S type [Source:HGNC Symbol;Acc:HGNC:429]	0	0.0615438	0.0472286	0	0	0	0	0	0	0	0	0	0.0217545	0	0.00906437	0.866902
ALOX12-AS1	ENSG00000215067	100506713	lncRNA	ALOX12 antisense RNA 1 [Source:HGNC Symbol;Acc:HGNC:51342]	0.734837	1.66168	0.850115	1.55598	0	0	3.85507	0	0	0.999366	0	0	0.960522	0.69349	0.804754	0.453563
ALOX12B	ENSG00000179477	242	protein_coding	arachidonate 12-lipoxygenase, 12R type [Source:HGNC Symbol;Acc:HGNC:430]	0	0	0	0	0	0	0	0	0	0	0	0	0	0	0
ALOX12P1	ENSG00000264958		unprocessed_pseudogene	arachidonate 12-lipoxygenase pseudogene 1 [Source:HGNC Symbol;Acc:HGNC:431]	0	0	0	0	0	0	0	0	0	0	0	0	0	0	0
ALOX12P2	ENSG00000291084	245	lncRNA	arachidonate 12-lipoxygenase pseudogene 2 [Source:NCBI gene (formerly Entrezgene);Acc:245]	0.129677	0.123088	0.141686	0	0	0	0	0	0	0	0	0	0.0788901	0	0.0328709	0.70367
ALOX15	ENSG00000161905	246	protein_coding	arachidonate 15-lipoxygenase [Source:HGNC Symbol;Acc:HGNC:433]	0	0	0	0	0	0	0	0	0	0	0	0	0	0	0
ALOX15B	ENSG00000179593	247	protein_coding	arachidonate 15-lipoxygenase type B [Source:HGNC Symbol;Acc:HGNC:434]	0	0	0	0	0	0	0	0	0	0	0	0	0	0	0
ALOX15P1	ENSG00000274114		transcribed_unprocessed_pseudogene	arachidonate 15-lipoxygenase pseudogene 1 [Source:HGNC Symbol;Acc:HGNC:13742]	0	0	0	0	0	0	0	0	0	0	0	0	0	0	0
ALOX15P2	ENSG00000188101	642959	unprocessed_pseudogene	arachidonate 15-lipoxygenase pseudogene 2 [Source:HGNC Symbol;Acc:HGNC:39027]	0	0	0	0	0	0	0	0	0	0	0	0	0	0	0
ALOX5	ENSG00000012779	240	protein_coding	arachidonate 5-lipoxygenase [Source:HGNC Symbol;Acc:HGNC:435]	0	0	0	0	0	0	0	0	0	0	0	0	0	0	0
ALOX5AP	ENSG00000132965	241	protein_coding	arachidonate 5-lipoxygenase activating protein [Source:HGNC Symbol;Acc:HGNC:436]	0.216128	0.676982	0.472286	1.24478	0	0	0	0	0	0	0	0	0.522036	0	0.217515	0.25596
ALOXE3	ENSG00000179148	59344	protein_coding	arachidonate lipoxygenase 3 [Source:HGNC Symbol;Acc:HGNC:13743]	0	0	0	0.311195	0	0	0	0	0	0	0	0	0.062239	0	0.0259329	0.755692
ALOXE3P1	ENSG00000275011		unprocessed_pseudogene	arachidonate lipoxygenase 3 pseudogene 1 [Source:HGNC Symbol;Acc:HGNC:44238]	0	0	0	0	0	0	0	0	0	0	0	0	0	0	0
ALPG	ENSG00000163286	251	protein_coding	alkaline phosphatase, germ cell [Source:HGNC Symbol;Acc:HGNC:441]	0	0	0	0	0	0	0	0	0	0	0	0	0	0	0
ALPI	ENSG00000163295	248	protein_coding	alkaline phosphatase, intestinal [Source:HGNC Symbol;Acc:HGNC:437]	0.172903	0	0	0	0	0	0	0	0	0	0	0	0.0345805	0	0.0144086	0.823456
ALPK1	ENSG00000073331	80216	protein_coding	alpha kinase 1 [Source:HGNC Symbol;Acc:HGNC:20917]	0.518708	0.615438	0.236143	0.62239	0	0	0	0	0	0	0	0	0.398536	0	0.166057	0.386268
ALPK2	ENSG00000198796	115701	protein_coding	alpha kinase 2 [Source:HGNC Symbol;Acc:HGNC:20565]	0.172903	0.123088	0.708429	0.933586	0	0	0	0	0	0.499683	0	0	0.387601	0.0713833	0.203141	0.577755
ALPK3	ENSG00000136383	57538	protein_coding	alpha kinase 3 [Source:HGNC Symbol;Acc:HGNC:17574]	2.55032	0.369263	2.36143	2.48956	0	0	5.7826	0	0	2.49842	4.47478	0	1.55411	1.82226	1.71053	0.745112
ALPL	ENSG00000162551	249	protein_coding	alkaline phosphatase, biomineralization associated [Source:HGNC Symbol;Acc:HGNC:438]	0.821288	3.13874	0.377829	0.62239	0	0	0	0	0	0	5.36974	0	0.992049	0.767105	0.860832	0.524979
ALPP	ENSG00000163283	250	protein_coding	alkaline phosphatase, placental [Source:HGNC Symbol;Acc:HGNC:439]	0	0	0	0	0	0	0	0	0	0	0	0	0	0	0
ALS2	ENSG00000003393	57679	protein_coding	alsin Rho guanine nucleotide exchange factor ALS2 [Source:HGNC Symbol;Acc:HGNC:443]	3.71741	4.98505	5.05346	7.46869	0	0	19.2753	0	0	1.99873	8.05461	0	4.24492	4.18981	4.21277	0.366862	0.839456
ALS2CL	ENSG00000178038	259173	protein_coding	ALS2 C-terminal like [Source:HGNC Symbol;Acc:HGNC:20605]	0.0432257	0.246175	0.283372	0.62239	0	0	1.92753	0	0	0	0	0	0.239033	0.275362	0.260225	1.0788
ALX1	ENSG00000180318	8092	protein_coding	ALX homeobox 1 [Source:HGNC Symbol;Acc:HGNC:1494]	0.0864514	0.0615438	0	0.311195	0	0	0	0	0	0	0	0	0.0918381	0	0.0382659	0.682924
ALX3	ENSG00000156150	257	protein_coding	ALX homeobox 3 [Source:HGNC Symbol;Acc:HGNC:449]	0	0	0	0	0	0	0	0	0	0	0	0	0	0	0
ALX4	ENSG00000052850	60529	protein_coding	ALX homeobox 4 [Source:HGNC Symbol;Acc:HGNC:450]	0	0.123088	0	0	0	0	1.92753	0	0	0	0	0	0.0246175	0.275362	0.170885	0.954252
ALYREF	ENSG00000183684	10189	protein_coding	Aly/REF export factor [Source:HGNC Symbol;Acc:HGNC:19071]	11.0225	4.4927	7.22598	3.42315	11.2021	0	9.63767	23.2384	14.8233	6.99556	13.4243	0	7.47329	9.73132	8.79047	0.609978	0.526162
AMACR	ENSG00000242110	23600	protein_coding	alpha-methylacyl-CoA racemase [Source:HGNC Symbol;Acc:HGNC:451]	0.561934	0.861614	0.377829	0.311195	0	0	0	0	0	0	0	0	0.422514	0	0.176048	0.350979
AMBN	ENSG00000178522	258	protein_coding	ameloblastin [Source:HGNC Symbol;Acc:HGNC:452]	0	0.0615438	0	0	0	0	0	0	0	0	0	0	0.0123088	0	0.00512865	0.902515
AMBP	ENSG00000106927	259	protein_coding	alpha-1-microglobulin/bikunin precursor [Source:HGNC Symbol;Acc:HGNC:453]	0.0864514	0	0	0	0	0	0	0	0	0	0	0	0.0172903	0	0.00720428	0.88286
AMBRA1	ENSG00000110497	55626	protein_coding	autophagy and beclin 1 regulator 1 [Source:HGNC Symbol;Acc:HGNC:25990]	2.11806	1.90786	2.21975	2.48956	0	0	13.4927	0	14.8233	3.99746	0.894956	0	1.74704	4.74406	3.4953	1.26527	0.298618
AMD1	ENSG00000123505	262	protein_coding	adenosylmethionine decarboxylase 1 [Source:HGNC Symbol;Acc:HGNC:457]	3.80386	5.78512	4.53395	6.2239	4.48083	0	0	0	0	1.99873	0	15.9574	4.96553	2.56516	3.56532	-1.48894	0.208972
AMD1P1	ENSG00000228339	100133024	processed_pseudogene	adenosylmethionine decarboxylase 1 pseudogene 1 [Source:HGNC Symbol;Acc:HGNC:44898]	0	0	0	0	0	0	0	0	0	0	0	0	0	0	0
AMD1P2	ENSG00000237801		processed_pseudogene	adenosylmethionine decarboxylase 1 pseudogene 2 [Source:HGNC Symbol;Acc:HGNC:460]	0	0	0	0	0	0	0	0	0	0	0	0	0	0	0
AMD1P3	ENSG00000249286		processed_pseudogene	adenosylmethionine decarboxylase 1 pseudogene 3 [Source:HGNC Symbol;Acc:HGNC:51608]	0	0	0	0	0	0	0	0	0	0	0	0	0	0	0
AMD1P4	ENSG00000215124		processed_pseudogene	adenosylmethionine decarboxylase 1 pseudogene 4 [Source:HGNC Symbol;Acc:HGNC:51609]	0	0	0.0472286	0	0	0	0	0	0	0	0	0	0.00944572	0	0.00393572	0.913949
AMDHD1	ENSG00000139344	144193	protein_coding	amidohydrolase domain containing 1 [Source:HGNC Symbol;Acc:HGNC:28577]	0.0864514	0.0615438	0.0472286	0	0	0	0	0	0	0	0	0	0.0390448	0	0.0162687	0.809768
AMDHD2	ENSG00000162066	51005	protein_coding	amidohydrolase domain containing 2 [Source:HGNC Symbol;Acc:HGNC:24262]	0.172903	0.123088	0.3306	1.24478	0	0	0	0	0	0	0	0	0.374274	0	0.155948	0.403559
AMELX	ENSG00000125363	265	protein_coding	amelogenin X-linked [Source:HGNC Symbol;Acc:HGNC:461]	0	0	0	0	0	0	0	0	0	0	0	0	0	0	0
AMELY	ENSG00000099721	266	protein_coding	amelogenin Y-linked [Source:HGNC Symbol;Acc:HGNC:462]	0	0	0	0	0	0	0	0	0	0	0	0	0	0	0
AMER1	ENSG00000184675	139285	protein_coding	APC membrane recruitment protein 1 [Source:HGNC Symbol;Acc:HGNC:26837]	0.345805	0.184632	0.472286	0	2.24042	0	0	0	0	0.499683	0	0	0.648628	0.0713833	0.311902	0.665743
AMER2	ENSG00000165566	219287	protein_coding	APC membrane recruitment protein 2 [Source:HGNC Symbol;Acc:HGNC:26360]	17.809	8.61614	12.7045	6.8463	8.96166	0	17.3478	0	7.41164	10.993	1.78991	0	10.9875	5.3632	7.70666	-0.547281	0.665972
AMER3	ENSG00000178171	205147	protein_coding	APC membrane recruitment protein 3 [Source:HGNC Symbol;Acc:HGNC:26771]	1.38322	0.492351	1.03903	1.86717	2.24042	0	0	0	0	0.999366	0.894956	0	1.40444	0.270617	0.743043	-0.0593009
AMFR	ENSG00000159461	267	protein_coding	autocrine motility factor receptor [Source:HGNC Symbol;Acc:HGNC:463]	6.69998	10.1547	7.36767	11.8254	8.96166	0	5.7826	0	7.41164	5.9962	4.47478	0	9.00189	3.38074	5.72289	-0.821097	0.380339
AMH	ENSG00000104899	268	protein_coding	anti-Mullerian hormone [Source:HGNC Symbol;Acc:HGNC:464]	0.30258	0.738526	1.51132	0.933586	2.24042	0	0	0	0	0	0	0	1.14528	0	0.477202	-0.227853
AMHR2	ENSG00000135409	269	protein_coding	anti-Mullerian hormone receptor type 2 [Source:HGNC Symbol;Acc:HGNC:465]	0	0	0	0	0	0	0	0	0	0	0	0	0	0	0
AMIGO1	ENSG00000181754	57463	protein_coding	adhesion molecule with Ig like domain 1 [Source:HGNC Symbol;Acc:HGNC:20824]	1.55612	2.89256	1.84192	2.80076	0	0	0	0	0	2.9981	0	0	1.81827	0.4283	1.00745	-0.265464
AMIGO2	ENSG00000139211	347902	protein_coding	adhesion molecule with Ig like domain 2 [Source:HGNC Symbol;Acc:HGNC:24073]	1.08064	3.01565	1.93637	3.11195	2.24042	0	0	0	0	0	0	0	2.27701	0	0.948753	-1.21031
AMIGO3	ENSG00000176020	386724	protein_coding	adhesion molecule with Ig like domain 3 [Source:HGNC Symbol;Acc:HGNC:24075]	0	0	0	0	0	0	0	0	0	0	0	0	0	0	0
AMMECR1	ENSG00000101935	9949	protein_coding	AMMECR nuclear protein 1 [Source:HGNC Symbol;Acc:HGNC:467]	0.994191	4.92351	2.40866	1.24478	6.72125	23.1304	0	0	0	0	0.894956	0	3.25848	3.43219	3.35981	-0.917203	0.598679
AMMECR1-IT1	ENSG00000224142		lncRNA	AMMECR1 intronic transcript 1 [Source:HGNC Symbol;Acc:HGNC:41306]	0.0432257	0.184632	0.0944572	0	0	0	0	0	0	0	0	0	0.0644629	0	0.0268595	0.73908
AMMECR1L	ENSG00000144233	83607	protein_coding	AMMECR1 like [Source:HGNC Symbol;Acc:HGNC:28658]	1.64258	1.29242	1.51132	2.17837	0	0	0	0	0	1.49905	2.68487	0	1.32494	0.597703	0.900716	0.168199
AMMECR1LP1	ENSG00000233273	100420921	processed_pseudogene	AMMECR1 like pseudogene 1 [Source:HGNC Symbol;Acc:HGNC:39809]	0	0	0	0	0	0	0	0	0	0	0	0	0	0	0
AMN	ENSG00000166126	81693	protein_coding	amnion associated transmembrane protein [Source:HGNC Symbol;Acc:HGNC:14604]	0.0432257	0	0	0	0	0	0	0	0	0	0	0	0.00864514	0	0.00360214	0.917227
AMN1	ENSG00000151743	196394	protein_coding	antagonist of mitotic exit network 1 homolog [Source:HGNC Symbol;Acc:HGNC:27281]	0.0432257	0.492351	0.188914	0.311195	0	0	0	0	0	0.499683	0	0	0.207137	0.0713833	0.127947	0.845902
AMOT	ENSG00000126016	154796	protein_coding	angiomotin [Source:HGNC Symbol;Acc:HGNC:17810]	0.60516	0.430807	0.236143	0.933586	0	0	0	0	0	0.499683	0	0	0.441139	0.0713833	0.225448	0.514711
AMOTL1	ENSG00000166025	154810	protein_coding	angiomotin like 1 [Source:HGNC Symbol;Acc:HGNC:17811]	3.1987	2.33867	2.03083	3.11195	0	0	5.7826	0	0	2.49842	2.68487	0	2.13603	1.56655	1.80384	0.218586
AMOTL2	ENSG00000114019	51421	protein_coding	angiomotin like 2 [Source:HGNC Symbol;Acc:HGNC:17812]	11.3684	7.26217	14.3575	12.4478	6.72125	0	13.4927	9.29536	0	5.49651	7.15965	15.9574	10.4314	7.3431	8.6299	-0.482725	0.600476
AMPD1	ENSG00000116748	270	protein_coding	adenosine monophosphate deaminase 1 [Source:HGNC Symbol;Acc:HGNC:468]	0	0	0	0	0	0	1.92753	0	0	0	0	0	0	0.275362	0.160628	1.03106
AMPD2	ENSG00000116337	271	protein_coding	adenosine monophosphate deaminase 2 [Source:HGNC Symbol;Acc:HGNC:469]	6.3974	3.56954	6.09249	7.77988	4.48083	0	11.5652	0	29.6465	9.49398	15.2143	0	5.66403	9.41714	7.85334	0.909038	0.275197
AMPD3	ENSG00000133805	272	protein_coding	adenosine monophosphate deaminase 3 [Source:HGNC Symbol;Acc:HGNC:470]	0.518708	0.861614	0.472286	1.86717	4.48083	0	0	0	0	0	0	0	1.64012	0	0.683384	-0.513094
AMPH	ENSG00000078053	273	protein_coding	amphiphysin [Source:HGNC Symbol;Acc:HGNC:471]	8.47223	11.201	8.26501	7.15749	17.9233	0	7.71013	0	0	1.99873	0	0	10.6038	1.38698	5.22733	-1.8838	0.0552784
AMT	ENSG00000145020	275	protein_coding	aminomethyltransferase [Source:HGNC Symbol;Acc:HGNC:473]	0	0.123088	0.141686	0.311195	0	0	0	0	0	0	0	0	0.115194	0	0.0479974	0.633734
AMTN	ENSG00000187689	401138	protein_coding	amelotin [Source:HGNC Symbol;Acc:HGNC:33188]	0	0	0	0	0	0	0	0	0	0	0	0	0	0	0
AMY1A	ENSG00000237763	276	protein_coding	amylase alpha 1A [Source:HGNC Symbol;Acc:HGNC:474]	0	0	0	0	0	0	0	0	0	0	0	0	0	0	0
AMY1B	ENSG00000174876	277	protein_coding	amylase alpha 1B [Source:HGNC Symbol;Acc:HGNC:475]	0	0	0	0	0	0	0	0	0	0	0	0	0	0	0
AMY1C	ENSG00000187733	278	protein_coding	amylase alpha 1C [Source:HGNC Symbol;Acc:HGNC:476]	0	0	0	0	0	0	0	0	0	0	0	0	0	0	0
AMY2A	ENSG00000243480	279	protein_coding	amylase alpha 2A [Source:HGNC Symbol;Acc:HGNC:477]	0	0	0	0	0	0	0	0	0	0	0	0	0	0	0
AMY2B	ENSG00000240038	280	protein_coding	amylase alpha 2B [Source:HGNC Symbol;Acc:HGNC:478]	3.15547	6.27747	3.87275	3.73434	11.2021	0	3.85507	0	0	1.99873	0.894956	0	5.64842	0.964108	2.91591	-1.1884	0.340025
AMYP1	ENSG00000227408	281	unprocessed_pseudogene	amylase alpha pseudogene 1 [Source:HGNC Symbol;Acc:HGNC:479]	0	0	0	0	0	0	0	0	0	0	0	0	0	0	0
AMZ1	ENSG00000174945	155185	protein_coding	archaelysin family metallopeptidase 1 [Source:HGNC Symbol;Acc:HGNC:22231]	0.216128	0.430807	0	0.62239	0	0	5.7826	0	7.41164	0	0	0	0.253865	1.88489	1.2053	1.78648
AMZ2	ENSG00000196704	51321	protein_coding	archaelysin family metallopeptidase 2 [Source:HGNC Symbol;Acc:HGNC:28041]	1.21032	1.16933	1.18072	0.311195	0	0	1.92753	0	7.41164	0.499683	0.894956	0	0.774313	1.5334	1.21711	0.686711
AMZ2P1	ENSG00000291140	201283	lncRNA	AMZ2 pseudogene 1 [Source:HGNC Symbol;Acc:HGNC:26491]	0.518708	1.29242	0.613972	0.933586	0	0	0	0	0	0.499683	0	0	0.671737	0.0713833	0.321531	0.187704
AMZ2P2	ENSG00000219249	100421018	processed_pseudogene	AMZ2 pseudogene 2 [Source:HGNC Symbol;Acc:HGNC:38072]	0	0	0	0	0	0	0	0	0	0	0	0	0	0	0
AMZ2P3	ENSG00000233807		processed_pseudogene	AMZ2 pseudogene 3 [Source:HGNC Symbol;Acc:HGNC:54911]	0	0	0	0	0	0	0	0	0	0	0	0	0	0	0
ANAPC1	ENSG00000153107	64682	protein_coding	anaphase promoting complex subunit 1 [Source:HGNC Symbol;Acc:HGNC:19988]	0.389031	0.984701	0.613972	0	0	0	0	0	0	0	0	0	0.397541	0	0.165642	0.290722
ANAPC10	ENSG00000164162	10393	protein_coding	anaphase promoting complex subunit 10 [Source:HGNC Symbol;Acc:HGNC:24077]	0.432257	0.246175	0.802887	1.24478	2.24042	0	0	0	0	0	0	0	0.993303	0	0.413876	-0.0144137
ANAPC10P1	ENSG00000213735		processed_pseudogene	anaphase promoting complex subunit 10 pseudogene 1 [Source:HGNC Symbol;Acc:HGNC:33976]	0.0432257	0	0	0	0	0	0	0	0	0	0	0	0.00864514	0	0.00360214	0.917227
ANAPC11	ENSG00000141552	51529	protein_coding	anaphase promoting complex subunit 11 [Source:HGNC Symbol;Acc:HGNC:14452]	8.21288	7.26217	8.07609	6.5351	4.48083	0	7.71013	23.2384	29.6465	4.99683	34.9033	31.9148	6.91342	18.9157	13.9148	1.30081	0.0992564
ANAPC13	ENSG00000129055	25847	protein_coding	anaphase promoting complex subunit 13 [Source:HGNC Symbol;Acc:HGNC:24540]	2.24774	4.86196	2.55035	3.73434	0	0	1.92753	0	0	0	0	0	2.67888	0.275362	1.27683	-1.18226
ANAPC15	ENSG00000110200	25906	protein_coding	anaphase promoting complex subunit 15 [Source:HGNC Symbol;Acc:HGNC:24531]	0.129677	0.123088	0.377829	0	0	0	0	0	0	0	0	0	0.126119	0	0.0525495	0.605999
ANAPC15P1	ENSG00000231619		processed_pseudogene	ANAPC15 pseudogene 1 [Source:HGNC Symbol;Acc:HGNC:54888]	0	0	0	0	0	0	0	0	0	0	0	0	0	0	0
ANAPC15P2	ENSG00000232601	117751731	processed_pseudogene	ANAPC15 pseudogene 2 [Source:HGNC Symbol;Acc:HGNC:54889]	0	0	0	0	0	0	0	0	0	0	0	0	0	0	0
ANAPC16	ENSG00000166295	119504	protein_coding	anaphase promoting complex subunit 16 [Source:HGNC Symbol;Acc:HGNC:26976]	6.91611	12.3703	10.532	9.02466	6.72125	0	5.7826	4.64768	22.2349	5.49651	4.47478	0	9.11286	6.09093	7.35007	-0.627891	0.484916
ANAPC1P1	ENSG00000233673		transcribed_unprocessed_pseudogene	ANAPC1 pseudogene 1 [Source:HGNC Symbol;Acc:HGNC:44150]	0	0	0	0	0	0	0	0	0	0	0	0	0	0	0
ANAPC1P2	ENSG00000285793	285074	lncRNA	ANAPC1 pseudogene 2 [Source:NCBI gene (formerly Entrezgene);Acc:285074]	0	0	0	0	0	0	0	0	0	0	0	0	0	0	0
ANAPC1P3	ENSG00000230395	100420889	unprocessed_pseudogene	ANAPC1 pseudogene 3 [Source:HGNC Symbol;Acc:HGNC:54709]	0	0	0	0	0	0	0	0	0	0	0	0	0	0	0
ANAPC1P4	ENSG00000234231	730268	transcribed_unprocessed_pseudogene	ANAPC1 pseudogene 4 [Source:HGNC Symbol;Acc:HGNC:54710]	0	0	0	0	0	0	0	0	0	0	0	0	0	0	0
ANAPC1P5	ENSG00000275597	100420890	unprocessed_pseudogene	ANAPC1 pseudogene 5 [Source:HGNC Symbol;Acc:HGNC:54711]	0	0	0	0	0	0	0	0	0	0	0	0	0	0	0
ANAPC1P6	ENSG00000235486		unprocessed_pseudogene	ANAPC1 pseudogene 6 [Source:HGNC Symbol;Acc:HGNC:54712]	0	0	0	0	0	0	0	0	0	0	0	0	0	0	0
ANAPC2	ENSG00000176248	29882	protein_coding	anaphase promoting complex subunit 2 [Source:HGNC Symbol;Acc:HGNC:19989]	1.77225	1.84632	1.22794	2.48956	2.24042	0	7.71013	0	0	1.49905	0.894956	0	1.9153	1.44345	1.64005	0.375544
ANAPC4	ENSG00000053900	29945	protein_coding	anaphase promoting complex subunit 4 [Source:HGNC Symbol;Acc:HGNC:19990]	2.07483	2.40021	2.6448	4.04554	0	0	3.85507	0	0	2.49842	0	0	2.23308	0.90764	1.45991	-0.251625
ANAPC5	ENSG00000089053	51433	protein_coding	anaphase promoting complex subunit 5 [Source:HGNC Symbol;Acc:HGNC:15713]	7.60772	7.32372	7.69827	9.64705	8.96166	0	5.7826	4.64768	7.41164	2.49842	3.57982	0	8.24768	3.41717	5.42988	-1.03917	0.212686
ANAPC7	ENSG00000196510	51434	protein_coding	anaphase promoting complex subunit 7 [Source:HGNC Symbol;Acc:HGNC:17380]	5.31676	4.73888	4.81732	7.15749	2.24042	0	17.3478	4.64768	7.41164	10.4933	11.6344	15.9574	4.85417	9.64176	7.64693	1.06378	0.108546
ANG	ENSG00000214274	283	protein_coding	angiogenin [Source:HGNC Symbol;Acc:HGNC:483]	0.345805	0.123088	0	0.62239	0	0	0	0	0	0	0	0	0.218257	0	0.0909403	0.471061
ANGEL1	ENSG00000013523	23357	protein_coding	angel homolog 1 [Source:HGNC Symbol;Acc:HGNC:19961]	0.734837	1.47705	1.9836	0.62239	4.48083	0	0	0	0	0.499683	0	0	1.85974	0.0713833	0.816533	-0.619998
ANGEL2	ENSG00000174606	90806	protein_coding	angel homolog 2 [Source:HGNC Symbol;Acc:HGNC:30534]	2.80967	2.9541	2.40866	4.97912	2.24042	0	3.85507	0	7.41164	0.499683	0	0	3.07839	1.68091	2.2632	-0.759508
ANGPT1	ENSG00000154188	284	protein_coding	angiopoietin 1 [Source:HGNC Symbol;Acc:HGNC:484]	0.216128	0.492351	0.236143	0.62239	2.24042	0	0	0	0	0	0	0	0.761486	0	0.317286	0.351281
ANGPT2	ENSG00000091879	285	protein_coding	angiopoietin 2 [Source:HGNC Symbol;Acc:HGNC:485]	0.30258	0.615438	0.377829	0.62239	0	0	5.7826	0	0	0	1.78991	0	0.383648	1.08179	0.790896	1.60678
ANGPT4	ENSG00000101280	51378	protein_coding	angiopoietin 4 [Source:HGNC Symbol;Acc:HGNC:487]	0	0	0.0944572	0	0	0	0	0	0	0	0.894956	0	0.0188914	0.127851	0.0824511	0.951967
ANGPTL1	ENSG00000116194	9068	protein_coding	angiopoietin like 1 [Source:HGNC Symbol;Acc:HGNC:489]	0.432257	1.60014	1.84192	2.17837	0	0	0	0	0	0.499683	0	0	1.21054	0.0713833	0.54603	-0.355732
ANGPTL2	ENSG00000136859	23452	protein_coding	angiopoietin like 2 [Source:HGNC Symbol;Acc:HGNC:490]	0.129677	0.430807	0.141686	0.933586	0	0	0	0	0	0	0	0	0.327151	0	0.136313	0.45236
ANGPTL3	ENSG00000132855	27329	protein_coding	angiopoietin like 3 [Source:HGNC Symbol;Acc:HGNC:491]	0.0432257	0.123088	0	0	0	0	0	0	0	0	0	0	0.0332627	0	0.0138594	0.828116
ANGPTL4	ENSG00000167772	51129	protein_coding	angiopoietin like 4 [Source:HGNC Symbol;Acc:HGNC:16039]	1.5129	0.553895	1.13349	4.35673	2.24042	0	0	0	0	1.49905	1.78991	0	1.95949	0.469852	1.09053	-0.238039
ANGPTL5	ENSG00000187151	253935	protein_coding	angiopoietin like 5 [Source:HGNC Symbol;Acc:HGNC:19705]	0	0.0615438	0	0.311195	0	0	0	0	0	0	0	0	0.0745478	0	0.0310616	0.723858
ANGPTL6	ENSG00000130812	83854	protein_coding	angiopoietin like 6 [Source:HGNC Symbol;Acc:HGNC:23140]	0	0	0	0	0	0	0	0	0	0	0	0	0	0	0
ANGPTL7	ENSG00000171819	10218	protein_coding	angiopoietin like 7 [Source:HGNC Symbol;Acc:HGNC:24078]	1.12387	0.984701	0	9.64705	0	0	0	0	0	0.999366	0	0	2.35112	0.142767	1.06292	-0.616359
ANGPTL8	ENSG00000130173	55908	protein_coding	angiopoietin like 8 [Source:HGNC Symbol;Acc:HGNC:24933]	0	0	0.0472286	0	0	0	0	0	0	0	0	0	0.00944572	0	0.00393572	0.913949
ANHX	ENSG00000227059	647589	protein_coding	anomalous homeobox [Source:HGNC Symbol;Acc:HGNC:40024]	0	0	0	0	0	0	0	0	0	0	0	0	0	0	0
ANK1	ENSG00000029534	286	protein_coding	ankyrin 1 [Source:HGNC Symbol;Acc:HGNC:492]	3.32838	2.46175	2.88095	2.80076	2.24042	0	1.92753	0	7.41164	4.49715	0	0	2.74245	1.97662	2.29571	-0.0975709	0.960836
ANK2	ENSG00000145362	287	protein_coding	ankyrin 2 [Source:HGNC Symbol;Acc:HGNC:493]	13.3567	37.1725	24.7006	32.9867	20.1637	0	25.0579	23.2384	7.41164	12.9918	0.894956	0	25.676	9.9421	16.4979	-1.02835	0.317599
ANK2-AS1	ENSG00000248152	105377373	lncRNA	ANK2 antisense RNA 1 [Source:HGNC Symbol;Acc:HGNC:40076]	0.259354	0.553895	0.613972	0.311195	0	0	3.85507	0	0	0	0	0	0.347683	0.550724	0.466124	1.13609
ANK3	ENSG00000151150	288	protein_coding	ankyrin 3 [Source:HGNC Symbol;Acc:HGNC:494]	5.96514	14.3397	11.7127	13.3814	13.4425	0	11.5652	0	0	0	0	0	11.7683	1.65217	5.86722	-1.78012	0.201269
ANK3-DT	ENSG00000254271		lncRNA	ANK3 divergent transcript [Source:HGNC Symbol;Acc:HGNC:54102]	0.0432257	0	0	0.311195	0	0	0	0	0	0	0	0	0.0708842	0	0.0295351	0.732955
ANKAR	ENSG00000151687	150709	protein_coding	ankyrin and armadillo repeat containing [Source:HGNC Symbol;Acc:HGNC:26350]	0.345805	0.676982	0.377829	0.311195	0	0	0	0	0	0	0	0	0.342362	0	0.142651	0.439479
ANKDD1A	ENSG00000166839	348094	protein_coding	ankyrin repeat and death domain containing 1A [Source:HGNC Symbol;Acc:HGNC:28002]	1.98838	1.47705	1.22794	1.55598	0	0	5.7826	0	0	1.99873	3.57982	0	1.24987	1.62302	1.46754	0.882585
ANKDD1B	ENSG00000189045	728780	protein_coding	ankyrin repeat and death domain containing 1B [Source:HGNC Symbol;Acc:HGNC:32525]	0.0432257	0.184632	0.141686	0.311195	0	0	1.92753	0	0	0	0	0	0.136148	0.275362	0.217356	1.36394
ANKEF1	ENSG00000132623	63926	protein_coding	ankyrin repeat and EF-hand domain containing 1 [Source:HGNC Symbol;Acc:HGNC:15803]	0.691611	0.615438	0.519515	0	0	0	0	0	0	0	0	0	0.365313	0	0.152214	0.314063
ANKFN1	ENSG00000153930	162282	protein_coding	ankyrin repeat and fibronectin type III domain containing 1 [Source:HGNC Symbol;Acc:HGNC:26766]	0.172903	0	0	0.62239	0	0	0	0	0	0	1.78991	0	0.159059	0.255702	0.215434	0.744252
ANKFY1	ENSG00000185722	51479	protein_coding	ankyrin repeat and FYVE domain containing 1 [Source:HGNC Symbol;Acc:HGNC:20763]	3.63096	3.07719	2.50312	3.42315	4.48083	0	5.7826	0	0	4.49715	3.57982	0	3.42305	1.97994	2.58123	0.149538	0.930251
ANKH	ENSG00000154122	56172	protein_coding	ANKH inorganic pyrophosphate transport regulator [Source:HGNC Symbol;Acc:HGNC:15492]	4.97095	7.75452	4.58118	8.71347	6.72125	0	9.63767	0	7.41164	0.499683	5.36974	0	6.54827	3.2741	4.63834	-0.604722	0.640273
ANKH-DT	ENSG00000272057		lncRNA	ANKH divergent transcript [Source:HGNC Symbol;Acc:HGNC:55234]	0	0.0615438	0	0	0	0	1.92753	0	0	0	0	0	0.0123088	0.275362	0.165756	0.99061
ANKHD1	ENSG00000131503	54882	protein_coding	ankyrin repeat and KH domain containing 1 [Source:HGNC Symbol;Acc:HGNC:24714]	0.60516	0.80007	0.425058	1.24478	2.24042	0	1.92753	0	0	0.499683	1.78991	0	1.0631	0.602447	0.794384	0.710796
ANKHD1-DT	ENSG00000249637	121232368	lncRNA	ANKHD1 divergent transcript [Source:HGNC Symbol;Acc:HGNC:55564]	0.60516	1.10779	0.991801	0.62239	0	0	0	0	0	0.499683	0	0	0.665428	0.0713833	0.318902	0.18635
ANKHD1-EIF4EBP3	ENSG00000254996	404734	protein_coding	ANKHD1-EIF4EBP3 readthrough [Source:HGNC Symbol;Acc:HGNC:33530]	0.30258	0.369263	0.0944572	0.311195	0	0	0	0	0	0	0	0	0.215499	0	0.0897913	0.548889
ANKIB1	ENSG00000001629	54467	protein_coding	ankyrin repeat and IBR domain containing 1 [Source:HGNC Symbol;Acc:HGNC:22215]	2.29096	2.33867	3.306	3.42315	2.24042	0	3.85507	0	0	0.999366	5.36974	0	2.71984	1.4606	1.98528	-0.00174141
ANKK1	ENSG00000170209	255239	protein_coding	ankyrin repeat and kinase domain containing 1 [Source:HGNC Symbol;Acc:HGNC:21027]	0	0	0.0472286	0	0	0	0	0	0	0	0	0	0.00944572	0	0.00393572	0.913949
ANKLE1	ENSG00000160117	126549	protein_coding	ankyrin repeat and LEM domain containing 1 [Source:HGNC Symbol;Acc:HGNC:26812]	0.0864514	0.0615438	0.0944572	0.311195	0	0	0	0	0	0	0	0	0.11073	0	0.0461373	0.642589
ANKLE2	ENSG00000176915	23141	protein_coding	ankyrin repeat and LEM domain containing 2 [Source:HGNC Symbol;Acc:HGNC:29101]	5.87869	4.73888	6.42309	6.2239	8.96166	0	13.4927	0	22.2349	3.49778	3.57982	0	6.44525	6.11504	6.25262	0.0157499	0.995488
ANKMY1	ENSG00000144504	51281	protein_coding	ankyrin repeat and MYND domain containing 1 [Source:HGNC Symbol;Acc:HGNC:20987]	0.345805	0.430807	0.188914	0.62239	0	0	1.92753	0	0	0.999366	0	0	0.317583	0.418129	0.376235	1.26846
ANKMY2	ENSG00000106524	57037	protein_coding	ankyrin repeat and MYND domain containing 2 [Source:HGNC Symbol;Acc:HGNC:25370]	2.50709	2.9541	2.88095	4.66793	2.24042	0	0	0	0	1.99873	3.57982	0	3.0501	0.796937	1.73575	-0.528047
ANKRA2	ENSG00000164331	57763	protein_coding	ankyrin repeat family A member 2 [Source:HGNC Symbol;Acc:HGNC:13208]	2.42064	2.83102	2.92817	3.73434	2.24042	0	7.71013	0	0	1.99873	0.894956	0	2.83092	1.51483	2.0632	-0.129103
ANKRD1	ENSG00000148677	27063	protein_coding	ankyrin repeat domain 1 [Source:HGNC Symbol;Acc:HGNC:15819]	0.0864514	0.123088	0.0472286	0	0	0	0	0	0	0.499683	0	0	0.0513535	0.0713833	0.0630376	0.82837
ANKRD10	ENSG00000088448	55608	protein_coding	ankyrin repeat domain 10 [Source:HGNC Symbol;Acc:HGNC:20265]	22.4774	14.2166	15.8688	15.871	8.96166	0	23.1304	0	22.2349	9.49398	6.26469	0	15.4791	8.732	11.5433	-0.578873	0.532251
ANKRD10-IT1	ENSG00000229152		lncRNA	ANKRD10 intronic transcript 1 [Source:HGNC Symbol;Acc:HGNC:39891]	0.172903	0	0.0472286	0	0	0	0	0	0	0	0	0	0.0440263	0	0.0183443	0.794588
ANKRD11	ENSG00000167522	29123	protein_coding	ankyrin repeat domain containing 11 [Source:HGNC Symbol;Acc:HGNC:21316]	6.3974	4.61579	6.23418	8.40227	6.72125	0	3.85507	0	0	2.49842	0.894956	0	6.47418	1.03549	3.30161	-1.43305	0.173197
ANKRD11P1	ENSG00000234429	100287912	processed_pseudogene	ANKRD11 pseudogene 1 [Source:HGNC Symbol;Acc:HGNC:54737]	0	0	0	0	0	0	0	0	0	0	0	0	0	0	0
ANKRD11P2	ENSG00000231686		processed_pseudogene	ANKRD11 pseudogene 2 [Source:HGNC Symbol;Acc:HGNC:54738]	0	0	0	0	0	0	0	0	0	0	0	0	0	0	0
ANKRD12	ENSG00000101745	23253	protein_coding	ankyrin repeat domain 12 [Source:HGNC Symbol;Acc:HGNC:29135]	17.8522	17.9708	20.0722	26.4516	13.4425	0	11.5652	0	0	11.9924	8.94956	0	19.1579	4.64388	10.6914	-1.22814	0.185942
ANKRD13A	ENSG00000076513	88455	protein_coding	ankyrin repeat domain 13A [Source:HGNC Symbol;Acc:HGNC:21268]	2.98257	2.5233	2.88095	0.933586	0	0	7.71013	0	7.41164	0.999366	2.68487	0	1.86408	2.68657	2.34387	0.517437	0.74501
ANKRD13B	ENSG00000198720	124930	protein_coding	ankyrin repeat domain 13B [Source:HGNC Symbol;Acc:HGNC:26363]	0.907739	1.16933	1.653	0.311195	2.24042	0	9.63767	0	0	6.49588	7.15965	0	1.25634	3.3276	2.46457	1.96396	0.0911943
ANKRD13C	ENSG00000118454	81573	protein_coding	ankyrin repeat domain 13C [Source:HGNC Symbol;Acc:HGNC:25374]	3.32838	3.38491	2.9754	4.66793	0	0	9.63767	0	7.41164	2.49842	0	0	2.87132	2.79253	2.82536	0.107811	0.958602
ANKRD13D	ENSG00000172932	338692	protein_coding	ankyrin repeat domain 13D [Source:HGNC Symbol;Acc:HGNC:27880]	2.37741	2.76947	3.16432	1.55598	0	0	3.85507	60.4198	14.8233	5.9962	10.7395	0	1.97344	13.6905	8.80842	2.42006	0.00859356
ANKRD16	ENSG00000134461	54522	protein_coding	ankyrin repeat domain 16 [Source:HGNC Symbol;Acc:HGNC:23471]	0.475482	0.738526	0.566743	0.311195	0	0	0	0	0	0	0	0	0.418389	0	0.174329	0.356959
ANKRD17	ENSG00000132466	26057	protein_coding	ankyrin repeat domain 17 [Source:HGNC Symbol;Acc:HGNC:23575]	8.29933	11.5087	8.83175	9.33586	11.2021	0	36.6231	0	7.41164	6.99556	8.94956	0	9.83554	8.56856	9.09647	0.217454	0.875423
ANKRD17-DT	ENSG00000250220		lncRNA	ANKRD17 divergent transcript [Source:HGNC Symbol;Acc:HGNC:55556]	0	0.369263	0.141686	0.311195	0	0	0	0	0	0	0	0	0.164429	0	0.068512	0.546186
ANKRD18A	ENSG00000180071	253650	protein_coding	ankyrin repeat domain 18A [Source:HGNC Symbol;Acc:HGNC:23643]	0.432257	1.84632	0.236143	0.311195	0	0	0	0	0	0	0	15.9574	0.565182	2.27963	1.56528	0.510343
ANKRD18B	ENSG00000230453	441459	protein_coding	ankyrin repeat domain 18B [Source:HGNC Symbol;Acc:HGNC:23644]	0.172903	0.430807	0.377829	0.62239	0	0	1.92753	0	7.41164	1.99873	0.894956	0	0.320786	1.74755	1.15307	2.07545
ANKRD18CP	ENSG00000159712		unprocessed_pseudogene	ankyrin repeat domain 18C, pseudogene [Source:HGNC Symbol;Acc:HGNC:43601]	0.0432257	0.0615438	0.0472286	0	0	0	0	0	0	0	0	0	0.0303996	0	0.0126665	0.837254
ANKRD18DP	ENSG00000226435	348840	transcribed_unprocessed_pseudogene	ankyrin repeat domain 18D, pseudogene [Source:HGNC Symbol;Acc:HGNC:28016]	0	0	0	0	0	0	0	0	0	0	0	0	0	0	0
ANKRD18EP	ENSG00000217165	100131031	processed_pseudogene	ankyrin repeat domain 18E, pseudogene [Source:HGNC Symbol;Acc:HGNC:43609]	0	0	0	0	0	0	0	0	0	0	0	0	0	0	0
ANKRD19P	ENSG00000187984		transcribed_unprocessed_pseudogene	ankyrin repeat domain 19, pseudogene [Source:HGNC Symbol;Acc:HGNC:22567]	0	0	0	0	0	0	0	0	0	0	0	0	0	0	0
ANKRD2	ENSG00000165887	26287	protein_coding	ankyrin repeat domain 2 [Source:HGNC Symbol;Acc:HGNC:495]	0.0432257	0.123088	0.0472286	0	0	0	0	0	0	0	0	0	0.0427084	0	0.0177952	0.798891
ANKRD20A1	ENSG00000260691	84210	protein_coding	ankyrin repeat domain 20 family member A1 [Source:HGNC Symbol;Acc:HGNC:23665]	0	0	0	0	0	0	0	0	0	0	0	0	0	0	0
ANKRD20A10P	ENSG00000226695		processed_pseudogene	ankyrin repeat domain 20 family member A10, pseudogene [Source:HGNC Symbol;Acc:HGNC:39707]	0.129677	0	0	0	0	0	0	0	0	0	0	0	0.0259354	0	0.0108064	0.851982
ANKRD20A11P	ENSG00000215559		transcribed_unprocessed_pseudogene	ankyrin repeat domain 20 family member A11, pseudogene [Source:HGNC Symbol;Acc:HGNC:42024]	0	0	0	0	0	0	0	0	0	0	0	0	0	0	0
ANKRD20A17P	ENSG00000251056	100421363	unprocessed_pseudogene	ankyrin repeat domain 20 family member A17, pseudogene [Source:HGNC Symbol;Acc:HGNC:43608]	0	0	0	0	0	0	0	0	0	0	0	0	0	0	0
ANKRD20A18P	ENSG00000249493	391269	unprocessed_pseudogene	ankyrin repeat domain 20 family member A18, pseudogene [Source:HGNC Symbol;Acc:HGNC:23756]	0	0	0	0	0	0	0	0	0	0	0	0	0	0	0
ANKRD20A19P	ENSG00000196593		transcribed_unprocessed_pseudogene	ankyrin repeat domain 20 family member A19, pseudogene [Source:HGNC Symbol;Acc:HGNC:42737]	0	0	0	0	0	0	0	0	0	0	0	0	0	0	0
ANKRD20A21P	ENSG00000277112		transcribed_unprocessed_pseudogene	ankyrin repeat domain 20 family member A21, pseudogene [Source:HGNC Symbol;Acc:HGNC:52329]	0	0	0	0	0	0	0	0	0	0	0	0	0	0	0
ANKRD20A2P	ENSG00000183148		transcribed_unprocessed_pseudogene	ankyrin repeat domain 20 family member A2, pseudogene [Source:HGNC Symbol;Acc:HGNC:31979]	0	0	0	0	0	0	0	0	0	0	0	0	0	0	0
ANKRD20A3P	ENSG00000276203		transcribed_unprocessed_pseudogene	ankyrin repeat domain 20 family member A3, pseudogene [Source:HGNC Symbol;Acc:HGNC:31981]	0	0	0	0	0	0	0	0	0	0	0	0	0	0	0
ANKRD20A4P	ENSG00000172014		transcribed_unprocessed_pseudogene	ankyrin repeat domain 20 family member A4, pseudogene [Source:HGNC Symbol;Acc:HGNC:31982]	0.0432257	0	0	0	0	0	0	0	0	0	0	0	0.00864514	0	0.00360214	0.917227
ANKRD20A5P	ENSG00000290972	440482	lncRNA	ankyrin repeat domain 20 family member A5, pseudogene [Source:NCBI gene (formerly Entrezgene);Acc:440482]	0	0	0	0	0	0	0	0	0	0	0	0	0	0	0
ANKRD20A6P	ENSG00000274502		processed_pseudogene	ankyrin repeat domain 20 family member A6, pseudogene [Source:HGNC Symbol;Acc:HGNC:37714]	0	0	0	0	0	0	0	0	0	0	0	0	0	0	0
ANKRD20A7P	ENSG00000236816		transcribed_unprocessed_pseudogene	ankyrin repeat domain 20 family member A7, pseudogene [Source:HGNC Symbol;Acc:HGNC:31980]	0.0432257	0.184632	0	0.311195	0	0	0	0	0	0	0	0	0.10781	0	0.044921	0.648753
ANKRD20A8P	ENSG00000229089	729171	transcribed_unprocessed_pseudogene	ankyrin repeat domain 20 family member A8, pseudogene [Source:HGNC Symbol;Acc:HGNC:23666]	0	0	0	0	0	0	0	0	0	0	0	0	0	0	0
ANKRD20A9P	ENSG00000206192		unprocessed_pseudogene	ankyrin repeat domain 20 family member A9, pseudogene [Source:HGNC Symbol;Acc:HGNC:42023]	0	0	0	0	0	0	0	0	0	0	0	0	0	0	0
ANKRD22	ENSG00000152766	118932	protein_coding	ankyrin repeat domain 22 [Source:HGNC Symbol;Acc:HGNC:28321]	0	0	0.141686	0.311195	0	0	0	0	0	0	0	0	0.0905762	0	0.0377401	0.685708
ANKRD23	ENSG00000163126	200539	protein_coding	ankyrin repeat domain 23 [Source:HGNC Symbol;Acc:HGNC:24470]	0.561934	0.861614	1.27517	0.933586	0	0	0	0	0	1.49905	0	0	0.726461	0.21415	0.427613	0.336402
ANKRD24	ENSG00000089847	170961	protein_coding	ankyrin repeat domain 24 [Source:HGNC Symbol;Acc:HGNC:29424]	0.432257	0.676982	0.425058	1.24478	0	0	1.92753	0	0	0.999366	0	0	0.555816	0.418129	0.475498	0.790547
ANKRD26	ENSG00000107890	22852	protein_coding	ankyrin repeat domain containing 26 [Source:HGNC Symbol;Acc:HGNC:29186]	6.52708	4.4927	4.72286	3.42315	4.48083	0	3.85507	0	7.41164	1.99873	1.78991	0	4.72932	2.15076	3.22516	-0.858968	0.439051
ANKRD26P1	ENSG00000261239		transcribed_unprocessed_pseudogene	ankyrin repeat domain 26 pseudogene 1 [Source:HGNC Symbol;Acc:HGNC:32955]	0	0	0	0	0	0	0	0	0	0	0	0	0	0	0
ANKRD26P2	ENSG00000235550		unprocessed_pseudogene	ankyrin repeat domain 26 pseudogene 2 [Source:HGNC Symbol;Acc:HGNC:39687]	0	0	0	0	0	0	0	0	0	0	0	0	0	0	0
ANKRD26P3	ENSG00000237636	100101938	unprocessed_pseudogene	ankyrin repeat domain 26 pseudogene 3 [Source:HGNC Symbol;Acc:HGNC:39689]	0.0432257	0	0	0	0	0	0	0	0	0	0	0	0.00864514	0	0.00360214	0.917227
ANKRD26P4	ENSG00000229427	100873882	processed_pseudogene	ankyrin repeat domain 26 pseudogene 4 [Source:HGNC Symbol;Acc:HGNC:39690]	0	0	0	0	0	0	0	0	0	0	0	0	0	0	0
ANKRD27	ENSG00000105186	84079	protein_coding	ankyrin repeat domain 27 [Source:HGNC Symbol;Acc:HGNC:25310]	1.5129	2.64638	1.84192	3.11195	0	0	0	0	0	2.49842	0.894956	0	1.82263	0.484767	1.04221	-0.260519
ANKRD28	ENSG00000206560	23243	protein_coding	ankyrin repeat domain 28 [Source:HGNC Symbol;Acc:HGNC:29024]	4.27934	3.69263	4.34503	6.2239	4.48083	23.1304	1.92753	0	0	0.999366	2.68487	0	4.60435	4.10602	4.31366	-0.975871	0.417471
ANKRD29	ENSG00000154065	147463	protein_coding	ankyrin repeat domain 29 [Source:HGNC Symbol;Acc:HGNC:27110]	0.30258	0.492351	0.425058	0.311195	0	0	0	0	0	0	0	0	0.306237	0	0.127599	0.478726
ANKRD30A	ENSG00000148513	91074	protein_coding	ankyrin repeat domain 30A [Source:HGNC Symbol;Acc:HGNC:17234]	0	0	0	0	0	0	0	0	0	0	0	0	0	0	0
ANKRD30B	ENSG00000180777	374860	protein_coding	ankyrin repeat domain 30B [Source:HGNC Symbol;Acc:HGNC:24165]	0	0	0	0	0	0	0	0	0	0	0	0	0	0	0
ANKRD30BL	ENSG00000163046	554226	protein_coding	ankyrin repeat domain 30B like [Source:HGNC Symbol;Acc:HGNC:35167]	0.0864514	0.0615438	0	0	0	0	0	0	0	0	0	0	0.029599	0	0.0123329	0.839864
ANKRD30BP1	ENSG00000175302	642460	unprocessed_pseudogene	ankyrin repeat domain 30B pseudogene 1 [Source:HGNC Symbol;Acc:HGNC:19722]	0	0	0	0	0	0	0	0	0	0	0	0	0	0	0
ANKRD30BP2	ENSG00000224309		transcribed_unprocessed_pseudogene	ankyrin repeat domain 30B pseudogene 2 [Source:HGNC Symbol;Acc:HGNC:16620]	0	0	0	0	0	0	0	0	0	0	0	0	0	0	0
ANKRD30BP3	ENSG00000230501		unprocessed_pseudogene	ankyrin repeat domain 30B pseudogene 3 [Source:HGNC Symbol;Acc:HGNC:27873]	0	0.0615438	0	0	0	0	0	0	0	0	0	0	0.0123088	0	0.00512865	0.902515
ANKRD31	ENSG00000145700	256006	protein_coding	ankyrin repeat domain 31 [Source:HGNC Symbol;Acc:HGNC:26853]	0.259354	0.492351	0.0944572	0.62239	0	0	0	0	0	0	0	0	0.29371	0	0.122379	0.485479
ANKRD33	ENSG00000167612	341405	protein_coding	ankyrin repeat domain 33 [Source:HGNC Symbol;Acc:HGNC:13788]	4.8845	10.0932	6.32864	12.1366	2.24042	0	9.63767	0	14.8233	4.49715	0.894956	0	7.13667	4.26472	5.46137	-0.613751	0.628714
ANKRD33B	ENSG00000164236	651746	protein_coding	ankyrin repeat domain 33B [Source:HGNC Symbol;Acc:HGNC:35240]	12.9677	17.9708	25.1729	16.1822	15.6829	0	9.63767	32.5337	0	18.4883	28.6386	0	17.5953	12.7569	14.7729	-0.0415171	0.976824
ANKRD33B-AS1	ENSG00000250106		lncRNA	ANKRD33B antisense RNA 1 [Source:HGNC Symbol;Acc:HGNC:41298]	0.0432257	0	0	0	0	0	0	0	0	0	0	0	0.00864514	0	0.00360214	0.917227
ANKRD34A	ENSG00000272031	284615	protein_coding	ankyrin repeat domain 34A [Source:HGNC Symbol;Acc:HGNC:27639]	0.432257	0.615438	0.661201	1.24478	0	0	1.92753	0	0	0	0	0	0.590735	0.275362	0.406768	0.492716
ANKRD34B	ENSG00000189127	340120	protein_coding	ankyrin repeat domain 34B [Source:HGNC Symbol;Acc:HGNC:33736]	0.0432257	0.184632	0	0.311195	0	0	1.92753	0	0	0	0	0	0.10781	0.275362	0.205549	1.13392
ANKRD34C	ENSG00000235711	390616	protein_coding	ankyrin repeat domain 34C [Source:HGNC Symbol;Acc:HGNC:33888]	0	0.0615438	0.141686	0	0	0	0	0	0	0	0	0	0.0406459	0	0.0169358	0.804957
ANKRD34C-AS1	ENSG00000259234	729911	lncRNA	ANKRD34C antisense RNA 1 [Source:HGNC Symbol;Acc:HGNC:48618]	0.0432257	0.123088	0.0944572	0	0	0	0	0	0	0	0	0	0.0521541	0	0.0217309	0.77173
ANKRD35	ENSG00000198483	148741	protein_coding	ankyrin repeat domain 35 [Source:HGNC Symbol;Acc:HGNC:26323]	0.345805	0.553895	0.566743	0.933586	0	0	0	0	0	0	0	0	0.480006	0	0.200002	0.301515
ANKRD36	ENSG00000135976	375248	protein_coding	ankyrin repeat domain 36 [Source:HGNC Symbol;Acc:HGNC:24079]	1.6858	1.29242	0.944572	0.311195	0	0	3.85507	0	0	0	0	0	0.846798	0.550724	0.674088	0.411405
ANKRD36B	ENSG00000196912	57730	protein_coding	ankyrin repeat domain 36B [Source:HGNC Symbol;Acc:HGNC:29333]	0.30258	0.123088	0.0472286	0	0	0	0	0	0	0	0	0	0.0945792	0	0.039408	0.668492
ANKRD36BP1	ENSG00000214262		transcribed_processed_pseudogene	ankyrin repeat domain 36B pseudogene 1 [Source:HGNC Symbol;Acc:HGNC:28169]	0	0	0	0	0	0	0	0	0	0	0	0	0	0	0
ANKRD36BP2	ENSG00000291127	645784	lncRNA	ankyrin repeat domain 36B pseudogene 2 [Source:NCBI gene (formerly Entrezgene);Acc:645784]	0.475482	0.307719	0	0.311195	0	0	0	0	0	0	0	0	0.218879	0	0.0911997	0.466451
ANKRD36C	ENSG00000174501	400986	protein_coding	ankyrin repeat domain 36C [Source:HGNC Symbol;Acc:HGNC:32946]	3.45805	3.69263	3.68383	2.17837	4.48083	0	9.63767	0	0	2.9981	0	0	3.49874	1.80511	2.51079	-0.155528	0.937957
ANKRD36P1	ENSG00000188399		unprocessed_pseudogene	ankyrin repeat domain 36 pseudogene 1 [Source:HGNC Symbol;Acc:HGNC:37759]	0	0	0	0	0	0	0	0	0	0	0	0	0	0	0
ANKRD37	ENSG00000186352	353322	protein_coding	ankyrin repeat domain 37 [Source:HGNC Symbol;Acc:HGNC:29593]	0	0	0	0	0	0	0	0	0	0	0	0	0	0	0
ANKRD39	ENSG00000213337	51239	protein_coding	ankyrin repeat domain 39 [Source:HGNC Symbol;Acc:HGNC:28640]	1.08064	2.15403	1.79469	2.48956	4.48083	0	1.92753	0	0	0.499683	0	0	2.39995	0.346745	1.20225	-0.763247
ANKRD40	ENSG00000154945	91369	protein_coding	ankyrin repeat domain 40 [Source:HGNC Symbol;Acc:HGNC:28233]	3.50128	4.73888	3.35323	9.02466	0	0	0	27.8861	0	5.49651	0	0	4.12361	4.76894	4.50005	0.275482	0.90074
ANKRD40CL	ENSG00000167117	55018	protein_coding	ANKRD40 C-terminal like [Source:HGNC Symbol;Acc:HGNC:26080]	0.0432257	0.0615438	0	0.311195	0	0	0	0	7.41164	0	0	0	0.083193	1.05881	0.6523	1.56977
ANKRD42	ENSG00000137494	338699	protein_coding	ankyrin repeat domain 42 [Source:HGNC Symbol;Acc:HGNC:26752]	1.34	2.76947	1.3224	3.11195	6.72125	0	0	0	0	0.999366	0	0	3.05301	0.142767	1.35537	-1.11555
ANKRD42-DT	ENSG00000247137	100506282	lncRNA	ANKRD42 divergent transcript [Source:HGNC Symbol;Acc:HGNC:55590]	0.778062	0.984701	0.519515	2.17837	0	0	0	0	0	0	0	0	0.892129	0	0.37172	-0.117936
ANKRD44	ENSG00000065413	91526	protein_coding	ankyrin repeat domain 44 [Source:HGNC Symbol;Acc:HGNC:25259]	1.5129	1.90786	1.08626	0.933586	0	0	3.85507	0	14.8233	0.499683	0.894956	0	1.08812	2.86757	2.12613	0.81576
ANKRD44-AS1	ENSG00000231621	101927596	lncRNA	ANKRD44 antisense RNA 1 [Source:HGNC Symbol;Acc:HGNC:41090]	0	0	0	0	0	0	0	0	0	0	0	0	0	0	0
ANKRD44-DT	ENSG00000225979		lncRNA	ANKRD44 divergent transcript [Source:HGNC Symbol;Acc:HGNC:55840]	0	0	0	0	0	0	0	0	0	0	0	0	0	0	0
ANKRD44-IT1	ENSG00000236977	101927547	lncRNA	ANKRD44 intronic transcript 1 [Source:HGNC Symbol;Acc:HGNC:41477]	0	0	0	0	0	0	0	0	0	0	0	0	0	0	0
ANKRD45	ENSG00000183831		protein_coding	ankyrin repeat domain 45 [Source:HGNC Symbol;Acc:HGNC:24786]	0.172903	0.246175	0.0944572	0.62239	0	0	1.92753	0	7.41164	0	0	0	0.227185	1.33417	0.872925	1.65936
ANKRD46	ENSG00000186106	157567	protein_coding	ankyrin repeat domain 46 [Source:HGNC Symbol;Acc:HGNC:27229]	4.01999	4.36961	4.10889	4.35673	4.48083	0	1.92753	0	0	1.99873	0	0	4.26721	0.560895	2.10519	-1.30171
ANKRD49	ENSG00000168876	54851	protein_coding	ankyrin repeat domain 49 [Source:HGNC Symbol;Acc:HGNC:25970]	1.38322	1.72323	1.36963	0.933586	0	0	3.85507	0	0	0.999366	3.57982	0	1.08193	1.20489	1.15366	0.75546
ANKRD49P1	ENSG00000228446		processed_pseudogene	ANKRD49 pseudogene 1 [Source:HGNC Symbol;Acc:HGNC:54619]	0.172903	0.123088	0.0472286	0	0	0	0	0	0	0	0	0	0.0686438	0	0.0286016	0.728349
ANKRD49P2	ENSG00000225349	116435289	processed_pseudogene	ANKRD49 pseudogene 2 [Source:HGNC Symbol;Acc:HGNC:54620]	0.216128	0.676982	0.3306	0	0	0	0	0	0	0	0	0	0.244742	0	0.101976	0.43019
ANKRD49P3	ENSG00000248616		processed_pseudogene	ANKRD49 pseudogene 3 [Source:HGNC Symbol;Acc:HGNC:54621]	0	0	0	0	0	0	0	0	0	0	0	0	0	0	0
ANKRD49P4	ENSG00000214684		processed_pseudogene	ANKRD49 pseudogene 4 [Source:HGNC Symbol;Acc:HGNC:54622]	0	0	0	0	0	0	0	0	0	0	0	0	0	0	0
ANKRD50	ENSG00000151458	57182	protein_coding	ankyrin repeat domain containing 50 [Source:HGNC Symbol;Acc:HGNC:29223]	2.11806	0.430807	1.08626	2.17837	0	0	1.92753	0	0	2.49842	1.78991	0	1.1627	0.88798	1.00245	0.535236
ANKRD52	ENSG00000139645	283373	protein_coding	ankyrin repeat domain 52 [Source:HGNC Symbol;Acc:HGNC:26614]	0.864514	2.15403	1.93637	0.62239	0	0	3.85507	0	0	1.49905	1.78991	0	1.11546	1.02058	1.06011	0.568531
ANKRD53	ENSG00000144031	79998	protein_coding	ankyrin repeat domain 53 [Source:HGNC Symbol;Acc:HGNC:25691]	0.691611	0.615438	0.519515	0.311195	0	0	0	0	0	0	0	0	0.427552	0	0.178147	0.346791
ANKRD54	ENSG00000100124	129138	protein_coding	ankyrin repeat domain 54 [Source:HGNC Symbol;Acc:HGNC:25185]	2.07483	1.5386	1.55854	1.24478	0	0	1.92753	0	0	1.99873	3.57982	0	1.28335	1.0723	1.16024	0.539118
ANKRD54P1	ENSG00000236442		processed_pseudogene	ankyrin repeat domain 54 pseudogene 1 [Source:HGNC Symbol;Acc:HGNC:39214]	0	0	0	0	0	0	0	0	0	0	0	0	0	0	0
ANKRD55	ENSG00000164512	79722	protein_coding	ankyrin repeat domain 55 [Source:HGNC Symbol;Acc:HGNC:25681]	0	0.184632	0.283372	0	0	0	0	0	0	0	0	0	0.0936006	0	0.0390003	0.670817
ANKRD6	ENSG00000135299	22881	protein_coding	ankyrin repeat domain 6 [Source:HGNC Symbol;Acc:HGNC:17280]	0.518708	0.430807	1.13349	0.311195	2.24042	0	5.7826	0	7.41164	0	0	0	0.926923	1.88489	1.48574	1.16466
ANKRD60	ENSG00000124227	140731	protein_coding	ankyrin repeat domain 60 [Source:HGNC Symbol;Acc:HGNC:16217]	0	0	0	0	0	0	0	0	0	0	0	0	0	0	0
ANKRD61	ENSG00000157999	100310846	protein_coding	ankyrin repeat domain 61 [Source:HGNC Symbol;Acc:HGNC:22467]	0	0	0	0	0	0	0	0	0	0	0	0	0	0	0
ANKRD62	ENSG00000181626	342850	protein_coding	ankyrin repeat domain 62 [Source:HGNC Symbol;Acc:HGNC:35241]	0	0	0.0472286	0	0	0	0	0	0	0	0	0	0.00944572	0	0.00393572	0.913949
ANKRD62P1	ENSG00000259271	107080639	transcribed_unprocessed_pseudogene	ankyrin repeat domain 62 pseudogene 1 [Source:HGNC Symbol;Acc:HGNC:42363]	0	0	0	0	0	0	0	0	0	0	0	0	0	0	0
ANKRD62P1-PARP4P3	ENSG00000189295		lncRNA	ANKRD62P1-PARP4P3 readthrough, transcribed pseudogene [Source:HGNC Symbol;Acc:HGNC:42393]	0	0	0	0	0	0	0	0	0	0	0	0	0	0	0
ANKRD63	ENSG00000230778	100131244	protein_coding	ankyrin repeat domain 63 [Source:HGNC Symbol;Acc:HGNC:40027]	0	0	0	0	0	0	0	0	0	0	0	0	0	0	0
ANKRD65	ENSG00000235098	441869	protein_coding	ankyrin repeat domain 65 [Source:HGNC Symbol;Acc:HGNC:42950]	0.0864514	0.184632	0.141686	0	0	0	1.92753	0	0	0.499683	0	0	0.0825537	0.346745	0.236665	1.72182
ANKRD65-AS1	ENSG00000225905		lncRNA	ANKRD65 antisense RNA 1 [Source:HGNC Symbol;Acc:HGNC:55844]	0	0	0	0	0	0	0	0	0	0	0	0	0	0	0
ANKRD66	ENSG00000230062	100287718	protein_coding	ankyrin repeat domain 66 [Source:HGNC Symbol;Acc:HGNC:44669]	0	0	0	0	0	0	0	0	0	0	0	0	0	0	0
ANKRD7	ENSG00000106013	56311	protein_coding	ankyrin repeat domain 7 [Source:HGNC Symbol;Acc:HGNC:18588]	0.0864514	0.0615438	0.141686	0	0	0	1.92753	0	0	0	0	0	0.0579362	0.275362	0.184768	1.33804
ANKRD9	ENSG00000156381	122416	protein_coding	ankyrin repeat domain 9 [Source:HGNC Symbol;Acc:HGNC:20096]	1.12387	1.60014	1.60577	1.24478	0	0	1.92753	0	0	0.999366	0	0	1.11491	0.418129	0.708455	0.0263122
ANKS1A	ENSG00000064999	23294	protein_coding	ankyrin repeat and sterile alpha motif domain containing 1A [Source:HGNC Symbol;Acc:HGNC:20961]	3.54451	5.90821	4.91178	8.09108	2.24042	0	7.71013	0	0	1.49905	2.68487	0	4.9392	1.69915	3.04917	-0.756137	0.567993
ANKS1B	ENSG00000185046	56899	protein_coding	ankyrin repeat and sterile alpha motif domain containing 1B [Source:HGNC Symbol;Acc:HGNC:24600]	1.81548	3.38491	3.25877	2.48956	2.24042	0	0	0	0	1.49905	2.68487	0	2.63783	0.597703	1.44775	-0.559116
ANKS3	ENSG00000168096	124401	protein_coding	ankyrin repeat and sterile alpha motif domain containing 3 [Source:HGNC Symbol;Acc:HGNC:29422]	2.29096	3.93881	2.6448	3.11195	2.24042	0	3.85507	0	0	2.49842	8.05461	0	2.84539	2.0583	2.38625	0.323957	0.846935
ANKS4B	ENSG00000175311	257629	protein_coding	ankyrin repeat and sterile alpha motif domain containing 4B [Source:HGNC Symbol;Acc:HGNC:26795]	0	0	0	0	0	0	0	0	0	0	0	0	0	0	0
ANKS6	ENSG00000165138	203286	protein_coding	ankyrin repeat and sterile alpha motif domain containing 6 [Source:HGNC Symbol;Acc:HGNC:26724]	1.77225	0.738526	0.897344	0.933586	2.24042	0	0	0	0	0	0	0	1.31642	0	0.54851	-0.444064
ANKUB1	ENSG00000206199	389161	protein_coding	ankyrin repeat and ubiquitin domain containing 1 [Source:HGNC Symbol;Acc:HGNC:29642]	0	0	0.0472286	0.311195	0	0	0	0	0	0	0	0	0.0716848	0	0.0298687	0.730942
ANKZF1	ENSG00000163516	55139	protein_coding	ankyrin repeat and zinc finger peptidyl tRNA hydrolase 1 [Source:HGNC Symbol;Acc:HGNC:25527]	0.259354	0.553895	0.3306	0.62239	0	0	0	0	0	0	0	0	0.353248	0	0.147187	0.436812
ANLN	ENSG00000011426	54443	protein_coding	anillin, actin binding protein [Source:HGNC Symbol;Acc:HGNC:14082]	2.24774	0	0.613972	0.311195	2.24042	0	5.7826	0	0	1.49905	0	0	1.08266	1.04024	1.05791	0.727818
ANO1	ENSG00000131620	55107	protein_coding	anoctamin 1 [Source:HGNC Symbol;Acc:HGNC:21625]	0.172903	0.246175	0.141686	0.311195	0	0	0	0	0	0.499683	2.68487	0	0.174392	0.454936	0.338043	1.73125
ANO1-AS1	ENSG00000254902		lncRNA	ANO1 antisense RNA 1 [Source:HGNC Symbol;Acc:HGNC:40016]	0	0	0	0	0	0	0	0	0	0	0	0	0	0	0
ANO10	ENSG00000160746	55129	protein_coding	anoctamin 10 [Source:HGNC Symbol;Acc:HGNC:25519]	0.60516	0.984701	0.377829	0.933586	2.24042	0	0	0	0	0	0	0	1.02834	0	0.428474	-0.0756404
ANO2	ENSG00000047617	57101	protein_coding	anoctamin 2 [Source:HGNC Symbol;Acc:HGNC:1183]	7.30514	21.5403	8.26501	9.64705	11.2021	0	0	0	0	6.99556	9.84452	0	11.5919	2.40573	6.23331	-1.22228	0.369132
ANO3	ENSG00000134343	63982	protein_coding	anoctamin 3 [Source:HGNC Symbol;Acc:HGNC:14004]	0.216128	0.246175	0.0944572	0.933586	0	0	0	0	0	0	0	0	0.298069	0	0.124196	0.479264
ANO3-AS1	ENSG00000254819		lncRNA	ANO3 antisense RNA 1 [Source:HGNC Symbol;Acc:HGNC:54190]	0	0	0	0	0	0	0	0	0	0	0	0	0	0	0
ANO4	ENSG00000151572	121601	protein_coding	anoctamin 4 [Source:HGNC Symbol;Acc:HGNC:23837]	0	0.0615438	0.0472286	0.311195	0	0	0	0	0	0	0	0	0.0839935	0	0.0349973	0.700993
ANO5	ENSG00000171714	203859	protein_coding	anoctamin 5 [Source:HGNC Symbol;Acc:HGNC:27337]	0.432257	1.10779	0.472286	1.24478	0	0	7.71013	0	0	0	0	0	0.651423	1.10145	0.913937	1.0234
ANO6	ENSG00000177119	196527	protein_coding	anoctamin 6 [Source:HGNC Symbol;Acc:HGNC:25240]	1.38322	2.03095	0.897344	2.80076	4.48083	0	0	0	0	0	0	0	2.31862	0	0.966092	-1.09519
ANO7	ENSG00000146205	50636	protein_coding	anoctamin 7 [Source:HGNC Symbol;Acc:HGNC:31677]	0.0864514	0	0.0472286	0	0	0	0	0	0	0	0	0	0.026736	0	0.01114	0.849288
ANO7L1	ENSG00000237276		transcribed_unprocessed_pseudogene	anoctamin 7 like 1 (pseudogene) [Source:HGNC Symbol;Acc:HGNC:32248]	0	0	0	0	0	0	0	0	0	0	0	0	0	0	0
ANO8	ENSG00000074855	57719	protein_coding	anoctamin 8 [Source:HGNC Symbol;Acc:HGNC:29329]	0	0	0.0472286	0	0	0	0	0	0	0	0	0	0.00944572	0	0.00393572	0.913949
ANO9	ENSG00000185101	338440	protein_coding	anoctamin 9 [Source:HGNC Symbol;Acc:HGNC:20679]	0.0432257	0	0	0	0	0	0	0	0	0	0	15.9574	0.00864514	2.27963	1.33339	1.59061
ANOS1	ENSG00000011201	3730	protein_coding	anosmin 1 [Source:HGNC Symbol;Acc:HGNC:6211]	3.63096	4.92351	6.13972	7.15749	2.24042	0	1.92753	0	0	17.9886	1.78991	0	4.81842	3.10086	3.81651	0.0645568	0.979926
ANOS2P	ENSG00000241859		transcribed_unprocessed_pseudogene	anosmin 2, pseudogene [Source:HGNC Symbol;Acc:HGNC:6214]	0	0	0	0	0	0	0	0	0	0	0	0	0	0	0
ANP32A	ENSG00000140350	8125	protein_coding	acidic nuclear phosphoprotein 32 family member A [Source:HGNC Symbol;Acc:HGNC:13233]	14.2645	14.0935	12.2794	7.15749	17.9233	0	3.85507	4.64768	0	8.49461	13.4243	15.9574	13.1437	6.62559	9.34145	-0.641787	0.484817
ANP32AP1	ENSG00000259516	723972	transcribed_processed_pseudogene	acidic nuclear phosphoprotein 32 family member A pseudogene 1 [Source:HGNC Symbol;Acc:HGNC:42949]	0	0	0	0	0	0	0	0	0	0	0	0	0	0	0
ANP32B	ENSG00000136938	10541	protein_coding	acidic nuclear phosphoprotein 32 family member B [Source:HGNC Symbol;Acc:HGNC:16677]	8.12643	3.87726	5.80912	5.60151	2.24042	0	11.5652	0	0	11.4927	3.57982	0	5.13095	3.80539	4.35771	0.172684	0.922271
ANP32BP1	ENSG00000259790		transcribed_processed_pseudogene	acidic nuclear phosphoprotein 32 family member B pseudogene 1 [Source:HGNC Symbol;Acc:HGNC:24267]	0.0432257	0	0.0472286	0	0	0	0	0	0	0	0	0	0.0180909	0	0.00753786	0.879937
ANP32BP2	ENSG00000231801		processed_pseudogene	acidic nuclear phosphoprotein 32 family member B pseudogene 2 [Source:HGNC Symbol;Acc:HGNC:38552]	0	0	0	0	0	0	0	0	0	0	0	0	0	0	0
ANP32BP3	ENSG00000259461		processed_pseudogene	acidic nuclear phosphoprotein 32 family member B pseudogene 3 [Source:HGNC Symbol;Acc:HGNC:44089]	0	0	0.0472286	0	0	0	0	0	0	0	0	0	0.00944572	0	0.00393572	0.913949
ANP32C	ENSG00000248546		processed_pseudogene	acidic nuclear phosphoprotein 32 family member C [Source:HGNC Symbol;Acc:HGNC:16675]	0	0	0	0	0	0	0	0	0	0	0	0	0	0	0
ANP32D	ENSG00000139223	23519	protein_coding	acidic nuclear phosphoprotein 32 family member D [Source:HGNC Symbol;Acc:HGNC:16676]	0	0	0	0	0	0	0	0	0	0	0	0	0	0	0
ANP32E	ENSG00000143401	81611	protein_coding	acidic nuclear phosphoprotein 32 family member E [Source:HGNC Symbol;Acc:HGNC:16673]	18.7599	9.9701	9.30404	13.3814	6.72125	0	3.85507	32.5337	0	10.4933	6.26469	15.9574	11.6273	9.87204	10.6034	-0.281316	0.808063
ANPEP	ENSG00000166825	290	protein_coding	alanyl aminopeptidase, membrane [Source:HGNC Symbol;Acc:HGNC:500]	0	0.307719	0	0	0	0	0	0	0	0	0	0	0.0615438	0	0.0256433	0.74689
ANTKMT	ENSG00000103254	65990	protein_coding	adenine nucleotide translocase lysine methyltransferase [Source:HGNC Symbol;Acc:HGNC:14152]	0.389031	0.80007	0.897344	0.311195	0	0	0	0	0	0	0	0	0.479528	0	0.199803	0.287424
ANTXR1	ENSG00000169604	84168	protein_coding	ANTXR cell adhesion molecule 1 [Source:HGNC Symbol;Acc:HGNC:21014]	0.994191	1.9694	1.22794	1.55598	0	0	1.92753	0	0	0.499683	0	0	1.1495	0.346745	0.681228	-0.1165
ANTXR2	ENSG00000163297	118429	protein_coding	ANTXR cell adhesion molecule 2 [Source:HGNC Symbol;Acc:HGNC:21732]	1.03742	0.80007	0.188914	0	0	0	0	0	0	0.499683	0	15.9574	0.40528	2.35101	1.54029	0.878492
ANTXRL	ENSG00000274209	195977	protein_coding	ANTXR like [Source:HGNC Symbol;Acc:HGNC:27277]	0	0	0	0	0	0	0	0	0	0	0	0	0	0	0
ANTXRLP1	ENSG00000263482		unprocessed_pseudogene	ANTXR like pseudogene 1 [Source:HGNC Symbol;Acc:HGNC:45004]	0	0	0	0	0	0	0	0	0	0	0	0	0	0	0
ANXA1	ENSG00000135046	301	protein_coding	annexin A1 [Source:HGNC Symbol;Acc:HGNC:533]	0.821288	2.15403	0.566743	2.80076	0	0	5.7826	4.64768	0	0.499683	0.894956	15.9574	1.26856	3.96891	2.84376	0.889341	0.572115
ANXA10	ENSG00000109511	11199	protein_coding	annexin A10 [Source:HGNC Symbol;Acc:HGNC:534]	0	0.0615438	0	0	0	0	0	0	0	0	0	0	0.0123088	0	0.00512865	0.902515
ANXA11	ENSG00000122359	311	protein_coding	annexin A11 [Source:HGNC Symbol;Acc:HGNC:535]	1.08064	2.46175	0.991801	3.42315	0	0	0	0	0	0	0	0	1.59147	0	0.663112	-0.695138
ANXA13	ENSG00000104537	312	protein_coding	annexin A13 [Source:HGNC Symbol;Acc:HGNC:536]	0	0	0	0	0	0	0	0	0	0	0	0	0	0	0
ANXA2	ENSG00000182718	302	protein_coding	annexin A2 [Source:HGNC Symbol;Acc:HGNC:537]	1.03742	2.33867	1.36963	5.29032	2.24042	23.1304	1.92753	4.64768	14.8233	1.49905	0.894956	15.9574	2.45529	8.9829	6.26306	0.797038	0.584156
ANXA2P1	ENSG00000213406		processed_pseudogene	annexin A2 pseudogene 1 [Source:HGNC Symbol;Acc:HGNC:538]	0	0	0	0	0	0	0	0	0	0	0	0	0	0	0
ANXA2P2	ENSG00000231991		processed_pseudogene	annexin A2 pseudogene 2 [Source:HGNC Symbol;Acc:HGNC:539]	0	0	0	0	0	0	0	0	0	0	0	0	0	0	0
ANXA2P3	ENSG00000216740		processed_pseudogene	annexin A2 pseudogene 3 [Source:HGNC Symbol;Acc:HGNC:540]	0	0	0	0	0	0	0	0	0	0	0	0	0	0	0
ANXA2R	ENSG00000177721	389289	protein_coding	annexin A2 receptor [Source:HGNC Symbol;Acc:HGNC:33463]	0.216128	0.0615438	0.141686	0.311195	0	0	0	0	0	0	0	0	0.146111	0	0.0608794	0.576348
ANXA2R-AS1	ENSG00000215068	153684	lncRNA	ANXA2R antisense RNA 1 [Source:HGNC Symbol;Acc:HGNC:27208]	0.389031	0.184632	0	0.311195	0	0	1.92753	0	0	0	0	0	0.176972	0.275362	0.234366	0.988918
ANXA2R-OT1	ENSG00000177738	648987	lncRNA	ANXA2R overlapping transcript [Source:HGNC Symbol;Acc:HGNC:48996]	0.648385	0.0615438	0.141686	0.311195	0	0	0	0	0	0	0	0	0.232562	0	0.0969008	0.51437
ANXA3	ENSG00000138772	306	protein_coding	annexin A3 [Source:HGNC Symbol;Acc:HGNC:541]	0	0.184632	0.0472286	0	0	0	0	0	7.41164	0	0	0	0.046372	1.05881	0.636958	1.41358
ANXA4	ENSG00000196975	307	protein_coding	annexin A4 [Source:HGNC Symbol;Acc:HGNC:542]	1.55612	4.00035	2.50312	5.60151	2.24042	0	0	0	0	0.499683	0	0	3.1803	0.0713833	1.36677	-1.53921
ANXA5	ENSG00000164111	308	protein_coding	annexin A5 [Source:HGNC Symbol;Acc:HGNC:543]	11.4116	12.8627	10.4848	26.7628	15.6829	0	3.85507	0	7.41164	9.99366	2.68487	15.9574	15.4409	5.70038	9.75895	-1.3212	0.122687
ANXA6	ENSG00000197043	309	protein_coding	annexin A6 [Source:HGNC Symbol;Acc:HGNC:544]	4.49547	13.8474	7.08429	8.40227	6.72125	0	3.85507	4.64768	7.41164	2.9981	2.68487	0	8.11013	3.08534	5.179	-1.1469	0.245211
ANXA7	ENSG00000138279	310	protein_coding	annexin A7 [Source:HGNC Symbol;Acc:HGNC:545]	2.24774	3.63109	2.92817	5.60151	4.48083	0	7.71013	23.2384	0	0	0	0	3.77787	4.42122	4.15316	0.343473	0.867977
ANXA8	ENSG00000265190	653145	protein_coding	annexin A8 [Source:HGNC Symbol;Acc:HGNC:546]	0	0	0	0	0	0	3.85507	0	0	0	0	0	0	0.550724	0.321256	1.10742
ANXA8L1	ENSG00000264230	728113	protein_coding	annexin A8 like 1 [Source:HGNC Symbol;Acc:HGNC:23334]	0	0	0	0	0	0	0	0	0	0	0	0	0	0	0
ANXA9	ENSG00000143412	8416	protein_coding	annexin A9 [Source:HGNC Symbol;Acc:HGNC:547]	0	0	0	0	0	0	0	0	0	0	0	0	0	0	0
AOAH	ENSG00000136250	313	protein_coding	acyloxyacyl hydrolase [Source:HGNC Symbol;Acc:HGNC:548]	0	0.246175	0.283372	0	0	0	0	0	0	0	0	0	0.105909	0	0.0441289	0.645197
AOAH-IT1	ENSG00000230539	100874264	lncRNA	AOAH intronic transcript 1 [Source:HGNC Symbol;Acc:HGNC:41307]	0	0	0	0	0	0	0	0	0	0	0	0	0	0	0
AOC1	ENSG00000002726	26	protein_coding	amine oxidase copper containing 1 [Source:HGNC Symbol;Acc:HGNC:80]	0	0.0615438	0	0	0	0	0	0	0	0	0	0	0.0123088	0	0.00512865	0.902515
AOC2	ENSG00000131480	314	protein_coding	amine oxidase copper containing 2 [Source:HGNC Symbol;Acc:HGNC:549]	1.29677	0.369263	2.45589	9.33586	6.72125	0	0	0	0	0	0	0	4.03581	0	1.68159	-1.62803
AOC3	ENSG00000131471	8639	protein_coding	amine oxidase copper containing 3 [Source:HGNC Symbol;Acc:HGNC:550]	1.21032	0.615438	0.755658	4.35673	0	0	0	0	0	0.499683	0	0	1.38763	0.0713833	0.619819	-0.447746
AOC4P	ENSG00000291070	90586	lncRNA	amine oxidase copper containing 4, pseudogene [Source:HGNC Symbol;Acc:HGNC:48869]	0.0432257	0	0	0	0	0	0	0	0	0	0	0	0.00864514	0	0.00360214	0.917227
AOPEP	ENSG00000148120	84909	protein_coding	aminopeptidase O (putative) [Source:HGNC Symbol;Acc:HGNC:1361]	0.864514	2.15403	1.13349	2.17837	0	0	0	0	7.41164	0	0	0	1.26608	1.05881	1.14517	-0.23773
AOX1	ENSG00000138356	316	protein_coding	aldehyde oxidase 1 [Source:HGNC Symbol;Acc:HGNC:553]	0	0.0615438	0.188914	0.311195	0	0	0	0	0	0	0.894956	0	0.112331	0.127851	0.121384	0.894934
AOX2P	ENSG00000243478	344454	transcribed_unprocessed_pseudogene	aldehyde oxidase 2, pseudogene [Source:HGNC Symbol;Acc:HGNC:18450]	0	0	0	0	0	0	0	0	0	0	0	0	0	0	0
AOX3P	ENSG00000244301		transcribed_unprocessed_pseudogene	aldehyde oxidase 3, pseudogene [Source:HGNC Symbol;Acc:HGNC:19049]	0	0	0	0	0	0	0	0	0	0	0	0	0	0	0
AOX3P-AOX2P	ENSG00000284084		lncRNA	AOX3P-AOX2P readthrough, transcribed pseudogene [Source:HGNC Symbol;Acc:HGNC:53766]	0	0	0	0	0	0	0	0	0	0	0	0	0	0	0
AP1AR	ENSG00000138660	55435	protein_coding	adaptor related protein complex 1 associated regulatory protein [Source:HGNC Symbol;Acc:HGNC:28808]	1.46967	1.5386	0.661201	1.86717	2.24042	0	0	0	0	1.49905	0	0	1.55541	0.21415	0.773009	-0.261318
AP1AR-DT	ENSG00000260526		lncRNA	AP1AR divergent transcript [Source:HGNC Symbol;Acc:HGNC:55391]	0.129677	0.123088	0.283372	0.311195	2.24042	0	0	9.29536	0	0	0	0	0.617549	1.32791	1.03193	1.41163
AP1B1	ENSG00000100280	162	protein_coding	adaptor related protein complex 1 subunit beta 1 [Source:HGNC Symbol;Acc:HGNC:554]	6.95933	11.9395	10.7209	12.4478	13.4425	0	7.71013	0	0	6.99556	3.57982	0	11.102	2.61222	6.14963	-1.11747	0.271851
AP1B1P1	ENSG00000290475	23782	lncRNA	AP1B1 pseudogene 1 [Source:NCBI gene (formerly Entrezgene);Acc:23782]	0	0	0	0	0	0	0	0	0	0	0	0	0	0	0
AP1B1P2	ENSG00000232707	23781	unprocessed_pseudogene	AP1B1 pseudogene 2 [Source:HGNC Symbol;Acc:HGNC:298]	0	0	0	0	0	0	0	0	0	0	0	0	0	0	0
AP1G1	ENSG00000166747	164	protein_coding	adaptor related protein complex 1 subunit gamma 1 [Source:HGNC Symbol;Acc:HGNC:555]	3.45805	10.3394	6.84815	6.2239	2.24042	0	17.3478	0	0	2.49842	0.894956	15.9574	5.82198	5.24266	5.48404	-0.224756	0.895895
AP1G2	ENSG00000213983	8906	protein_coding	adaptor related protein complex 1 subunit gamma 2 [Source:HGNC Symbol;Acc:HGNC:556]	0.129677	0.0615438	0.0472286	0	0	0	0	0	0	0	0	0	0.0476899	0	0.0198708	0.784125
AP1G2-AS1	ENSG00000258727	102724814	lncRNA	AP1G2 antisense RNA 1 [Source:HGNC Symbol;Acc:HGNC:55442]	0	0	0	0	0	0	0	0	0	0	0	0	0	0	0
AP1M1	ENSG00000072958	8907	protein_coding	adaptor related protein complex 1 subunit mu 1 [Source:HGNC Symbol;Acc:HGNC:13667]	4.49547	4.43116	5.80912	4.97912	0	0	5.7826	32.5337	0	2.9981	8.94956	0	3.94297	7.18057	5.83157	0.821972	0.50293
AP1M2	ENSG00000129354	10053	protein_coding	adaptor related protein complex 1 subunit mu 2 [Source:HGNC Symbol;Acc:HGNC:558]	0	0	0	0	0	0	1.92753	0	0	0	0	0	0	0.275362	0.160628	1.03106
AP1M2P1	ENSG00000227534	645388	processed_pseudogene	AP1M2 pseudogene 1 [Source:HGNC Symbol;Acc:HGNC:54978]	0	0	0	0	0	0	0	0	0	0	0	0	0	0	0
AP1S1	ENSG00000106367	1174	protein_coding	adaptor related protein complex 1 subunit sigma 1 [Source:HGNC Symbol;Acc:HGNC:559]	1.29677	3.508	1.84192	2.17837	2.24042	0	0	0	0	1.49905	3.57982	0	2.21309	0.725553	1.34536	-0.186924
AP1S2	ENSG00000182287	8905	protein_coding	adaptor related protein complex 1 subunit sigma 2 [Source:HGNC Symbol;Acc:HGNC:560]	3.32838	6.0313	3.73106	8.71347	4.48083	0	5.7826	0	0	0.999366	0.894956	0	5.25701	1.0967	2.83016	-1.24506	0.311468
AP1S2P1	ENSG00000226046		processed_pseudogene	AP1S2 pseudogene 1 [Source:HGNC Symbol;Acc:HGNC:50752]	0	0	0	0	0	0	0	0	0	0	0	0	0	0	0
AP1S3	ENSG00000152056	130340	protein_coding	adaptor related protein complex 1 subunit sigma 3 [Source:HGNC Symbol;Acc:HGNC:18971]	0.518708	1.29242	0.944572	2.48956	0	0	1.92753	0	0	0	1.78991	0	1.04905	0.531064	0.746892	0.271207
AP2A1	ENSG00000196961	160	protein_coding	adaptor related protein complex 2 subunit alpha 1 [Source:HGNC Symbol;Acc:HGNC:561]	0.821288	0.984701	1.08626	0.62239	2.24042	0	5.7826	0	0	1.49905	0.894956	0	1.15101	1.16809	1.16097	0.974449
AP2A2	ENSG00000183020	161	protein_coding	adaptor related protein complex 2 subunit alpha 2 [Source:HGNC Symbol;Acc:HGNC:562]	0.0864514	0	0	0	0	0	0	0	0	0	0	0	0.0172903	0	0.00720428	0.88286
AP2B1	ENSG00000006125	163	protein_coding	adaptor related protein complex 2 subunit beta 1 [Source:HGNC Symbol;Acc:HGNC:563]	10.8496	11.0163	13.0823	13.0702	6.72125	0	11.5652	0	0	12.4921	9.84452	0	10.948	4.84311	7.3868	-0.456249	0.715545
AP2B1P1	ENSG00000234130	401602	processed_pseudogene	AP2B1 pseudogene 1 [Source:HGNC Symbol;Acc:HGNC:55017]	0	0	0	0	0	0	0	0	0	0	0	0	0	0	0
AP2M1	ENSG00000161203	1173	protein_coding	adaptor related protein complex 2 subunit mu 1 [Source:HGNC Symbol;Acc:HGNC:564]	11.109	18.0939	16.4356	20.2277	8.96166	0	9.63767	4.64768	0	9.99366	2.68487	0	14.9656	3.85198	8.48264	-1.24176	0.185055
AP2S1	ENSG00000042753	1175	protein_coding	adaptor related protein complex 2 subunit sigma 1 [Source:HGNC Symbol;Acc:HGNC:565]	2.98257	4.12344	4.95901	4.66793	2.24042	0	1.92753	4.64768	0	0.999366	0	0	3.79467	1.08208	2.21233	-1.24889
AP3B1	ENSG00000132842	8546	protein_coding	adaptor related protein complex 3 subunit beta 1 [Source:HGNC Symbol;Acc:HGNC:566]	2.11806	2.03095	1.55854	2.48956	0	0	1.92753	0	0	0.499683	0	0	1.63942	0.346745	0.885361	-0.544044
AP3B2	ENSG00000103723	8120	protein_coding	adaptor related protein complex 3 subunit beta 2 [Source:HGNC Symbol;Acc:HGNC:567]	5.70579	9.35466	5.19515	6.2239	4.48083	0	7.71013	0	0	2.9981	0	0	6.19207	1.52975	3.47238	-1.09589	0.395055
AP3D1	ENSG00000065000	8943	protein_coding	adaptor related protein complex 3 subunit delta 1 [Source:HGNC Symbol;Acc:HGNC:568]	7.26191	10.6471	9.30404	11.203	2.24042	0	15.4203	0	0	8.9943	12.5294	15.9574	8.1313	7.55734	7.79649	0.0960209	0.940585
AP3M1	ENSG00000185009	26985	protein_coding	adaptor related protein complex 3 subunit mu 1 [Source:HGNC Symbol;Acc:HGNC:569]	1.81548	1.47705	1.41686	2.80076	0	0	0	0	0	2.49842	2.68487	0	1.50203	0.740469	1.05779	0.182345
AP3M2	ENSG00000070718	10947	protein_coding	adaptor related protein complex 3 subunit mu 2 [Source:HGNC Symbol;Acc:HGNC:570]	4.10644	4.30807	4.48672	4.35673	4.48083	0	1.92753	0	0	2.49842	0	0	4.34776	0.632278	2.1804	-1.20651
AP3S1	ENSG00000177879	1176	protein_coding	adaptor related protein complex 3 subunit sigma 1 [Source:HGNC Symbol;Acc:HGNC:2013]	0.475482	1.47705	0.944572	0	0	0	0	0	7.41164	0	0	0	0.579421	1.05881	0.859062	0.48204
AP3S2	ENSG00000157823	10239	protein_coding	adaptor related protein complex 3 subunit sigma 2 [Source:HGNC Symbol;Acc:HGNC:571]	2.33419	4.36961	3.306	3.11195	6.72125	0	5.7826	4.64768	0	1.99873	5.36974	0	3.9686	2.54268	3.13681	0.0748945	0.966442
AP4B1	ENSG00000134262	10717	protein_coding	adaptor related protein complex 4 subunit beta 1 [Source:HGNC Symbol;Acc:HGNC:572]	2.42064	4.86196	3.25877	2.80076	8.96166	0	3.85507	9.29536	0	2.9981	5.36974	0	4.46076	3.07404	3.65184	0.114879	0.940585
AP4B1-AS1	ENSG00000226167	100287722	lncRNA	AP4B1 antisense RNA 1 [Source:HGNC Symbol;Acc:HGNC:44114]	0.0432257	0.0615438	0.0472286	0	0	0	0	0	0	0	0	0	0.0303996	0	0.0126665	0.837254
AP4E1	ENSG00000081014	23431	protein_coding	adaptor related protein complex 4 subunit epsilon 1 [Source:HGNC Symbol;Acc:HGNC:573]	1.29677	1.66168	1.13349	1.86717	2.24042	0	0	0	0	0.999366	0	0	1.63991	0.142767	0.766575	-0.481684
AP4M1	ENSG00000221838	9179	protein_coding	adaptor related protein complex 4 subunit mu 1 [Source:HGNC Symbol;Acc:HGNC:574]	0.561934	0.676982	0.425058	0.62239	0	0	5.7826	0	0	0.499683	0	0	0.457273	0.897469	0.714054	1.29189
AP4S1	ENSG00000100478	11154	protein_coding	adaptor related protein complex 4 subunit sigma 1 [Source:HGNC Symbol;Acc:HGNC:575]	1.55612	2.76947	2.26697	1.55598	2.24042	23.1304	5.7826	0	0	0.999366	1.78991	0	2.07779	4.5289	3.5076	0.298034	0.857973
AP5B1	ENSG00000254470	91056	protein_coding	adaptor related protein complex 5 subunit beta 1 [Source:HGNC Symbol;Acc:HGNC:25104]	0.30258	0.80007	0.3306	0.62239	0	0	5.7826	0	0	1.49905	0	15.9574	0.411128	3.31987	2.10789	1.88875
AP5M1	ENSG00000053770	55745	protein_coding	adaptor related protein complex 5 subunit mu 1 [Source:HGNC Symbol;Acc:HGNC:20192]	3.1987	3.87726	2.50312	3.11195	0	0	1.92753	18.5907	0	3.49778	4.47478	0	2.53821	4.07012	3.43182	0.638218	0.61076
AP5S1	ENSG00000125843	55317	protein_coding	adaptor related protein complex 5 subunit sigma 1 [Source:HGNC Symbol;Acc:HGNC:15875]	0.30258	1.5386	1.03903	0.311195	2.24042	0	3.85507	0	7.41164	0	0.894956	0	1.08636	1.73738	1.46612	0.84262
AP5Z1	ENSG00000242802	9907	protein_coding	adaptor related protein complex 5 subunit zeta 1 [Source:HGNC Symbol;Acc:HGNC:22197]	0.994191	2.5233	1.9836	2.17837	2.24042	0	0	0	0	2.9981	3.57982	0	1.98397	0.939703	1.37482	0.171535
APAF1	ENSG00000120868	317	protein_coding	apoptotic peptidase activating factor 1 [Source:HGNC Symbol;Acc:HGNC:576]	0.561934	0.307719	0.283372	0	0	0	1.92753	0	0	0.499683	0	0	0.230605	0.346745	0.298353	1.2079
APBA1	ENSG00000107282	320	protein_coding	amyloid beta precursor protein binding family A member 1 [Source:HGNC Symbol;Acc:HGNC:578]	0	0	0	0	0	0	0	0	0	0	0	0	0	0	0
APBA2	ENSG00000034053	321	protein_coding	amyloid beta precursor protein binding family A member 2 [Source:HGNC Symbol;Acc:HGNC:579]	0.691611	0	0	0.311195	0	0	0	0	0	0	0	0	0.200561	0	0.0835672	0.491307
APBA3	ENSG00000011132	9546	protein_coding	amyloid beta precursor protein binding family A member 3 [Source:HGNC Symbol;Acc:HGNC:580]	0.994191	1.5386	1.18072	2.48956	2.24042	0	0	0	0	0	0.894956	0	1.6887	0.127851	0.778203	-0.599256
APBB1	ENSG00000166313	322	protein_coding	amyloid beta precursor protein binding family B member 1 [Source:HGNC Symbol;Acc:HGNC:581]	5.74902	9.23158	9.68187	8.09108	15.6829	0	5.7826	0	14.8233	9.99366	12.5294	0	9.68729	6.16127	7.63045	-0.0964718	0.940585
APBB1IP	ENSG00000077420	54518	protein_coding	amyloid beta precursor protein binding family B member 1 interacting protein [Source:HGNC Symbol;Acc:HGNC:17379]	0.432257	0.984701	0.236143	1.55598	0	0	3.85507	0	0	0	0	0	0.641815	0.550724	0.588679	0.687804
APBB2	ENSG00000163697	323	protein_coding	amyloid beta precursor protein binding family B member 2 [Source:HGNC Symbol;Acc:HGNC:582]	1.08064	2.27712	1.41686	2.17837	0	0	0	0	0	0.999366	0	0	1.3906	0.142767	0.662696	-0.395594
APBB3	ENSG00000113108	10307	protein_coding	amyloid beta precursor protein binding family B member 3 [Source:HGNC Symbol;Acc:HGNC:20708]	1.64258	3.07719	4.53395	4.35673	0	0	0	0	0	1.49905	0	0	2.72209	0.21415	1.25912	-0.992193
APC	ENSG00000134982	324	protein_coding	APC regulator of WNT signaling pathway [Source:HGNC Symbol;Acc:HGNC:583]	4.19289	6.27747	6.47032	5.91271	4.48083	0	5.7826	0	0	1.49905	0	0	5.46684	1.04024	2.88466	-1.37555	0.237013
APC2	ENSG00000115266	10297	protein_coding	APC regulator of WNT signaling pathway 2 [Source:HGNC Symbol;Acc:HGNC:24036]	0.389031	0.307719	0.991801	0.62239	0	0	1.92753	13.943	0	0.999366	0	0	0.462188	2.40999	1.59841	1.82185
APCDD1	ENSG00000154856	147495	protein_coding	APC down-regulated 1 [Source:HGNC Symbol;Acc:HGNC:15718]	1.21032	1.66168	2.59757	1.24478	0	0	1.92753	0	0	1.99873	0.894956	0	1.34287	0.688746	0.961298	0.145532
APCDD1L	ENSG00000198768	164284	protein_coding	APC down-regulated 1 like [Source:HGNC Symbol;Acc:HGNC:26892]	0	0	0	0.62239	0	0	0	0	0	0	0	0	0.124478	0	0.0518659	0.622372
APCDD1L-DT	ENSG00000231290	149773	lncRNA	APCDD1L divergent transcript [Source:HGNC Symbol;Acc:HGNC:27152]	0.129677	0.0615438	0.0472286	0	0	0	1.92753	0	0	0	0	0	0.0476899	0.275362	0.180499	1.35414
APCS	ENSG00000132703	325	protein_coding	amyloid P component, serum [Source:HGNC Symbol;Acc:HGNC:584]	0	0	0	0	0	0	0	0	0	0	0	0	0	0	0
APEH	ENSG00000164062	327	protein_coding	acylaminoacyl-peptide hydrolase [Source:HGNC Symbol;Acc:HGNC:586]	1.6858	2.5233	2.36143	3.73434	2.24042	0	7.71013	0	0	2.9981	9.84452	0	2.50906	2.93611	2.75817	0.866588	0.517596
APELA	ENSG00000248329	100506013	protein_coding	apelin receptor early endogenous ligand [Source:HGNC Symbol;Acc:HGNC:48925]	0.0432257	0.0615438	0.141686	0	0	0	1.92753	0	0	0	0	0	0.0492911	0.275362	0.181166	1.34314
APEX1	ENSG00000100823	328	protein_coding	apurinic/apyrimidinic endodeoxyribonuclease 1 [Source:HGNC Symbol;Acc:HGNC:587]	0.0864514	0.0615438	0.236143	0	0	0	0	0	0	0	0	0	0.0768277	0	0.0320115	0.708434
APEX2	ENSG00000169188	27301	protein_coding	apurinic/apyrimidinic endodeoxyribonuclease 2 [Source:HGNC Symbol;Acc:HGNC:17889]	1.34	0.923158	0.944572	0.933586	2.24042	0	0	0	7.41164	0.999366	0.894956	0	1.27635	1.32942	1.30731	0.336079
APH1A	ENSG00000117362	51107	protein_coding	aph-1 homolog A, gamma-secretase subunit [Source:HGNC Symbol;Acc:HGNC:29509]	12.7516	9.78547	7.32044	11.203	6.72125	0	5.7826	0	14.8233	6.99556	8.05461	0	9.55635	5.09372	6.95315	-0.560467	0.546563
APH1B	ENSG00000138613	83464	protein_coding	aph-1 homolog B, gamma-secretase subunit [Source:HGNC Symbol;Acc:HGNC:24080]	1.21032	1.78477	0.850115	1.55598	0	0	7.71013	0	0	0	0	15.9574	1.08024	3.38108	2.42239	0.83681	0.647109
API5	ENSG00000166181	8539	protein_coding	apoptosis inhibitor 5 [Source:HGNC Symbol;Acc:HGNC:594]	4.75482	4.86196	4.86455	2.80076	2.24042	0	3.85507	0	0	1.49905	0	0	3.9045	0.764874	2.07305	-1.15646
API5P1	ENSG00000234558		processed_pseudogene	apoptosis inhibitor 5 pseudogene 1 [Source:HGNC Symbol;Acc:HGNC:595]	0	0	0	0	0	0	0	0	0	0	0	0	0	0	0
API5P2	ENSG00000213962		processed_pseudogene	apoptosis inhibitor 5 pseudogene 2 [Source:HGNC Symbol;Acc:HGNC:39070]	0	0	0	0	0	0	0	0	0	0	0	0	0	0	0
APIP	ENSG00000149089	51074	protein_coding	APAF1 interacting protein [Source:HGNC Symbol;Acc:HGNC:17581]	1.6858	1.16933	1.18072	2.17837	2.24042	0	1.92753	0	0	1.99873	7.15965	0	1.69093	1.5837	1.62838	0.818791
APLF	ENSG00000169621	200558	protein_coding	aprataxin and PNKP like factor [Source:HGNC Symbol;Acc:HGNC:28724]	0.30258	0.184632	0.0472286	0	0	0	0	0	0	0	0	0	0.106888	0	0.0445367	0.643021
APLN	ENSG00000171388	8862	protein_coding	apelin [Source:HGNC Symbol;Acc:HGNC:16665]	0.216128	0.246175	0.188914	0.62239	0	0	0	0	0	0.499683	0	15.9574	0.254722	2.35101	1.47756	1.43301
APLNR	ENSG00000134817	187	protein_coding	apelin receptor [Source:HGNC Symbol;Acc:HGNC:339]	0	0.430807	0.141686	0.311195	0	0	0	0	0	0	0	0	0.176738	0	0.0736407	0.526895
APLP1	ENSG00000105290	333	protein_coding	amyloid beta precursor like protein 1 [Source:HGNC Symbol;Acc:HGNC:597]	11.2387	7.56989	12.61	9.02466	4.48083	0	1.92753	0	0	4.99683	3.57982	0	8.98482	1.5006	4.61902	-1.41194	0.210564
APLP2	ENSG00000084234	334	protein_coding	amyloid beta precursor like protein 2 [Source:HGNC Symbol;Acc:HGNC:598]	31.5547	63.6979	26.9203	50.4136	33.6062	0	7.71013	18.5907	0	12.4921	1.78991	0	41.2386	5.79755	20.5646	-2.28635	0.0011564
APMAP	ENSG00000101474	57136	protein_coding	adipocyte plasma membrane associated protein [Source:HGNC Symbol;Acc:HGNC:13238]	11.498	5.60049	7.36767	9.33586	8.96166	0	17.3478	13.943	7.41164	18.4883	5.36974	0	8.55274	8.93721	8.77702	0.470215	0.640273
APOA1	ENSG00000118137	335	protein_coding	apolipoprotein A1 [Source:HGNC Symbol;Acc:HGNC:600]	0.129677	0.0615438	0.141686	0	0	0	0	0	0	0	0	0	0.0665814	0	0.0277422	0.733415
APOA1-AS	ENSG00000235910	104326055	lncRNA	APOA1 antisense RNA [Source:HGNC Symbol;Acc:HGNC:40079]	0	0	0	0	0	0	0	0	0	0	0	0	0	0	0
APOA2	ENSG00000158874	336	protein_coding	apolipoprotein A2 [Source:HGNC Symbol;Acc:HGNC:601]	0	0	0	0	0	0	0	0	0	0	0	0	0	0	0
APOA4	ENSG00000110244	337	protein_coding	apolipoprotein A4 [Source:HGNC Symbol;Acc:HGNC:602]	0	0.0615438	0	0	0	0	0	0	0	0	0	0	0.0123088	0	0.00512865	0.902515
APOA5	ENSG00000110243	116519	protein_coding	apolipoprotein A5 [Source:HGNC Symbol;Acc:HGNC:17288]	0.0432257	0	0	0	0	0	0	0	0	0	0	0	0.00864514	0	0.00360214	0.917227
APOB	ENSG00000084674	338	protein_coding	apolipoprotein B [Source:HGNC Symbol;Acc:HGNC:603]	0	0	0.0472286	0	0	0	0	0	0	0	0	0	0.00944572	0	0.00393572	0.913949
APOBEC1	ENSG00000111701	339	protein_coding	apolipoprotein B mRNA editing enzyme catalytic subunit 1 [Source:HGNC Symbol;Acc:HGNC:604]	0	0	0	0	0	0	0	0	0	0	0	0	0	0	0
APOBEC2	ENSG00000124701	10930	protein_coding	apolipoprotein B mRNA editing enzyme catalytic subunit 2 [Source:HGNC Symbol;Acc:HGNC:605]	0.0864514	0.246175	0.141686	0.933586	0	0	0	0	0	0.499683	0	0	0.28158	0.0713833	0.158965	0.747562
APOBEC3A	ENSG00000128383	200315	protein_coding	apolipoprotein B mRNA editing enzyme catalytic subunit 3A [Source:HGNC Symbol;Acc:HGNC:17343]	0	0	0	0	0	0	0	4.64768	0	0	0	0	0	0.663954	0.387307	1.03106
APOBEC3AP1	ENSG00000248822	105377532	processed_pseudogene	apolipoprotein B mRNA editing enzyme catalytic subunit 3A pseudogene 1 [Source:HGNC Symbol;Acc:HGNC:43835]	0	0	0	0	0	0	0	0	0	0	0	0	0	0	0
APOBEC3B	ENSG00000179750	9582	protein_coding	apolipoprotein B mRNA editing enzyme catalytic subunit 3B [Source:HGNC Symbol;Acc:HGNC:17352]	0	0	0	0	0	0	0	0	0	0	0	0	0	0	0
APOBEC3B-AS1	ENSG00000249310	100874530	lncRNA	APOBEC3B antisense RNA 1 [Source:HGNC Symbol;Acc:HGNC:43836]	0	0	0	0	0	0	0	0	0	0	0	0	0	0	0
APOBEC3C	ENSG00000244509	27350	protein_coding	apolipoprotein B mRNA editing enzyme catalytic subunit 3C [Source:HGNC Symbol;Acc:HGNC:17353]	0.432257	1.35396	0.472286	0.933586	2.24042	0	0	0	0	0.499683	0	0	1.0865	0.0713833	0.494349	-0.0198305
APOBEC3D	ENSG00000243811	140564	protein_coding	apolipoprotein B mRNA editing enzyme catalytic subunit 3D [Source:HGNC Symbol;Acc:HGNC:17354]	0.0432257	0.0615438	0.0472286	0	0	0	1.92753	0	0	0	0	0	0.0303996	0.275362	0.173294	1.4257
APOBEC3F	ENSG00000128394	200316	protein_coding	apolipoprotein B mRNA editing enzyme catalytic subunit 3F [Source:HGNC Symbol;Acc:HGNC:17356]	0.0864514	0.80007	0.236143	0.311195	0	0	1.92753	0	0	0	0	0	0.286772	0.275362	0.280116	0.954458
APOBEC3G	ENSG00000239713	60489	protein_coding	apolipoprotein B mRNA editing enzyme catalytic subunit 3G [Source:HGNC Symbol;Acc:HGNC:17357]	0.30258	0.492351	0.141686	0.62239	0	0	0	0	0	0	1.78991	0	0.311801	0.255702	0.279077	0.979408
APOBEC3H	ENSG00000100298	164668	protein_coding	apolipoprotein B mRNA editing enzyme catalytic subunit 3H [Source:HGNC Symbol;Acc:HGNC:24100]	0.0432257	0	0	0	0	0	0	0	0	0	0	0	0.00864514	0	0.00360214	0.917227
APOBEC4	ENSG00000173627	403314	protein_coding	apolipoprotein B mRNA editing enzyme catalytic polypeptide like 4 [Source:HGNC Symbol;Acc:HGNC:32152]	0	0	0	0	0	0	0	0	0	0	0	0	0	0	0
APOBR	ENSG00000184730	55911	protein_coding	apolipoprotein B receptor [Source:HGNC Symbol;Acc:HGNC:24087]	0.0864514	0	0.0944572	0	0	0	0	0	0	0.499683	0	0	0.0361817	0.0713833	0.056716	0.870608
APOC1	ENSG00000130208	341	protein_coding	apolipoprotein C1 [Source:HGNC Symbol;Acc:HGNC:607]	8.21288	3.20028	2.21975	10.8918	0	0	0	0	0	3.49778	0.894956	15.9574	4.90495	2.90717	3.73957	-1.03246	0.503844
APOC1P1	ENSG00000291128	342	lncRNA	apolipoprotein C1 pseudogene 1 [Source:NCBI gene (formerly Entrezgene);Acc:342]	0.129677	0.0615438	0.0472286	0	0	0	0	0	0	0	0	0	0.0476899	0	0.0198708	0.784125
APOC2	ENSG00000234906	344	protein_coding	apolipoprotein C2 [Source:HGNC Symbol;Acc:HGNC:609]	0	0	0	0	0	0	0	0	0	0	0	0	0	0	0
APOC3	ENSG00000110245	345	protein_coding	apolipoprotein C3 [Source:HGNC Symbol;Acc:HGNC:610]	0	0	0	0	0	0	0	0	0	0	0	0	0	0	0
APOC4	ENSG00000267467	346	protein_coding	apolipoprotein C4 [Source:HGNC Symbol;Acc:HGNC:611]	0	0	0	0	0	0	0	0	0	0	0	0	0	0	0
APOC4-APOC2	ENSG00000224916		protein_coding	APOC4-APOC2 readthrough (NMD candidate) [Source:HGNC Symbol;Acc:HGNC:44426]	0	0	0	0	0	0	0	0	0	0	0	0	0	0	0
APOD	ENSG00000189058	347	protein_coding	apolipoprotein D [Source:HGNC Symbol;Acc:HGNC:612]	0.518708	6.58519	0.755658	8.71347	6.72125	0	21.2029	0	0	0.499683	2.68487	15.9574	4.65885	5.76355	5.30326	0.310329	0.879559
APOE	ENSG00000130203	348	protein_coding	apolipoprotein E [Source:HGNC Symbol;Acc:HGNC:613]	3.28515	7.07754	7.22598	7.77988	6.72125	0	0	0	0	4.49715	0	0	6.41796	0.64245	3.04891	-1.46039	0.347147
APOF	ENSG00000175336	319	protein_coding	apolipoprotein F [Source:HGNC Symbol;Acc:HGNC:615]	0.0432257	0.184632	0	0	0	0	0	0	0	0	0	0	0.0455714	0	0.0189881	0.790606
APOH	ENSG00000091583	350	protein_coding	apolipoprotein H [Source:HGNC Symbol;Acc:HGNC:616]	0.0432257	0	0	0	0	0	0	0	0	0	0	0	0.00864514	0	0.00360214	0.917227
APOL1	ENSG00000100342	8542	protein_coding	apolipoprotein L1 [Source:HGNC Symbol;Acc:HGNC:618]	0.172903	0.553895	0.0472286	0.933586	2.24042	0	0	0	0	0.499683	1.78991	0	0.789605	0.327085	0.519802	0.839614
APOL2	ENSG00000128335	23780	protein_coding	apolipoprotein L2 [Source:HGNC Symbol;Acc:HGNC:619]	0.648385	0.923158	0.897344	2.17837	0	0	0	4.64768	0	0	0	0	0.929451	0.663954	0.774578	0.0909068
APOL3	ENSG00000128284	80833	protein_coding	apolipoprotein L3 [Source:HGNC Symbol;Acc:HGNC:14868]	0.129677	0.492351	0.0944572	0.311195	0	0	0	0	0	0	0.894956	0	0.205536	0.127851	0.16022	0.976988
APOL4	ENSG00000100336	80832	protein_coding	apolipoprotein L4 [Source:HGNC Symbol;Acc:HGNC:14867]	0.172903	0.246175	0.0944572	0.62239	2.24042	0	0	4.64768	0	0	0	0	0.675268	0.663954	0.668668	0.952011
APOL5	ENSG00000128313	80831	protein_coding	apolipoprotein L5 [Source:HGNC Symbol;Acc:HGNC:14869]	0	0	0	0	0	0	0	0	0	0	0	0	0	0	0
APOL6	ENSG00000221963	80830	protein_coding	apolipoprotein L6 [Source:HGNC Symbol;Acc:HGNC:14870]	1.29677	2.27712	0.802887	1.86717	2.24042	0	3.85507	0	7.41164	0.499683	0	0	1.69687	1.68091	1.68756	0.11847
APOLD1	ENSG00000178878	81575	protein_coding	apolipoprotein L domain containing 1 [Source:HGNC Symbol;Acc:HGNC:25268]	1.25354	2.83102	1.88914	0.933586	0	0	1.92753	0	0	1.49905	4.47478	0	1.38146	1.12877	1.23405	0.478833
APOM	ENSG00000204444	55937	protein_coding	apolipoprotein M [Source:HGNC Symbol;Acc:HGNC:13916]	0	0	0	0	0	0	0	0	0	0	0	0	0	0	0
APONP	ENSG00000274823		processed_pseudogene	apolipoprotein N, pseudogene [Source:HGNC Symbol;Acc:HGNC:53942]	0	0	0	0	0	0	0	0	0	0	0	0	0	0	0
APOO	ENSG00000184831	79135	protein_coding	apolipoprotein O [Source:HGNC Symbol;Acc:HGNC:28727]	1.90193	2.09249	2.26697	0.62239	2.24042	0	0	0	0	0	0	0	1.82484	0	0.76035	-0.90006
APOOL	ENSG00000155008	139322	protein_coding	apolipoprotein O like [Source:HGNC Symbol;Acc:HGNC:24009]	2.55032	3.26182	2.36143	4.04554	4.48083	23.1304	3.85507	0	0	2.49842	0.894956	0	3.33999	4.33983	3.92323	-0.287933	0.85193
APOOP1	ENSG00000270560		processed_pseudogene	apolipoprotein O pseudogene 1 [Source:HGNC Symbol;Acc:HGNC:48739]	0	0	0	0	0	0	0	0	0	0	0	0	0	0	0
APOOP2	ENSG00000240902	100129005	processed_pseudogene	apolipoprotein O pseudogene 2 [Source:HGNC Symbol;Acc:HGNC:48740]	0	0	0	0	0	0	0	0	0	0	0	0	0	0	0
APOOP3	ENSG00000255700		processed_pseudogene	apolipoprotein O pseudogene 3 [Source:HGNC Symbol;Acc:HGNC:48741]	0	0	0	0	0	0	0	0	0	0	0	0	0	0	0
APOOP4	ENSG00000248122		processed_pseudogene	apolipoprotein O pseudogene 4 [Source:HGNC Symbol;Acc:HGNC:48742]	0	0	0	0	0	0	0	0	0	0	0	0	0	0	0
APOOP5	ENSG00000260240		transcribed_processed_pseudogene	apolipoprotein O pseudogene 5 [Source:HGNC Symbol;Acc:HGNC:48743]	0	0	0	0	0	0	3.85507	0	0	0	0	0	0	0.550724	0.321256	1.10742
APP	ENSG00000142192	351	protein_coding	amyloid beta precursor protein [Source:HGNC Symbol;Acc:HGNC:620]	27.2754	33.049	25.9757	54.7704	38.0871	0	7.71013	18.5907	0	16.4895	10.7395	0	35.8315	7.64712	19.3906	-1.61491	0.0149771
APP-DT	ENSG00000273492	118568803	lncRNA	APP divergent transcript [Source:HGNC Symbol;Acc:HGNC:55075]	0.30258	0.0615438	0.188914	0	0	0	3.85507	0	0	0.499683	0	0	0.110608	0.622107	0.408982	1.8712
APPBP2	ENSG00000062725	10513	protein_coding	amyloid beta precursor protein binding protein 2 [Source:HGNC Symbol;Acc:HGNC:622]	4.97095	6.21593	6.47032	11.8254	0	0	3.85507	0	0	6.99556	0.894956	0	5.89652	1.67794	3.43568	-0.81166	0.61973
APPBP2-DT	ENSG00000259349		lncRNA	APPBP2 divergent transcript [Source:HGNC Symbol;Acc:HGNC:55423]	0.172903	0	0	0	0	0	0	0	0	0.499683	0	0	0.0345805	0.0713833	0.0560488	0.875304
APPL1	ENSG00000157500	26060	protein_coding	adaptor protein, phosphotyrosine interacting with PH domain and leucine zipper 1 [Source:HGNC Symbol;Acc:HGNC:24035]	4.23612	4.12344	3.82552	7.15749	2.24042	0	5.7826	13.943	0	2.9981	1.78991	0	4.3166	3.50195	3.84139	-0.15677	0.915646
APPL2	ENSG00000136044	55198	protein_coding	adaptor protein, phosphotyrosine interacting with PH domain and leucine zipper 2 [Source:HGNC Symbol;Acc:HGNC:18242]	3.06902	3.32337	3.40046	4.66793	2.24042	0	1.92753	0	0	0.499683	1.78991	0	3.34024	0.602447	1.74319	-1.08541
APRG1	ENSG00000198590	339883	lncRNA	APRG1 tumor suppressor candidate [Source:HGNC Symbol;Acc:HGNC:24082]	0.389031	0.492351	0.377829	0.62239	0	0	0	0	0	0	0	0	0.37632	0	0.1568	0.414157
APRT	ENSG00000198931	353	protein_coding	adenine phosphoribosyltransferase [Source:HGNC Symbol;Acc:HGNC:626]	1.03742	1.9694	2.36143	1.24478	4.48083	0	0	0	0	3.49778	0	0	2.21877	0.499683	1.21597	-0.25136
APTR	ENSG00000214293	100505854	lncRNA	Alu-mediated CDKN1A/p21 transcriptional regulator [Source:HGNC Symbol;Acc:HGNC:44173]	0.518708	1.60014	1.55854	0.933586	0	0	0	0	0	0.499683	0	0	0.922196	0.0713833	0.425888	-0.102337
APTX	ENSG00000137074	54840	protein_coding	aprataxin [Source:HGNC Symbol;Acc:HGNC:15984]	1.55612	2.03095	1.70023	1.55598	2.24042	0	15.4203	0	0	1.49905	2.68487	0	1.81674	2.8006	2.39066	1.0965	0.427281
AQP1	ENSG00000240583	358	protein_coding	aquaporin 1 (Colton blood group) [Source:HGNC Symbol;Acc:HGNC:633]	0.259354	0.123088	0.519515	6.2239	0	0	1.92753	0	0	0	1.78991	0	1.42517	0.531064	0.903609	0.0346105
AQP10	ENSG00000143595	89872	protein_coding	aquaporin 10 [Source:HGNC Symbol;Acc:HGNC:16029]	0	0	0	0	0	0	0	0	0	0	0	0	0	0	0
AQP11	ENSG00000178301	282679	protein_coding	aquaporin 11 [Source:HGNC Symbol;Acc:HGNC:19940]	0.60516	0.861614	0.425058	0.311195	0	0	0	0	0	0.499683	0	0	0.440605	0.0713833	0.225226	0.491105
AQP12A	ENSG00000184945		protein_coding	aquaporin 12A [Source:HGNC Symbol;Acc:HGNC:19941]	0	0	0	0	0	0	0	0	0	0	0	0	0	0	0
AQP12B	ENSG00000185176	375318	protein_coding	aquaporin 12B [Source:HGNC Symbol;Acc:HGNC:6096]	0	0	0	0	0	0	0	0	0	0	0	0	0	0	0
AQP2	ENSG00000167580	359	protein_coding	aquaporin 2 [Source:HGNC Symbol;Acc:HGNC:634]	0	0	0	0	0	0	0	0	0	0	0	0	0	0	0
AQP3	ENSG00000165272	360	protein_coding	aquaporin 3 (Gill blood group) [Source:HGNC Symbol;Acc:HGNC:636]	1.25354	0.184632	0.991801	0.311195	0	0	1.92753	4.64768	7.41164	2.9981	0	0	0.548235	2.42642	1.64384	1.62111
AQP4	ENSG00000171885	361	protein_coding	aquaporin 4 [Source:HGNC Symbol;Acc:HGNC:637]	3.1987	7.26217	4.58118	9.33586	11.2021	0	0	0	0	1.99873	0	0	7.116	0.285533	3.13156	-2.03959	0.103731
AQP4-AS1	ENSG00000260372	147429	lncRNA	AQP4 antisense RNA 1 [Source:HGNC Symbol;Acc:HGNC:26399]	0.389031	0.369263	0.944572	0	0	0	3.85507	0	0	0	0	0	0.340573	0.550724	0.463161	1.00644
AQP5	ENSG00000161798	362	protein_coding	aquaporin 5 [Source:HGNC Symbol;Acc:HGNC:638]	0.0432257	0.676982	1.74746	3.11195	6.72125	0	1.92753	9.29536	14.8233	1.99873	2.68487	0	2.46017	4.38997	3.58589	0.971136	0.546798
AQP5-AS1	ENSG00000257588	101927318	lncRNA	AQP5 and AQP2 antisense RNA 2 [Source:HGNC Symbol;Acc:HGNC:55474]	0	0.0615438	0.0472286	0.62239	0	0	0	0	0	0	0	0	0.146233	0	0.0609302	0.582077
AQP6	ENSG00000086159	363	protein_coding	aquaporin 6 [Source:HGNC Symbol;Acc:HGNC:639]	0.0432257	0.0615438	0	0	0	0	0	0	0	0	0	0	0.0209539	0	0.00873079	0.869726
AQP7	ENSG00000165269	364	protein_coding	aquaporin 7 [Source:HGNC Symbol;Acc:HGNC:640]	0.0432257	0	0	0	0	0	0	0	0	0	0	0	0.00864514	0	0.00360214	0.917227
AQP7B	ENSG00000259916	100509620	protein_coding	aquaporin 7B [Source:HGNC Symbol;Acc:HGNC:53895]	0	0	0	0	0	0	0	0	0	0	0	0	0	0	0
AQP7P1	ENSG00000186466		unprocessed_pseudogene	aquaporin 7 pseudogene 1 [Source:HGNC Symbol;Acc:HGNC:32048]	0	0	0	0	0	0	0	0	0	0	0	0	0	0	0
AQP7P2	ENSG00000181997	389756	unprocessed_pseudogene	aquaporin 7 pseudogene 2 [Source:HGNC Symbol;Acc:HGNC:32049]	0	0	0	0	0	0	0	0	0	0	0	0	0	0	0
AQP7P3	ENSG00000279688	112267859	unprocessed_pseudogene	aquaporin 7 pseudogene 3 [Source:HGNC Symbol;Acc:HGNC:31976]	0	0	0	0	0	0	0	0	0	0	0	0	0	0	0
AQP7P4	ENSG00000176115		unprocessed_pseudogene	aquaporin 7 pseudogene 4 [Source:HGNC Symbol;Acc:HGNC:32056]	0	0	0	0	0	0	0	0	0	0	0	0	0	0	0
AQP7P5	ENSG00000278122		unprocessed_pseudogene	aquaporin 7 pseudogene 5 [Source:HGNC Symbol;Acc:HGNC:51836]	0	0	0	0	0	0	0	0	0	0	0	0	0	0	0
AQP8	ENSG00000103375	343	protein_coding	aquaporin 8 [Source:HGNC Symbol;Acc:HGNC:642]	0	0.0615438	0.0472286	0	0	0	0	0	0	0	0	0	0.0217545	0	0.00906437	0.866902
AQP9	ENSG00000103569	366	protein_coding	aquaporin 9 [Source:HGNC Symbol;Acc:HGNC:643]	0.129677	0	0	0.311195	0	0	0	0	0	0	0	0	0.0881745	0	0.0367394	0.691118
AQR	ENSG00000021776	9716	protein_coding	aquarius intron-binding spliceosomal factor [Source:HGNC Symbol;Acc:HGNC:29513]	5.70579	6.58519	5.43129	7.77988	4.48083	0	25.0579	18.5907	37.0582	3.49778	2.68487	0	5.9966	12.4128	9.73937	0.964732	0.367343
AR	ENSG00000169083	367	protein_coding	androgen receptor [Source:HGNC Symbol;Acc:HGNC:644]	0.172903	0.369263	0.188914	0	0	0	1.92753	0	0	0	0	0	0.146216	0.275362	0.221551	1.12439
ARAF	ENSG00000078061	369	protein_coding	A-Raf proto-oncogene, serine/threonine kinase [Source:HGNC Symbol;Acc:HGNC:646]	0.561934	2.5233	1.55854	0.62239	2.24042	0	0	0	7.41164	0.499683	0	0	1.50132	1.13019	1.28483	-0.213754
ARAFP1	ENSG00000231264		processed_pseudogene	ARAF pseudogene 1 [Source:HGNC Symbol;Acc:HGNC:50824]	0	0	0	0	0	0	0	0	0	0	0	0	0	0	0
ARAFP2	ENSG00000224368		processed_pseudogene	ARAF pseudogene 2 [Source:HGNC Symbol;Acc:HGNC:647]	0	0	0	0	0	0	0	0	0	0	0	0	0	0	0
ARAFP3	ENSG00000227298		processed_pseudogene	ARAF pseudogene 3 [Source:HGNC Symbol;Acc:HGNC:35474]	0	0	0	0	0	0	0	0	0	0	0	0	0	0	0
ARAP1	ENSG00000186635	116985	protein_coding	ArfGAP with RhoGAP domain, ankyrin repeat and PH domain 1 [Source:HGNC Symbol;Acc:HGNC:16925]	0	0	0.0472286	0	0	0	0	0	0	0	0	0	0.00944572	0	0.00393572	0.913949
ARAP1-AS1	ENSG00000256007		lncRNA	ARAP1 antisense RNA 1 [Source:HGNC Symbol;Acc:HGNC:39993]	0	0	0	0	0	0	0	0	0	0	0	0	0	0	0
ARAP1-AS2	ENSG00000245148	100506020	lncRNA	ARAP1 antisense RNA 2 [Source:HGNC Symbol;Acc:HGNC:39994]	0.30258	0.123088	0.141686	0.62239	0	0	0	0	0	0	0	0	0.237949	0	0.0991453	0.535156
ARAP2	ENSG00000047365	116984	protein_coding	ArfGAP with RhoGAP domain, ankyrin repeat and PH domain 2 [Source:HGNC Symbol;Acc:HGNC:16924]	0.129677	0.369263	0.283372	0.311195	2.24042	0	3.85507	0	0	0	0	0	0.666785	0.550724	0.599082	1.20582
ARAP3	ENSG00000120318	64411	protein_coding	ArfGAP with RhoGAP domain, ankyrin repeat and PH domain 3 [Source:HGNC Symbol;Acc:HGNC:24097]	0.778062	1.66168	1.9836	2.80076	0	0	0	0	0	0	2.68487	0	1.44482	0.383553	0.825748	-0.12857
ARC	ENSG00000198576	23237	protein_coding	activity regulated cytoskeleton associated protein [Source:HGNC Symbol;Acc:HGNC:648]	0.345805	0.184632	0.566743	0.311195	0	0	0	0	0	0	0	0	0.281675	0	0.117365	0.497298
ARCN1	ENSG00000095139	372	protein_coding	archain 1 [Source:HGNC Symbol;Acc:HGNC:649]	5.27353	4.98505	4.72286	6.8463	6.72125	0	5.7826	0	0	3.49778	5.36974	15.9574	5.7098	4.37251	4.92971	-0.332419	0.76376
AREG	ENSG00000109321	374	protein_coding	amphiregulin [Source:HGNC Symbol;Acc:HGNC:651]	0	0	0	0	0	0	0	0	0	0	0	0	0	0	0
AREL1	ENSG00000119682	9870	protein_coding	apoptosis resistant E3 ubiquitin protein ligase 1 [Source:HGNC Symbol;Acc:HGNC:20363]	2.37741	3.508	3.35323	2.48956	0	0	0	0	0	4.99683	2.68487	0	2.34564	1.09739	1.61749	-0.0426453
ARF1	ENSG00000143761	375	protein_coding	ADP ribosylation factor 1 [Source:HGNC Symbol;Acc:HGNC:652]	11.4116	13.4166	10.9098	15.5598	8.96166	0	1.92753	0	14.8233	5.49651	4.47478	0	12.0519	3.81744	7.24846	-1.37715	0.05746
ARF1P1	ENSG00000219807		processed_pseudogene	ADP ribosylation factor 1 pseudogene 1 [Source:HGNC Symbol;Acc:HGNC:22500]	0	0	0	0	0	0	0	0	0	0	0	0	0	0	0
ARF1P2	ENSG00000213137		processed_pseudogene	ADP ribosylation factor 1 pseudogene 2 [Source:HGNC Symbol;Acc:HGNC:39883]	0	0	0	0	0	0	0	0	0	0	0	0	0	0	0
ARF1P3	ENSG00000253885		processed_pseudogene	ADP ribosylation factor 1 pseudogene 3 [Source:HGNC Symbol;Acc:HGNC:39884]	0	0	0	0	0	0	0	0	0	0	0	0	0	0	0
ARF3	ENSG00000134287	377	protein_coding	ADP ribosylation factor 3 [Source:HGNC Symbol;Acc:HGNC:654]	8.81804	15.4475	10.1069	13.3814	15.6829	0	3.85507	0	0	2.49842	1.78991	15.9574	12.6874	3.44297	7.2948	-2.05642	0.00661502
ARF4	ENSG00000168374	378	protein_coding	ADP ribosylation factor 4 [Source:HGNC Symbol;Acc:HGNC:655]	4.40902	4.00035	2.40866	5.91271	0	0	1.92753	0	7.41164	2.49842	2.68487	0	3.34615	2.07464	2.60443	-0.43776	0.765883
ARF4-AS1	ENSG00000272146	106144532	lncRNA	ARF4 antisense RNA 1 [Source:HGNC Symbol;Acc:HGNC:51593]	0	0.0615438	0	0	0	0	0	0	0	0	0	0	0.0123088	0	0.00512865	0.902515
ARF4P1	ENSG00000271525		processed_pseudogene	ADP ribosylation factor 4 pseudogene 1 [Source:HGNC Symbol;Acc:HGNC:657]	0	0	0	0	0	0	0	0	0	0	0	0	0	0	0
ARF4P2	ENSG00000236527		processed_pseudogene	ADP ribosylation factor 4 pseudogene 2 [Source:HGNC Symbol;Acc:HGNC:16599]	0	0	0.0472286	0	0	0	0	0	0	0	0	0	0.00944572	0	0.00393572	0.913949
ARF4P3	ENSG00000214051		processed_pseudogene	ADP ribosylation factor 4 pseudogene 3 [Source:HGNC Symbol;Acc:HGNC:32380]	0	0	0	0	0	0	0	0	0	0	0	0	0	0	0
ARF4P4	ENSG00000231222		processed_pseudogene	ADP ribosylation factor 4 pseudogene 4 [Source:HGNC Symbol;Acc:HGNC:37628]	0	0	0	0	0	0	0	0	0	0	0	0	0	0	0
ARF5	ENSG00000004059	381	protein_coding	ADP ribosylation factor 5 [Source:HGNC Symbol;Acc:HGNC:658]	0	0	0	0	0	0	0	0	0	0	0	0	0	0	0
ARF6	ENSG00000165527	382	protein_coding	ADP ribosylation factor 6 [Source:HGNC Symbol;Acc:HGNC:659]	2.72322	2.70793	3.40046	5.91271	0	0	7.71013	13.943	7.41164	8.49461	6.26469	0	2.94886	6.26059	4.8807	1.15504	0.186771
ARFGAP1	ENSG00000101199	55738	protein_coding	ADP ribosylation factor GTPase activating protein 1 [Source:HGNC Symbol;Acc:HGNC:15852]	3.15547	5.96975	5.19515	7.77988	4.48083	0	5.7826	0	7.41164	2.49842	6.26469	0	5.31622	3.13676	4.04487	-0.323183	0.805598
ARFGAP2	ENSG00000149182	84364	protein_coding	ADP ribosylation factor GTPase activating protein 2 [Source:HGNC Symbol;Acc:HGNC:13504]	0.0864514	0.0615438	0.141686	0.311195	0	0	1.92753	0	0	0	0	0	0.120175	0.275362	0.210701	1.43369
ARFGAP3	ENSG00000242247	26286	protein_coding	ADP ribosylation factor GTPase activating protein 3 [Source:HGNC Symbol;Acc:HGNC:661]	3.1987	4.06189	3.02263	4.66793	2.24042	0	0	0	0	0.999366	4.47478	0	3.43831	0.782021	1.88881	-0.730809
ARFGEF1	ENSG00000066777	10565	protein_coding	ADP ribosylation factor guanine nucleotide exchange factor 1 [Source:HGNC Symbol;Acc:HGNC:15772]	5.31676	8.49305	7.88718	9.95825	4.48083	0	11.5652	0	37.0582	4.49715	2.68487	0	7.22721	7.9722	7.66179	-0.0147355	0.995654
ARFGEF1-DT	ENSG00000271966		lncRNA	ARFGEF1 divergent transcript [Source:HGNC Symbol;Acc:HGNC:55237]	0.129677	0.307719	0.3306	0.311195	0	0	0	0	0	0.499683	0	0	0.215838	0.0713833	0.131573	0.874027
ARFGEF2	ENSG00000124198	10564	protein_coding	ADP ribosylation factor guanine nucleotide exchange factor 2 [Source:HGNC Symbol;Acc:HGNC:15853]	3.1987	3.56954	2.9754	3.11195	6.72125	0	5.7826	9.29536	0	1.49905	3.57982	0	3.91537	2.87955	3.31114	0.0214085	0.993082
ARFGEF3	ENSG00000112379	57221	protein_coding	ARFGEF family member 3 [Source:HGNC Symbol;Acc:HGNC:21213]	1.12387	1.5386	1.18072	1.86717	2.24042	0	1.92753	0	0	0.999366	0	0	1.59015	0.418129	0.906472	-0.185549
ARFIP1	ENSG00000164144	27236	protein_coding	ADP ribosylation factor interacting protein 1 [Source:HGNC Symbol;Acc:HGNC:21496]	1.5129	2.40021	1.93637	2.48956	6.72125	0	1.92753	0	7.41164	0.499683	0	15.9574	3.01206	3.68518	3.40471	-0.369142	0.839456
ARFIP2	ENSG00000132254	23647	protein_coding	ADP ribosylation factor interacting protein 2 [Source:HGNC Symbol;Acc:HGNC:17160]	2.72322	3.69263	1.55854	4.04554	2.24042	0	1.92753	0	0	2.9981	6.26469	0	2.85207	1.59862	2.12089	0.109253
ARFRP1	ENSG00000101246	10139	protein_coding	ADP ribosylation factor related protein 1 [Source:HGNC Symbol;Acc:HGNC:662]	1.42645	3.44645	3.306	4.66793	6.72125	23.1304	3.85507	0	14.8233	3.49778	2.68487	0	3.91362	6.85591	5.62996	0.281442	0.851269
ARG1	ENSG00000118520	383	protein_coding	arginase 1 [Source:HGNC Symbol;Acc:HGNC:663]	0	0	0	0	0	0	0	0	0	0	0	0	0	0	0
ARG2	ENSG00000081181	384	protein_coding	arginase 2 [Source:HGNC Symbol;Acc:HGNC:664]	0.60516	0.923158	0.613972	0.311195	0	0	0	4.64768	0	0.999366	0	0	0.490697	0.806721	0.675044	0.877986
ARGFX	ENSG00000186103	503582	protein_coding	arginine-fifty homeobox [Source:HGNC Symbol;Acc:HGNC:30146]	0.0864514	0.0615438	0	0	0	0	0	0	0	0	0	0	0.029599	0	0.0123329	0.839864
ARGFXP1	ENSG00000240058		processed_pseudogene	arginine-fifty homeobox pseudogene 1 [Source:HGNC Symbol;Acc:HGNC:17252]	0	0	0	0	0	0	0	0	0	0	0	0	0	0	0
ARGFXP2	ENSG00000265293		processed_pseudogene	arginine-fifty homeobox pseudogene 2 [Source:HGNC Symbol;Acc:HGNC:23977]	0.0432257	0	0	0	0	0	0	0	0	0	0	0	0.00864514	0	0.00360214	0.917227
ARGLU1	ENSG00000134884	55082	protein_coding	arginine and glutamate rich 1 [Source:HGNC Symbol;Acc:HGNC:25482]	35.0993	28.064	29.5179	28.63	26.885	0	55.8985	37.1814	66.7047	23.4851	8.94956	0	29.6392	27.4599	28.3679	0.0265613	0.986113
ARHGAP1	ENSG00000175220	392	protein_coding	Rho GTPase activating protein 1 [Source:HGNC Symbol;Acc:HGNC:673]	4.36579	7.13908	6.70646	7.77988	8.96166	0	3.85507	0	0	1.49905	0	0	6.99058	0.764874	3.35892	-1.85493	0.0646821
ARHGAP10	ENSG00000071205	79658	protein_coding	Rho GTPase activating protein 10 [Source:HGNC Symbol;Acc:HGNC:26099]	1.64258	4.43116	1.88914	4.97912	0	0	1.92753	0	7.41164	0.499683	0	0	2.5884	1.40555	1.8984	-0.752975
ARHGAP11A	ENSG00000198826	9824	protein_coding	Rho GTPase activating protein 11A [Source:HGNC Symbol;Acc:HGNC:15783]	0	0	0	0	0	0	0	0	0	0	0	0	0	0	0
ARHGAP11A-DT	ENSG00000262728		lncRNA	ARHGAP11A divergent transcript [Source:HGNC Symbol;Acc:HGNC:56188]	0	0	0	0	0	0	0	0	0	0	0	0	0	0	0
ARHGAP11A-SCG5	ENSG00000288864	114118903	protein_coding	ARHGAP11A-SCG5 readthrough [Source:NCBI gene (formerly Entrezgene);Acc:114118903]	0	0	0	0	0	0	0	0	0	0	0	0	0	0	0
ARHGAP11B	ENSG00000285077	89839	protein_coding	Rho GTPase activating protein 11B [Source:HGNC Symbol;Acc:HGNC:15782]	0	0	0	0	0	0	0	0	0	0	0	0	0	0	0
ARHGAP11B-DT	ENSG00000247728		lncRNA	ARHGAP11B divergent transcript [Source:HGNC Symbol;Acc:HGNC:55586]	0	0	0	0	0	0	0	0	0	0	0	0	0	0	0
ARHGAP12	ENSG00000165322	94134	protein_coding	Rho GTPase activating protein 12 [Source:HGNC Symbol;Acc:HGNC:16348]	2.07483	4.18498	2.45589	3.42315	2.24042	0	3.85507	0	0	2.49842	0	0	2.87585	0.90764	1.72773	-0.502411
ARHGAP15	ENSG00000075884	55843	protein_coding	Rho GTPase activating protein 15 [Source:HGNC Symbol;Acc:HGNC:21030]	0.259354	0.184632	0.0472286	0.311195	0	0	5.7826	0	0	0	0	0	0.160482	0.826086	0.548751	1.77806
ARHGAP15-AS1	ENSG00000231758		lncRNA	ARHGAP15 antisense RNA 1 [Source:HGNC Symbol;Acc:HGNC:40949]	0.0864514	0	0.0472286	0	0	0	0	0	0	0	0	0	0.026736	0	0.01114	0.849288
ARHGAP16P	ENSG00000258894		processed_pseudogene	Rho GTPase activating protein 16 pseudogene [Source:HGNC Symbol;Acc:HGNC:19921]	0	0	0	0	0	0	0	0	0	0	0	0	0	0	0
ARHGAP17	ENSG00000140750	55114	protein_coding	Rho GTPase activating protein 17 [Source:HGNC Symbol;Acc:HGNC:18239]	0	0	0	0	0	0	0	0	0	0	0	0	0	0	0
ARHGAP18	ENSG00000146376	93663	protein_coding	Rho GTPase activating protein 18 [Source:HGNC Symbol;Acc:HGNC:21035]	1.34	1.90786	0.708429	1.24478	0	0	0	0	0	0.499683	0	0	1.04021	0.0713833	0.475062	-0.225392
ARHGAP19	ENSG00000213390	84986	protein_coding	Rho GTPase activating protein 19 [Source:HGNC Symbol;Acc:HGNC:23724]	2.29096	0.738526	1.3224	0.933586	0	0	3.85507	0	0	0.999366	0	0	1.05709	0.69349	0.844992	0.329269
ARHGAP19-SLIT1	ENSG00000269891	100533184	protein_coding	ARHGAP19-SLIT1 readthrough (NMD candidate) [Source:HGNC Symbol;Acc:HGNC:48348]	0	0.0615438	0.0472286	0	0	0	0	0	0	0	0	0	0.0217545	0	0.00906437	0.866902
ARHGAP20	ENSG00000137727	57569	protein_coding	Rho GTPase activating protein 20 [Source:HGNC Symbol;Acc:HGNC:18357]	2.24774	0.430807	0.661201	0.933586	0	0	0	0	0	1.49905	0	0	0.854666	0.21415	0.481031	0.199189
ARHGAP21	ENSG00000107863	57584	protein_coding	Rho GTPase activating protein 21 [Source:HGNC Symbol;Acc:HGNC:23725]	10.6767	12.9242	13.5074	15.5598	8.96166	23.1304	1.92753	18.5907	0	4.99683	8.05461	0	12.326	8.10001	9.86082	-0.915132	0.250635
ARHGAP22	ENSG00000128805	58504	protein_coding	Rho GTPase activating protein 22 [Source:HGNC Symbol;Acc:HGNC:30320]	0.0432257	0.553895	0.519515	0.311195	0	0	0	0	0	0	0	0	0.285566	0	0.118986	0.470839
ARHGAP22-IT1	ENSG00000248682		lncRNA	ARHGAP22 intronic transcript 1 [Source:HGNC Symbol;Acc:HGNC:42944]	0	0	0	0	0	0	0	0	0	0	0	0	0	0	0
ARHGAP23	ENSG00000275832	57636	protein_coding	Rho GTPase activating protein 23 [Source:HGNC Symbol;Acc:HGNC:29293]	0	0	0	0	0	0	0	0	0	0	0	0	0	0	0
ARHGAP23P1	ENSG00000260781	102577425	transcribed_unprocessed_pseudogene	Rho GTPase activating protein 23 pseudogene 1 [Source:HGNC Symbol;Acc:HGNC:45039]	0	0	0	0	0	0	0	0	0	0	0	0	0	0	0
ARHGAP24	ENSG00000138639	83478	protein_coding	Rho GTPase activating protein 24 [Source:HGNC Symbol;Acc:HGNC:25361]	0.345805	0.861614	0.661201	0.933586	0	0	1.92753	0	0	0	0	0	0.560441	0.275362	0.394145	0.527198
ARHGAP25	ENSG00000163219	9938	protein_coding	Rho GTPase activating protein 25 [Source:HGNC Symbol;Acc:HGNC:28951]	0.216128	0.184632	0	0.311195	0	0	0	0	0	0	0	0	0.142391	0	0.0593296	0.58296
ARHGAP26	ENSG00000145819	23092	protein_coding	Rho GTPase activating protein 26 [Source:HGNC Symbol;Acc:HGNC:17073]	2.07483	5.84666	2.73926	4.35673	2.24042	0	5.7826	0	0	0	0.894956	0	3.45158	0.953937	1.99462	-0.810638
ARHGAP26-AS1	ENSG00000226272	100874239	lncRNA	ARHGAP26 antisense RNA 1 [Source:HGNC Symbol;Acc:HGNC:40792]	0	0	0	0	0	0	0	0	0	0	0	0	0	0	0
ARHGAP26-IT1	ENSG00000230789	100874372	lncRNA	ARHGAP26 intronic transcript 1 [Source:HGNC Symbol;Acc:HGNC:41429]	0.0432257	0	0	0	0	0	0	0	0	0	0	0	0.00864514	0	0.00360214	0.917227
ARHGAP27	ENSG00000159314	201176	protein_coding	Rho GTPase activating protein 27 [Source:HGNC Symbol;Acc:HGNC:31813]	0	0	0	0	0	0	0	0	0	0	0	0	0	0	0
ARHGAP27P1-BPTFP1-KPNA2P3	ENSG00000215769	109286553	lncRNA	ARHGAP27P1-BPTFP1-KPNA2P3 readthrough, transcribed pseudogene [Source:HGNC Symbol;Acc:HGNC:52873]	0.0432257	0.0615438	0.236143	0	0	0	0	0	0	0	0	0	0.0681825	0	0.0284094	0.729449
ARHGAP27P2	ENSG00000267472		processed_pseudogene	Rho GTPase activating protein 27 pseudogene 2 [Source:HGNC Symbol;Acc:HGNC:53771]	0	0	0	0	0	0	0	0	0	0	0	0	0	0	0
ARHGAP28	ENSG00000088756	79822	protein_coding	Rho GTPase activating protein 28 [Source:HGNC Symbol;Acc:HGNC:25509]	1.25354	0.246175	0.519515	0.62239	0	0	0	0	0	0.499683	0	0	0.528325	0.0713833	0.261776	0.368829
ARHGAP28-AS1	ENSG00000266441		lncRNA	ARHGAP28 antisense RNA 1 [Source:HGNC Symbol;Acc:HGNC:55320]	0	0	0	0	0	0	0	0	0	0	0	0	0	0	0
ARHGAP29	ENSG00000137962	9411	protein_coding	Rho GTPase activating protein 29 [Source:HGNC Symbol;Acc:HGNC:30207]	2.63677	5.23123	3.73106	6.2239	6.72125	0	5.7826	0	0	0.999366	1.78991	0	4.90884	1.22455	2.75967	-0.96818	0.441391
ARHGAP29-AS1	ENSG00000226835	107985092	lncRNA	ARHGAP29 antisense RNA 1 [Source:HGNC Symbol;Acc:HGNC:54311]	0	0.0615438	0	0	0	0	1.92753	0	0	0	0	0	0.0123088	0.275362	0.165756	0.99061
ARHGAP30	ENSG00000186517	257106	protein_coding	Rho GTPase activating protein 30 [Source:HGNC Symbol;Acc:HGNC:27414]	0.216128	0.553895	0.0944572	0.62239	0	0	0	0	0	0	1.78991	0	0.297374	0.255702	0.273065	0.988338
ARHGAP31	ENSG00000031081	57514	protein_coding	Rho GTPase activating protein 31 [Source:HGNC Symbol;Acc:HGNC:29216]	0.30258	0.80007	0.425058	0.62239	0	0	0	0	0	0.499683	0	0	0.43002	0.0713833	0.220815	0.523223
ARHGAP31-AS1	ENSG00000241155	100874246	lncRNA	ARHGAP31 antisense RNA 1 [Source:HGNC Symbol;Acc:HGNC:41235]	0	0	0	0	0	0	0	0	0	0	0	0	0	0	0
ARHGAP32	ENSG00000134909	9743	protein_coding	Rho GTPase activating protein 32 [Source:HGNC Symbol;Acc:HGNC:17399]	6.74321	7.38526	9.25681	14.315	11.2021	0	7.71013	27.8861	0	0.999366	8.94956	0	9.78047	6.50645	7.87062	-0.341882	0.808156
ARHGAP33	ENSG00000004777	115703	protein_coding	Rho GTPase activating protein 33 [Source:HGNC Symbol;Acc:HGNC:23085]	11.2387	3.75417	8.54838	6.2239	4.48083	0	5.7826	9.29536	29.6465	8.9943	14.3193	0	6.84919	9.71973	8.52367	0.556799	0.576402
ARHGAP35	ENSG00000160007	2909	protein_coding	Rho GTPase activating protein 35 [Source:HGNC Symbol;Acc:HGNC:4591]	5.14386	5.53895	5.52575	4.66793	4.48083	0	9.63767	4.64768	22.2349	4.49715	5.36974	0	5.07146	6.62673	5.9787	0.314535	0.754381
ARHGAP36	ENSG00000147256	158763	protein_coding	Rho GTPase activating protein 36 [Source:HGNC Symbol;Acc:HGNC:26388]	0	0.0615438	0	0	0	0	0	0	0	0	0	0	0.0123088	0	0.00512865	0.902515
ARHGAP39	ENSG00000147799	80728	protein_coding	Rho GTPase activating protein 39 [Source:HGNC Symbol;Acc:HGNC:29351]	1.55612	2.5233	2.21975	1.55598	0	0	0	9.29536	7.41164	4.49715	7.15965	0	1.57103	4.05197	3.01824	1.27667	0.25591
ARHGAP4	ENSG00000089820	393	protein_coding	Rho GTPase activating protein 4 [Source:HGNC Symbol;Acc:HGNC:674]	0.691611	2.40021	1.60577	0.933586	0	0	1.92753	0	0	1.49905	0	0	1.12624	0.489512	0.754814	0.140095
ARHGAP40	ENSG00000124143	343578	protein_coding	Rho GTPase activating protein 40 [Source:HGNC Symbol;Acc:HGNC:16226]	0	0	0	0	0	0	0	0	0	0	0	0	0	0	0
ARHGAP42	ENSG00000165895	143872	protein_coding	Rho GTPase activating protein 42 [Source:HGNC Symbol;Acc:HGNC:26545]	2.76644	7.32372	4.77009	5.60151	2.24042	0	0	23.2384	0	3.99746	8.94956	0	4.54044	5.16935	4.9073	0.345602	0.822608
ARHGAP42-AS1	ENSG00000248027	100128386	lncRNA	ARHGAP42 antisense RNA 1 [Source:HGNC Symbol;Acc:HGNC:54801]	0.172903	0.615438	0.188914	0.311195	0	0	0	0	0	0	0	0	0.25769	0	0.107371	0.515507
ARHGAP42P1	ENSG00000227817		unprocessed_pseudogene	ARHGAP42 pseudogene 1 [Source:HGNC Symbol;Acc:HGNC:43940]	0	0	0	0	0	0	0	0	0	0	0	0	0	0	0
ARHGAP42P2	ENSG00000231147		unprocessed_pseudogene	ARHGAP42 pseudogene 2 [Source:HGNC Symbol;Acc:HGNC:43939]	0	0	0	0	0	0	0	0	0	0	0	0	0	0	0
ARHGAP42P3	ENSG00000235759		processed_pseudogene	ARHGAP42 pseudogene 3 [Source:HGNC Symbol;Acc:HGNC:19327]	0	0	0	0	0	0	0	0	0	0	0	0	0	0	0
ARHGAP42P4	ENSG00000258080		processed_pseudogene	ARHGAP42 pseudogene 4 [Source:HGNC Symbol;Acc:HGNC:43941]	0	0	0	0	0	0	0	0	0	0	0	0	0	0	0
ARHGAP42P5	ENSG00000258233		processed_pseudogene	ARHGAP42 pseudogene 5 [Source:HGNC Symbol;Acc:HGNC:43942]	0	0	0	0	0	0	0	0	0	0	0	0	0	0	0
ARHGAP44	ENSG00000006740	9912	protein_coding	Rho GTPase activating protein 44 [Source:HGNC Symbol;Acc:HGNC:29096]	0.691611	0.80007	0.755658	0	2.24042	0	1.92753	0	0	0	0	0	0.897551	0.275362	0.534607	0.399363
ARHGAP44-AS1	ENSG00000265489	100128006	lncRNA	ARHGAP44 and MYOCD antisense RNA 1 [Source:HGNC Symbol;Acc:HGNC:55326]	0	0	0	0.311195	0	0	0	0	0	0	0	0	0.062239	0	0.0259329	0.755692
ARHGAP45	ENSG00000180448	23526	protein_coding	Rho GTPase activating protein 45 [Source:HGNC Symbol;Acc:HGNC:17102]	0.172903	1.29242	0.519515	0	0	0	0	0	0	0	0	0	0.396968	0	0.165403	0.285013
ARHGAP5	ENSG00000100852	394	protein_coding	Rho GTPase activating protein 5 [Source:HGNC Symbol;Acc:HGNC:675]	3.67418	4.98505	3.54215	4.35673	6.72125	0	1.92753	0	0	0.999366	0	0	4.65587	0.418129	2.18386	-1.63751
ARHGAP5-AS1	ENSG00000258655		lncRNA	ARHGAP5 antisense RNA 1 (head to head) [Source:HGNC Symbol;Acc:HGNC:20279]	0.345805	0.553895	0.566743	0.62239	0	0	0	0	0	0	0	0	0.417767	0	0.174069	0.367256
ARHGAP6	ENSG00000047648	395	protein_coding	Rho GTPase activating protein 6 [Source:HGNC Symbol;Acc:HGNC:676]	0.172903	0.307719	0.566743	0.311195	2.24042	0	0	0	0	0	0	0	0.719795	0	0.299915	0.413821
ARHGAP8	ENSG00000241484	23779	protein_coding	Rho GTPase activating protein 8 [Source:HGNC Symbol;Acc:HGNC:677]	0.129677	0.246175	0.0472286	0.311195	0	0	0	0	0	0	0	0	0.146855	0	0.0611897	0.575284
ARHGAP9	ENSG00000123329	64333	protein_coding	Rho GTPase activating protein 9 [Source:HGNC Symbol;Acc:HGNC:14130]	0.0864514	0	0.141686	0.311195	0	0	0	0	0	0	0	0	0.107866	0	0.0449444	0.648361
ARHGDIA	ENSG00000141522	396	protein_coding	Rho GDP dissociation inhibitor alpha [Source:HGNC Symbol;Acc:HGNC:678]	0.0432257	0	0.0472286	0	0	0	0	0	0	0	0	0	0.0180909	0	0.00753786	0.879937
ARHGDIB	ENSG00000111348	397	protein_coding	Rho GDP dissociation inhibitor beta [Source:HGNC Symbol;Acc:HGNC:679]	1.34	2.40021	0.755658	3.11195	0	0	0	0	7.41164	0.999366	0	0	1.52156	1.20157	1.3349	-0.2581
ARHGDIG	ENSG00000242173	398	protein_coding	Rho GDP dissociation inhibitor gamma [Source:HGNC Symbol;Acc:HGNC:680]	0.0432257	0.369263	0.755658	1.55598	0	0	0	0	0	0	0	0	0.544825	0	0.22701	0.224142
ARHGEF1	ENSG00000076928	9138	protein_coding	Rho guanine nucleotide exchange factor 1 [Source:HGNC Symbol;Acc:HGNC:681]	7.17546	5.78512	6.65924	10.8918	6.72125	0	7.71013	0	0	3.99746	4.47478	15.9574	7.44658	4.5914	5.78106	-0.668968	0.488254
ARHGEF10	ENSG00000104728	9639	protein_coding	Rho guanine nucleotide exchange factor 10 [Source:HGNC Symbol;Acc:HGNC:14103]	0	0	0	0	0	0	0	0	0	0	0	0	0	0	0
ARHGEF10L	ENSG00000074964	55160	protein_coding	Rho guanine nucleotide exchange factor 10 like [Source:HGNC Symbol;Acc:HGNC:25540]	3.63096	2.70793	3.68383	4.66793	4.48083	0	7.71013	23.2384	7.41164	5.49651	11.6344	0	3.8343	7.9273	6.22188	1.26217	0.0846801
ARHGEF11	ENSG00000132694	9826	protein_coding	Rho guanine nucleotide exchange factor 11 [Source:HGNC Symbol;Acc:HGNC:14580]	9.2503	7.016	7.03706	7.77988	6.72125	0	1.92753	0	7.41164	8.49461	19.689	0	7.5609	5.3604	6.27728	0.0515041	0.979017
ARHGEF12	ENSG00000196914	23365	protein_coding	Rho guanine nucleotide exchange factor 12 [Source:HGNC Symbol;Acc:HGNC:14193]	13.3567	17.8477	18.9859	28.9412	29.1254	0	25.0579	60.4198	14.8233	32.9791	31.3235	0	21.6514	23.5148	22.7384	0.468605	0.551859
ARHGEF15	ENSG00000198844	22899	protein_coding	Rho guanine nucleotide exchange factor 15 [Source:HGNC Symbol;Acc:HGNC:15590]	0.129677	0.430807	0.566743	0.62239	4.48083	0	0	0	0	0	0	0	1.24609	0	0.519204	-0.0504305
ARHGEF16	ENSG00000130762	27237	protein_coding	Rho guanine nucleotide exchange factor 16 [Source:HGNC Symbol;Acc:HGNC:15515]	0.389031	0.923158	0.472286	0.933586	8.96166	0	5.7826	0	0	0.499683	1.78991	0	2.33594	1.15317	1.64599	0.302737
ARHGEF17	ENSG00000110237	9828	protein_coding	Rho guanine nucleotide exchange factor 17 [Source:HGNC Symbol;Acc:HGNC:21726]	4.27934	2.89256	5.14792	6.2239	8.96166	0	7.71013	0	0	3.99746	1.78991	0	5.50108	1.92822	3.41691	-0.523946	0.70267
ARHGEF17-AS1	ENSG00000257038	100287837	lncRNA	ARHGEF17 antisense RNA 1 [Source:HGNC Symbol;Acc:HGNC:55485]	0	0	0	0	0	0	0	0	0	0	0	0	0	0	0
ARHGEF18	ENSG00000104880	23370	protein_coding	Rho/Rac guanine nucleotide exchange factor 18 [Source:HGNC Symbol;Acc:HGNC:17090]	1.46967	1.60014	1.51132	3.42315	4.48083	0	11.5652	0	0	1.49905	0	0	2.49702	1.86632	2.12911	0.331161
ARHGEF18-AS1	ENSG00000267852		lncRNA	ARHGEF18 antisense RNA 1 [Source:HGNC Symbol;Acc:HGNC:55284]	0	0	0	0	0	0	0	0	7.41164	0	0	0	0	1.05881	0.617636	1.03106
ARHGEF19	ENSG00000142632	128272	protein_coding	Rho guanine nucleotide exchange factor 19 [Source:HGNC Symbol;Acc:HGNC:26604]	0	0	0	0	0	0	0	0	0	0	0	0	0	0	0
ARHGEF19-AS1	ENSG00000234166		lncRNA	ARHGEF19 antisense RNA 1 [Source:HGNC Symbol;Acc:HGNC:39996]	0	0	0	0	0	0	0	0	0	0	0	0	0	0	0
ARHGEF2	ENSG00000116584	9181	protein_coding	Rho/Rac guanine nucleotide exchange factor 2 [Source:HGNC Symbol;Acc:HGNC:682]	3.28515	1.84632	2.21975	3.42315	0	0	1.92753	18.5907	7.41164	1.49905	0	0	2.15487	4.20413	3.35027	0.6538	0.684932
ARHGEF2-AS1	ENSG00000224276	107985210	lncRNA	ARHGEF2 antisense RNA 1 [Source:HGNC Symbol;Acc:HGNC:40082]	0	0	0	0	0	0	0	0	0	0	0	0	0	0	0
ARHGEF2-AS2	ENSG00000273002	107985209	lncRNA	ARHGEF2 antisense RNA 2 [Source:HGNC Symbol;Acc:HGNC:55175]	0	0.0615438	0.0944572	0	0	0	1.92753	0	0	0	0	0	0.0312002	0.275362	0.173628	1.00139
ARHGEF25	ENSG00000240771	115557	protein_coding	Rho guanine nucleotide exchange factor 25 [Source:HGNC Symbol;Acc:HGNC:30275]	0	0	0	0	0	0	0	0	0	0	0	0	0	0	0
ARHGEF26	ENSG00000114790	26084	protein_coding	Rho guanine nucleotide exchange factor 26 [Source:HGNC Symbol;Acc:HGNC:24490]	0	0	0	0	0	0	0	0	0	0	0	0	0	0	0
ARHGEF26-AS1	ENSG00000243069	100507524	lncRNA	ARHGEF26 antisense RNA 1 [Source:HGNC Symbol;Acc:HGNC:41048]	1.16709	1.72323	0.755658	1.86717	2.24042	0	3.85507	0	0	0	0	0	1.55071	0.550724	0.967386	-0.0903731
ARHGEF28	ENSG00000214944	64283	protein_coding	Rho guanine nucleotide exchange factor 28 [Source:HGNC Symbol;Acc:HGNC:30322]	0.864514	1.78477	1.74746	0.62239	0	0	7.71013	0	7.41164	0.999366	2.68487	0	1.00383	2.68657	1.98543	1.24899
ARHGEF3	ENSG00000163947	50650	protein_coding	Rho guanine nucleotide exchange factor 3 [Source:HGNC Symbol;Acc:HGNC:683]	0.734837	1.9694	1.08626	1.86717	2.24042	0	1.92753	0	0	0	0	0	1.57962	0.275362	0.818802	-0.417567
ARHGEF3-AS1	ENSG00000240198	100874200	lncRNA	ARHGEF3 antisense RNA 1 [Source:HGNC Symbol;Acc:HGNC:40083]	0	0	0	0	0	0	0	0	0	0	0	0	0	0	0
ARHGEF33	ENSG00000214694	100271715	protein_coding	Rho guanine nucleotide exchange factor 33 [Source:HGNC Symbol;Acc:HGNC:37252]	0.172903	0.615438	0.3306	0	0	0	0	0	0	0	0	0	0.223788	0	0.0932451	0.456511
ARHGEF34P	ENSG00000204959		unprocessed_pseudogene	Rho guanine nucleotide exchange factor 34, pseudogene [Source:HGNC Symbol;Acc:HGNC:38086]	0	0	0	0	0	0	0	0	0	0	0	0	0	0	0
ARHGEF35	ENSG00000213214	445328	protein_coding	Rho guanine nucleotide exchange factor 35 [Source:HGNC Symbol;Acc:HGNC:33846]	0	0	0	0	0	0	0	0	0	0	0	0	0	0	0
ARHGEF35-AS1	ENSG00000244198		lncRNA	ARHGEF35 antisense RNA 1 [Source:HGNC Symbol;Acc:HGNC:41292]	0	0	0	0	0	0	0	0	0	0	0	0	0	0	0
ARHGEF37	ENSG00000183111	389337	protein_coding	Rho guanine nucleotide exchange factor 37 [Source:HGNC Symbol;Acc:HGNC:34430]	0.734837	2.58484	0.755658	2.17837	2.24042	0	0	0	0	0	0	0	1.69882	0	0.707843	-0.760115
ARHGEF38	ENSG00000236699	54848	protein_coding	Rho guanine nucleotide exchange factor 38 [Source:HGNC Symbol;Acc:HGNC:25968]	0.0864514	0.246175	0.3306	0	0	0	0	0	0	0	0	0	0.132645	0	0.0552689	0.594308
ARHGEF38-IT1	ENSG00000249885	100874374	lncRNA	ARHGEF38 intronic transcript 1 [Source:HGNC Symbol;Acc:HGNC:41483]	0	0	0	0	0	0	0	0	0	0	0	0	0	0	0
ARHGEF39	ENSG00000137135	84904	protein_coding	Rho guanine nucleotide exchange factor 39 [Source:HGNC Symbol;Acc:HGNC:25909]	0.345805	0.123088	0.141686	0	0	0	0	0	0	0	0.894956	0	0.122116	0.127851	0.125461	0.928546
ARHGEF4	ENSG00000136002	50649	protein_coding	Rho guanine nucleotide exchange factor 4 [Source:HGNC Symbol;Acc:HGNC:684]	2.63677	4.86196	3.16432	5.60151	4.48083	0	1.92753	0	0	1.49905	0.894956	0	4.14908	0.617363	2.08891	-1.20994
ARHGEF4-AS1	ENSG00000233221	121853076	lncRNA	ARHGEF4 antisense RNA 1 [Source:HGNC Symbol;Acc:HGNC:55716]	0	0	0.0472286	0	0	0	0	0	0	0	0	0	0.00944572	0	0.00393572	0.913949
ARHGEF40	ENSG00000165801	55701	protein_coding	Rho guanine nucleotide exchange factor 40 [Source:HGNC Symbol;Acc:HGNC:25516]	3.67418	2.03095	2.21975	1.55598	0	0	1.92753	0	7.41164	1.99873	0.894956	0	1.89617	1.74755	1.80948	-0.0770226
ARHGEF5	ENSG00000050327	7984	protein_coding	Rho guanine nucleotide exchange factor 5 [Source:HGNC Symbol;Acc:HGNC:13209]	0	0.0615438	0	0	0	0	0	0	0	0	0	0	0.0123088	0	0.00512865	0.902515
ARHGEF6	ENSG00000129675	9459	protein_coding	Rac/Cdc42 guanine nucleotide exchange factor 6 [Source:HGNC Symbol;Acc:HGNC:685]	0.60516	1.41551	0.188914	0.62239	0	0	0	0	0	0.499683	0	0	0.566395	0.0713833	0.277638	0.3177
ARHGEF7	ENSG00000102606	8874	protein_coding	Rho guanine nucleotide exchange factor 7 [Source:HGNC Symbol;Acc:HGNC:15607]	10.5903	5.41586	8.07609	8.40227	6.72125	0	9.63767	0	0	1.49905	2.68487	0	7.84115	1.97451	4.41895	-1.21271	0.250635
ARHGEF7-AS1	ENSG00000227352		lncRNA	ARHGEF7 antisense RNA 1 [Source:HGNC Symbol;Acc:HGNC:39816]	0	0	0	0	0	0	0	0	0	0	0	0	0	0	0
ARHGEF7-AS2	ENSG00000235875	100874238	lncRNA	ARHGEF7 antisense RNA 2 [Source:HGNC Symbol;Acc:HGNC:40717]	0.0864514	0.246175	0.141686	0	0	0	0	0	0	0	0	0	0.0948625	0	0.039526	0.668162
ARHGEF7-IT1	ENSG00000233644		lncRNA	ARHGEF7 intronic transcript 1 [Source:HGNC Symbol;Acc:HGNC:41408]	0	0	0	0	0	0	0	0	0	0	0	0	0	0	0
ARHGEF9	ENSG00000131089	23229	protein_coding	Cdc42 guanine nucleotide exchange factor 9 [Source:HGNC Symbol;Acc:HGNC:14561]	4.14967	6.52365	5.99804	6.8463	4.48083	0	3.85507	0	0	4.49715	3.57982	15.9574	5.59969	3.98421	4.65733	-0.534069	0.610506
ARHGEF9-IT1	ENSG00000231729	100874355	lncRNA	ARHGEF9 intronic transcript 1 [Source:HGNC Symbol;Acc:HGNC:41401]	0.0432257	0	0	0	0	0	0	0	0	0	0	0	0.00864514	0	0.00360214	0.917227
ARID1A	ENSG00000117713	8289	protein_coding	AT-rich interaction domain 1A [Source:HGNC Symbol;Acc:HGNC:11110]	26.1515	17.7862	18.3719	19.6053	11.2021	0	19.2753	4.64768	7.41164	16.9892	9.84452	0	18.6234	8.30977	12.6071	-0.643371	0.470813
ARID1B	ENSG00000049618	57492	protein_coding	AT-rich interaction domain 1B [Source:HGNC Symbol;Acc:HGNC:18040]	22.218	22.0942	21.8196	21.4725	20.1637	0	26.9855	0	0	8.9943	6.26469	15.9574	21.5536	8.31455	13.8308	-1.06325	0.156585
ARID2	ENSG00000189079	196528	protein_coding	AT-rich interaction domain 2 [Source:HGNC Symbol;Acc:HGNC:18037]	8.42901	7.07754	6.28141	6.5351	4.48083	0	3.85507	0	0	4.49715	3.57982	0	6.56078	1.70458	3.72799	-0.923218	0.417471
ARID3A	ENSG00000116017	1820	protein_coding	AT-rich interaction domain 3A [Source:HGNC Symbol;Acc:HGNC:3031]	5.66256	2.09249	3.6366	4.35673	4.48083	0	11.5652	0	7.41164	5.49651	9.84452	0	4.04584	4.90255	4.54559	0.741648	0.505855
ARID3B	ENSG00000179361	10620	protein_coding	AT-rich interaction domain 3B [Source:HGNC Symbol;Acc:HGNC:14350]	3.84709	3.508	4.67563	3.42315	2.24042	0	3.85507	0	22.2349	6.49588	2.68487	0	3.53886	5.03867	4.41375	0.418297	0.721575
ARID3BP1	ENSG00000227288		processed_pseudogene	ARID3B pseudogene 1 [Source:HGNC Symbol;Acc:HGNC:54553]	0	0	0	0	0	0	0	0	0	0	0	0	0	0	0
ARID3C	ENSG00000205143	138715	protein_coding	AT-rich interaction domain 3C [Source:HGNC Symbol;Acc:HGNC:21209]	0	0	0.0472286	0	0	0	0	0	0	0	0	0	0.00944572	0	0.00393572	0.913949
ARID4A	ENSG00000032219	5926	protein_coding	AT-rich interaction domain 4A [Source:HGNC Symbol;Acc:HGNC:9885]	3.84709	4.06189	3.82552	7.46869	4.48083	0	3.85507	0	0	0.999366	0	0	4.7368	0.69349	2.3782	-1.46831	0.221041
ARID4B	ENSG00000054267	51742	protein_coding	AT-rich interaction domain 4B [Source:HGNC Symbol;Acc:HGNC:15550]	8.03998	7.016	5.76189	11.203	6.72125	0	5.7826	0	0	2.9981	1.78991	0	7.74843	1.51009	4.1094	-1.35155	0.17592
ARID5A	ENSG00000196843	10865	protein_coding	AT-rich interaction domain 5A [Source:HGNC Symbol;Acc:HGNC:17361]	0.950965	1.5386	1.27517	3.11195	0	0	1.92753	0	0	1.49905	0	0	1.37534	0.489512	0.858606	-0.0484108
ARID5B	ENSG00000150347	84159	protein_coding	AT-rich interaction domain 5B [Source:HGNC Symbol;Acc:HGNC:17362]	1.16709	2.15403	1.13349	3.11195	2.24042	0	0	0	0	0	0.894956	15.9574	1.9614	2.40748	2.22161	-0.474922
ARIH1	ENSG00000166233	25820	protein_coding	ariadne RBR E3 ubiquitin protein ligase 1 [Source:HGNC Symbol;Acc:HGNC:689]	8.73159	8.36996	6.42309	6.8463	6.72125	0	3.85507	13.943	14.8233	5.49651	17.0042	0	7.41844	7.87458	7.68452	0.307735	0.769956
ARIH2	ENSG00000177479	10425	protein_coding	ariadne RBR E3 ubiquitin protein ligase 2 [Source:HGNC Symbol;Acc:HGNC:690]	3.97676	4.4927	3.02263	1.55598	0	0	9.63767	0	0	0	1.78991	0	2.60961	1.63251	2.03964	-0.0385151
ARIH2OS	ENSG00000221883		lncRNA	ARIH2 opposite strand lncRNA [Source:HGNC Symbol;Acc:HGNC:34425]	0.0432257	0.0615438	0.0472286	0	0	0	0	0	0	0	0	0	0.0303996	0	0.0126665	0.837254
ARIH2P1	ENSG00000266296		processed_pseudogene	ariadne RBR E3 ubiquitin protein ligase 2 pseudogene 1 [Source:HGNC Symbol;Acc:HGNC:31732]	0	0	0	0	0	0	0	0	0	0	0	0	0	0	0
ARL1	ENSG00000120805	400	protein_coding	ADP ribosylation factor like GTPase 1 [Source:HGNC Symbol;Acc:HGNC:692]	2.29096	4.80042	3.306	4.35673	2.24042	0	0	0	0	2.9981	1.78991	0	3.39891	0.684002	1.81521	-0.74946
ARL10	ENSG00000175414	285598	protein_coding	ADP ribosylation factor like GTPase 10 [Source:HGNC Symbol;Acc:HGNC:22042]	2.33419	1.5386	0.850115	2.17837	0	0	0	0	0	1.49905	0	0	1.38025	0.21415	0.700026	-0.24923
ARL11	ENSG00000152213	115761	protein_coding	ADP ribosylation factor like GTPase 11 [Source:HGNC Symbol;Acc:HGNC:24046]	0	0.0615438	0	0	0	0	0	0	0	0	0	0	0.0123088	0	0.00512865	0.902515
ARL13A	ENSG00000174225	392509	protein_coding	ADP ribosylation factor like GTPase 13A [Source:HGNC Symbol;Acc:HGNC:31709]	0	0	0	0	0	0	0	0	0	0	0	0	0	0	0
ARL13B	ENSG00000169379	200894	protein_coding	ADP ribosylation factor like GTPase 13B [Source:HGNC Symbol;Acc:HGNC:25419]	3.63096	6.70828	2.88095	2.17837	0	0	7.71013	0	0	0.499683	3.57982	0	3.07971	1.68423	2.26568	-0.196067
ARL14	ENSG00000179674	80117	protein_coding	ADP ribosylation factor like GTPase 14 [Source:HGNC Symbol;Acc:HGNC:22974]	0	0	0	0	0	0	0	0	0	0	0	0	0	0	0
ARL14EP	ENSG00000152219	120534	protein_coding	ADP ribosylation factor like GTPase 14 effector protein [Source:HGNC Symbol;Acc:HGNC:26798]	2.07483	1.23088	1.3224	1.55598	0	0	5.7826	0	0	0.499683	2.68487	0	1.23682	1.28102	1.2626	0.609898
ARL14EP-DT	ENSG00000254532		lncRNA	ARL14EP divergent transcript [Source:HGNC Symbol;Acc:HGNC:55517]	0	0	0	0	0	0	0	0	0	0	0	0	0	0	0
ARL14EPL	ENSG00000268223	644100	protein_coding	ADP ribosylation factor like GTPase 14 effector protein like [Source:HGNC Symbol;Acc:HGNC:44201]	0	0	0	0	0	0	0	0	0	0	0	0	0	0	0
ARL14EPP1	ENSG00000224891	107985793	processed_pseudogene	ARL14EP pseudogene 1 [Source:HGNC Symbol;Acc:HGNC:54676]	0	0	0	0	0	0	0	0	0	0	0	0	0	0	0
ARL15	ENSG00000185305	54622	protein_coding	ADP ribosylation factor like GTPase 15 [Source:HGNC Symbol;Acc:HGNC:25945]	1.42645	1.72323	1.70023	1.55598	2.24042	0	1.92753	0	0	0.499683	0	0	1.72926	0.346745	0.922793	-0.482874
ARL16	ENSG00000214087	339231	protein_coding	ADP ribosylation factor like GTPase 16 [Source:HGNC Symbol;Acc:HGNC:27902]	1.34	2.58484	1.79469	2.17837	4.48083	0	1.92753	0	0	4.49715	2.68487	0	2.47574	1.30136	1.79069	0.279339
ARL17A	ENSG00000185829		protein_coding	ADP ribosylation factor like GTPase 17A [Source:HGNC Symbol;Acc:HGNC:24096]	0	0	0	0	0	0	0	0	0	0	0	0	0	0	0
ARL17B	ENSG00000228696	51326	protein_coding	ADP ribosylation factor like GTPase 17B [Source:HGNC Symbol;Acc:HGNC:32387]	0.0432257	0	0.0944572	0	0	0	0	0	0	0	0	0	0.0275366	0	0.0114736	0.846614
ARL2	ENSG00000213465	402	protein_coding	ADP ribosylation factor like GTPase 2 [Source:HGNC Symbol;Acc:HGNC:693]	3.54451	8.43151	5.10069	6.2239	6.72125	0	3.85507	0	0	1.99873	0	0	6.00437	0.836257	2.98964	-1.53039	0.186771
ARL2-SNX15	ENSG00000273003	100528018	protein_coding	ARL2-SNX15 readthrough (NMD candidate) [Source:HGNC Symbol;Acc:HGNC:49197]	0	0	0	0	0	0	0	0	0	0	0	0	0	0	0
ARL2BP	ENSG00000102931	23568	protein_coding	ADP ribosylation factor like GTPase 2 binding protein [Source:HGNC Symbol;Acc:HGNC:17146]	0	0	0	0	0	0	0	0	0	0	0	0	0	0	0
ARL2BPP1	ENSG00000265934		processed_pseudogene	ADP ribosylation factor like GTPase 2 binding protein pseudogene 1 [Source:HGNC Symbol;Acc:HGNC:17742]	0	0	0	0	0	0	0	0	0	0	0	0	0	0	0
ARL2BPP10	ENSG00000225225	100874449	processed_pseudogene	ADP ribosylation factor like GTPase 2 binding protein pseudogene 10 [Source:HGNC Symbol;Acc:HGNC:39454]	0	0	0	0	0	0	0	0	0	0	0	0	0	0	0
ARL2BPP2	ENSG00000258071		processed_pseudogene	ADP ribosylation factor like GTPase 2 binding protein pseudogene 2 [Source:HGNC Symbol;Acc:HGNC:31036]	0	0	0	0	0	0	0	0	0	0	0	0	0	0	0
ARL2BPP3	ENSG00000215486		transcribed_processed_pseudogene	ADP ribosylation factor like GTPase 2 binding protein pseudogene 3 [Source:HGNC Symbol;Acc:HGNC:39447]	0	0	0	0	0	0	0	0	0	0	0	0	0	0	0
ARL2BPP4	ENSG00000249312		processed_pseudogene	ADP ribosylation factor like GTPase 2 binding protein pseudogene 4 [Source:HGNC Symbol;Acc:HGNC:39448]	0	0	0	0	0	0	0	0	0	0	0	0	0	0	0
ARL2BPP5	ENSG00000254351	100874420	processed_pseudogene	ADP ribosylation factor like GTPase 2 binding protein pseudogene 5 [Source:HGNC Symbol;Acc:HGNC:39449]	0	0	0	0	0	0	0	0	0	0	0	0	0	0	0
ARL2BPP6	ENSG00000248355	100874421	processed_pseudogene	ADP ribosylation factor like GTPase 2 binding protein pseudogene 6 [Source:HGNC Symbol;Acc:HGNC:39450]	0	0.0615438	0	0	0	0	0	0	0	0	0	0	0.0123088	0	0.00512865	0.902515
ARL2BPP7	ENSG00000230418		processed_pseudogene	ADP ribosylation factor like GTPase 2 binding protein pseudogene 7 [Source:HGNC Symbol;Acc:HGNC:39451]	0	0	0	0	0	0	0	0	0	0	0	0	0	0	0
ARL2BPP8	ENSG00000263125		processed_pseudogene	ADP ribosylation factor like GTPase 2 binding protein pseudogene 8 [Source:HGNC Symbol;Acc:HGNC:39452]	0	0	0	0	0	0	0	0	0	0	0	0	0	0	0
ARL3	ENSG00000138175	403	protein_coding	ADP ribosylation factor like GTPase 3 [Source:HGNC Symbol;Acc:HGNC:694]	12.6219	21.7865	14.5464	16.4933	20.1637	0	7.71013	4.64768	0	5.9962	3.57982	0	17.1224	3.1334	8.96215	-1.67347	0.0173417
ARL4A	ENSG00000122644	10124	protein_coding	ADP ribosylation factor like GTPase 4A [Source:HGNC Symbol;Acc:HGNC:695]	1.12387	0.80007	0.802887	3.42315	2.24042	0	1.92753	13.943	0	2.49842	1.78991	0	1.67808	2.87984	2.37911	1.0204	0.463671
ARL4AP1	ENSG00000122872		processed_pseudogene	ADP ribosylation factor like GTPase 4A pseudogene 1 [Source:HGNC Symbol;Acc:HGNC:17741]	0	0	0	0	0	0	0	0	0	0	0	0	0	0	0
ARL4AP2	ENSG00000248780		processed_pseudogene	ADP ribosylation factor like GTPase 4A pseudogene 2 [Source:HGNC Symbol;Acc:HGNC:32379]	0	0	0	0	0	0	0	0	0	0	0	0	0	0	0
ARL4AP3	ENSG00000228291		processed_pseudogene	ADP ribosylation factor like GTPase 4A pseudogene 3 [Source:HGNC Symbol;Acc:HGNC:52372]	0	0	0	0	0	0	0	0	0	0	0	0	0	0	0
ARL4AP4	ENSG00000231395		processed_pseudogene	ADP ribosylation factor like GTPase 4A pseudogene 4 [Source:HGNC Symbol;Acc:HGNC:52373]	0	0	0	0	0	0	0	0	0	0	0	0	0	0	0
ARL4AP5	ENSG00000218996		processed_pseudogene	ADP ribosylation factor like GTPase 4A pseudogene 5 [Source:HGNC Symbol;Acc:HGNC:52374]	0.0432257	0.0615438	0.0944572	0	0	0	0	0	0	0	0	0	0.0398454	0	0.0166022	0.807355
ARL4C	ENSG00000188042	10123	protein_coding	ADP ribosylation factor like GTPase 4C [Source:HGNC Symbol;Acc:HGNC:698]	10.5038	2.27712	8.54838	5.60151	4.48083	0	5.7826	0	0	9.49398	15.2143	0	6.28234	4.35583	5.15854	0.0994618	0.960816
ARL4D	ENSG00000175906	379	protein_coding	ADP ribosylation factor like GTPase 4D [Source:HGNC Symbol;Acc:HGNC:656]	2.55032	4.86196	4.95901	3.11195	0	0	5.7826	0	0	4.49715	10.7395	0	3.09665	3.00275	3.04187	0.481086	0.770642
ARL5A	ENSG00000162980	26225	protein_coding	ADP ribosylation factor like GTPase 5A [Source:HGNC Symbol;Acc:HGNC:696]	2.55032	4.30807	2.40866	3.73434	0	0	5.7826	0	0	0.999366	0.894956	0	2.60028	1.0967	1.72319	-0.418537
ARL5AP1	ENSG00000227864		processed_pseudogene	ARL5A pseudogene 1 [Source:HGNC Symbol;Acc:HGNC:43933]	0	0	0	0	0	0	0	0	0	0	0	0	0	0	0
ARL5AP2	ENSG00000236818		processed_pseudogene	ARL5A pseudogene 2 [Source:HGNC Symbol;Acc:HGNC:43937]	0	0	0	0	0	0	0	0	0	0	0	0	0	0	0
ARL5AP3	ENSG00000228431	106480778	processed_pseudogene	ARL5A pseudogene 3 [Source:HGNC Symbol;Acc:HGNC:43935]	0	0	0	0	0	0	0	0	0	0	0	0	0	0	0
ARL5AP4	ENSG00000224806		processed_pseudogene	ARL5A pseudogene 4 [Source:HGNC Symbol;Acc:HGNC:43936]	0	0	0	0	0	0	0	0	0	0	0	0	0	0	0
ARL5AP5	ENSG00000232332		processed_pseudogene	ARL5A pseudogene 5 [Source:HGNC Symbol;Acc:HGNC:55001]	0	0	0	0	0	0	0	0	0	0	0	0	0	0	0
ARL5B	ENSG00000165997	221079	protein_coding	ADP ribosylation factor like GTPase 5B [Source:HGNC Symbol;Acc:HGNC:23052]	7.65095	2.9541	3.16432	2.80076	2.24042	0	3.85507	9.29536	0	1.99873	2.68487	0	3.76211	2.54772	3.05371	-0.283403	0.855
ARL5C	ENSG00000141748	390790	protein_coding	ADP ribosylation factor like GTPase 5C [Source:HGNC Symbol;Acc:HGNC:31111]	0.0432257	0	0	0	0	0	0	0	0	0	0	0	0.00864514	0	0.00360214	0.917227
ARL6	ENSG00000113966	84100	protein_coding	ADP ribosylation factor like GTPase 6 [Source:HGNC Symbol;Acc:HGNC:13210]	6.74321	6.76982	5.95081	9.95825	4.48083	0	3.85507	0	0	4.49715	2.68487	0	6.78058	1.57673	3.745	-1.0381	0.364084
ARL6IP1	ENSG00000170540	23204	protein_coding	ADP ribosylation factor like GTPase 6 interacting protein 1 [Source:HGNC Symbol;Acc:HGNC:697]	27.7077	32.926	19.222	21.4725	26.885	0	1.92753	195.202	22.2349	21.9861	64.4368	0	25.6426	43.684	36.1667	0.77593	0.5719
ARL6IP1P1	ENSG00000255664		processed_pseudogene	ADP ribosylation factor like GTPase 6 interacting protein 1 pseudogene 1 [Source:HGNC Symbol;Acc:HGNC:23178]	0	0	0	0	0	0	0	0	0	0	0	0	0	0	0
ARL6IP1P2	ENSG00000225355		processed_pseudogene	ADP ribosylation factor like GTPase 6 interacting protein 1 pseudogene 2 [Source:HGNC Symbol;Acc:HGNC:44971]	0	0	0	0	0	0	0	0	0	0	0	0	0	0	0
ARL6IP1P3	ENSG00000255014		processed_pseudogene	ADP ribosylation factor like GTPase 6 interacting protein 1 pseudogene 3 [Source:HGNC Symbol;Acc:HGNC:44972]	0	0	0	0	0	0	0	0	0	0	0	0	0	0	0
ARL6IP4	ENSG00000182196	51329	protein_coding	ADP ribosylation factor like GTPase 6 interacting protein 4 [Source:HGNC Symbol;Acc:HGNC:18076]	0	0	0	0	0	0	0	0	0	0	0	0	0	0	0
ARL6IP5	ENSG00000144746	10550	protein_coding	ADP ribosylation factor like GTPase 6 interacting protein 5 [Source:HGNC Symbol;Acc:HGNC:16937]	5.74902	11.2625	10.3903	11.5142	0	0	1.92753	0	0	1.49905	8.94956	0	7.78321	1.76802	4.27435	-1.12032	0.463094
ARL6IP6	ENSG00000177917	151188	protein_coding	ADP ribosylation factor like GTPase 6 interacting protein 6 [Source:HGNC Symbol;Acc:HGNC:24048]	8.94772	5.66203	6.42309	7.77988	4.48083	0	13.4927	0	0	8.9943	2.68487	0	6.65871	3.59599	4.87212	-0.208955	0.89349
ARL8A	ENSG00000143862	127829	protein_coding	ADP ribosylation factor like GTPase 8A [Source:HGNC Symbol;Acc:HGNC:25192]	0.129677	0.123088	0.0472286	0	0	0	0	0	0	0	0	0	0.0599987	0	0.0249994	0.750479
ARL8B	ENSG00000134108	55207	protein_coding	ADP ribosylation factor like GTPase 8B [Source:HGNC Symbol;Acc:HGNC:25564]	3.54451	4.24652	3.68383	7.15749	2.24042	0	1.92753	0	0	0.999366	3.57982	0	4.17455	0.929532	2.28162	-0.957138	0.478987
ARL9	ENSG00000196503	132946	protein_coding	ADP ribosylation factor like GTPase 9 [Source:HGNC Symbol;Acc:HGNC:23592]	0.172903	0.0615438	0.0472286	0.311195	0	0	0	0	0	0	0	0	0.118574	0	0.0494059	0.626927
ARLNC1	ENSG00000260896	100996425	lncRNA	androgen receptor regulated long noncoding RNA 1 [Source:HGNC Symbol;Acc:HGNC:53032]	0.0864514	0.246175	0.188914	0	0	0	0	0	0	0	0	0	0.104308	0	0.0434618	0.648418
ARMC1	ENSG00000104442	55156	protein_coding	armadillo repeat containing 1 [Source:HGNC Symbol;Acc:HGNC:17684]	4.14967	3.13874	2.9754	4.35673	6.72125	0	1.92753	0	0	1.49905	0.894956	0	4.26836	0.617363	2.13861	-1.17557
ARMC10	ENSG00000170632	83787	protein_coding	armadillo repeat containing 10 [Source:HGNC Symbol;Acc:HGNC:21706]	0	0	0	0	0	0	0	0	0	0	0	0	0	0	0
ARMC10P1	ENSG00000178660		processed_pseudogene	armadillo repeat containing 10 pseudogene 1 [Source:HGNC Symbol;Acc:HGNC:43646]	0	0	0	0	0	0	0	0	0	0	0	0	0	0	0
ARMC12	ENSG00000157343	221481	protein_coding	armadillo repeat containing 12 [Source:HGNC Symbol;Acc:HGNC:21099]	0.129677	0.0615438	0.0944572	0	0	0	0	0	0	0	0	0	0.0571356	0	0.0238065	0.757951
ARMC2	ENSG00000118690	84071	protein_coding	armadillo repeat containing 2 [Source:HGNC Symbol;Acc:HGNC:23045]	0.172903	0.184632	0.3306	0.62239	0	0	0	0	0	0	0	0	0.262105	0	0.10921	0.52205
ARMC2-AS1	ENSG00000230290		lncRNA	ARMC2 antisense RNA 1 [Source:HGNC Symbol;Acc:HGNC:41008]	0	0	0	0	0	0	0	0	0	0	0	0	0	0	0
ARMC3	ENSG00000165309	219681	protein_coding	armadillo repeat containing 3 [Source:HGNC Symbol;Acc:HGNC:30964]	0	0	0.0944572	0	0	0	0	0	0	0	0	0	0.0188914	0	0.00787144	0.877036
ARMC5	ENSG00000140691	79798	protein_coding	armadillo repeat containing 5 [Source:HGNC Symbol;Acc:HGNC:25781]	1.12387	0.861614	1.653	2.48956	0	0	1.92753	0	0	1.49905	0.894956	0	1.22561	0.617363	0.870799	0.198108
ARMC6	ENSG00000105676	93436	protein_coding	armadillo repeat containing 6 [Source:HGNC Symbol;Acc:HGNC:25049]	1.64258	2.15403	1.60577	1.86717	4.48083	0	3.85507	0	7.41164	0.999366	14.3193	0	2.35008	3.79791	3.19465	1.17997	0.376888
ARMC7	ENSG00000125449	79637	protein_coding	armadillo repeat containing 7 [Source:HGNC Symbol;Acc:HGNC:26168]	0.60516	0.492351	0.566743	0.933586	0	0	0	0	0	0	0	0	0.519568	0	0.216487	0.257124
ARMC8	ENSG00000114098	25852	protein_coding	armadillo repeat containing 8 [Source:HGNC Symbol;Acc:HGNC:24999]	4.5387	4.06189	4.91178	4.35673	2.24042	0	3.85507	0	0	0.999366	0.894956	0	4.0219	0.821341	2.15491	-1.20747
ARMC8P1	ENSG00000225254	100130871	processed_pseudogene	armadillo repeat containing 8 pseudogene 1 [Source:HGNC Symbol;Acc:HGNC:49918]	0	0	0	0	0	0	0	0	0	0	0	0	0	0	0
ARMC9	ENSG00000135931	80210	protein_coding	armadillo repeat containing 9 [Source:HGNC Symbol;Acc:HGNC:20730]	8.34256	9.23158	9.11512	9.95825	4.48083	0	9.63767	0	0	8.49461	4.47478	0	8.22567	3.22958	5.31128	-0.568253	0.640273
ARMCX1	ENSG00000126947	51309	protein_coding	armadillo repeat containing X-linked 1 [Source:HGNC Symbol;Acc:HGNC:18073]	4.01999	3.01565	3.306	3.42315	2.24042	0	1.92753	0	0	3.49778	1.78991	0	3.20104	1.03075	1.93504	-0.445375
ARMCX2	ENSG00000184867	9823	protein_coding	armadillo repeat containing X-linked 2 [Source:HGNC Symbol;Acc:HGNC:16869]	2.55032	3.63109	2.6448	2.17837	0	0	0	4.64768	0	3.49778	1.78991	0	2.20091	1.41934	1.745	-0.0392176
ARMCX3	ENSG00000102401	51566	protein_coding	armadillo repeat containing X-linked 3 [Source:HGNC Symbol;Acc:HGNC:24065]	6.65675	6.4621	5.80912	12.759	2.24042	0	0	51.1245	0	7.49525	9.84452	0	6.78548	9.7806	8.53264	0.571316	0.713893
ARMCX3-AS1	ENSG00000228275		lncRNA	ARMCX3 antisense RNA 1 [Source:HGNC Symbol;Acc:HGNC:41038]	0	0	0	0	0	0	0	0	0	0	0	0	0	0	0
ARMCX4	ENSG00000196440	100131755	protein_coding	armadillo repeat containing X-linked 4 [Source:HGNC Symbol;Acc:HGNC:28615]	1.8587	1.47705	2.3142	3.11195	2.24042	0	0	0	0	0.499683	0.894956	0	2.20047	0.199234	1.03308	-0.874543
ARMCX5	ENSG00000125962	64860	protein_coding	armadillo repeat containing X-linked 5 [Source:HGNC Symbol;Acc:HGNC:25772]	0.778062	1.10779	0.944572	1.55598	0	0	0	0	0	1.99873	0	0	0.87728	0.285533	0.532094	0.277426
ARMCX5-GPRASP2	ENSG00000271147		lncRNA	ARMCX5-GPRASP2 readthrough [Source:HGNC Symbol;Acc:HGNC:42000]	0.0864514	0.184632	0.3306	0.311195	0	0	1.92753	0	0	0	0	0	0.182576	0.275362	0.236701	1.23848
ARMCX6	ENSG00000198960	54470	protein_coding	armadillo repeat containing X-linked 6 [Source:HGNC Symbol;Acc:HGNC:26094]	0	0.0615438	0	0	0	0	0	0	0	0	0	0	0.0123088	0	0.00512865	0.902515
ARMCX7P	ENSG00000204072		transcribed_unprocessed_pseudogene	armadillo repeat containing X-linked 7, pseudogene [Source:HGNC Symbol;Acc:HGNC:49917]	0	0	0	0	0	0	0	0	0	0	0	0	0	0	0
ARMH1	ENSG00000198520	339541	protein_coding	armadillo like helical domain containing 1 [Source:HGNC Symbol;Acc:HGNC:34345]	0.518708	0.738526	1.13349	0.933586	0	0	0	0	0	0.999366	0	0	0.664861	0.142767	0.360306	0.30968
ARMH2	ENSG00000260286	101928603	protein_coding	armadillo like helical domain containing 2 [Source:HGNC Symbol;Acc:HGNC:49394]	0	0	0	0	0	0	0	0	0	0	0	0	0	0	0
ARMH3	ENSG00000120029	79591	protein_coding	armadillo like helical domain containing 3 [Source:HGNC Symbol;Acc:HGNC:25788]	2.11806	3.26182	3.68383	3.11195	4.48083	0	1.92753	13.943	0	1.99873	1.78991	0	3.3313	2.80846	3.02631	-0.0558433	0.976301
ARMH4	ENSG00000139971	145407	protein_coding	armadillo like helical domain containing 4 [Source:HGNC Symbol;Acc:HGNC:19846]	1.03742	0.492351	0.566743	0.311195	0	0	0	0	0	0.999366	1.78991	0	0.481541	0.398468	0.433082	0.900583
ARMS2	ENSG00000254636	387715	protein_coding	age-related maculopathy susceptibility 2 [Source:HGNC Symbol;Acc:HGNC:32685]	0.0432257	0	0	0	0	0	0	0	0	0	0	0	0.00864514	0	0.00360214	0.917227
ARMT1	ENSG00000146476	79624	protein_coding	acidic residue methyltransferase 1 [Source:HGNC Symbol;Acc:HGNC:17872]	2.89612	2.83102	3.35323	3.42315	2.24042	0	3.85507	0	0	3.49778	0	15.9574	2.94879	3.33004	3.17118	-0.199063	0.901986
ARNILA	ENSG00000235072		lncRNA	androgen receptor negatively regulated lncRNA [Source:HGNC Symbol;Acc:HGNC:54484]	0.172903	0.246175	0.0472286	0	0	0	0	4.64768	0	0.999366	0	0	0.0932613	0.806721	0.509446	1.95709
ARNT	ENSG00000143437	405	protein_coding	aryl hydrocarbon receptor nuclear translocator [Source:HGNC Symbol;Acc:HGNC:700]	3.58773	5.96975	2.88095	5.29032	4.48083	0	5.7826	4.64768	14.8233	3.99746	0.894956	0	4.44192	4.30657	4.36296	-0.0671279	0.967496
ARNT2	ENSG00000172379	9915	protein_coding	aryl hydrocarbon receptor nuclear translocator 2 [Source:HGNC Symbol;Acc:HGNC:16876]	2.50709	2.27712	2.12529	2.80076	6.72125	0	1.92753	0	0	1.99873	0.894956	0	3.2863	0.688746	1.77106	-0.61746
ARNT2-DT	ENSG00000259495	101929560	lncRNA	ARNT2 divergent transcript [Source:HGNC Symbol;Acc:HGNC:56077]	0.60516	0.492351	0.613972	0.62239	0	0	0	0	0	1.49905	0	0	0.466775	0.21415	0.31941	0.664683
ARNTL	ENSG00000133794	406	protein_coding	aryl hydrocarbon receptor nuclear translocator like [Source:HGNC Symbol;Acc:HGNC:701]	1.59935	2.21558	2.07806	3.11195	4.48083	0	3.85507	0	0	0.499683	4.47478	0	2.69715	1.26136	1.85961	-0.0112571
ARNTL2	ENSG00000029153	56938	protein_coding	aryl hydrocarbon receptor nuclear translocator like 2 [Source:HGNC Symbol;Acc:HGNC:18984]	0.345805	0.123088	0.519515	0	0	0	0	0	0	0.999366	0	0	0.197682	0.142767	0.165648	0.820964
ARNTL2-AS1	ENSG00000245311	101928646	lncRNA	ARNTL2 antisense RNA 1 [Source:HGNC Symbol;Acc:HGNC:49892]	0	0	0.0472286	0	0	0	1.92753	0	0	0	0	0	0.00944572	0.275362	0.164564	0.999501
ARPC1A	ENSG00000241685	10552	protein_coding	actin related protein 2/3 complex subunit 1A [Source:HGNC Symbol;Acc:HGNC:703]	5.14386	5.72358	5.05346	7.46869	2.24042	0	5.7826	0	0	6.49588	22.3739	0	5.126	4.95034	5.02353	0.472103	0.763753
ARPC1B	ENSG00000130429	10095	protein_coding	actin related protein 2/3 complex subunit 1B [Source:HGNC Symbol;Acc:HGNC:704]	0.30258	0.184632	0.472286	0	0	0	0	0	0	0.499683	0	0	0.1919	0.0713833	0.121598	0.718899
ARPC1BP1	ENSG00000213081	100288663	processed_pseudogene	ARPC1B pseudogene 1 [Source:HGNC Symbol;Acc:HGNC:54638]	0	0	0	0	0	0	0	0	0	0	0	0	0	0	0
ARPC2	ENSG00000163466	10109	protein_coding	actin related protein 2/3 complex subunit 2 [Source:HGNC Symbol;Acc:HGNC:705]	11.1522	16.7399	11.6182	22.0949	8.96166	0	5.7826	55.7721	22.2349	12.9918	12.5294	0	14.1134	15.6158	14.9898	0.213251	0.855921
ARPC3	ENSG00000111229	10094	protein_coding	actin related protein 2/3 complex subunit 3 [Source:HGNC Symbol;Acc:HGNC:706]	3.97676	4.18498	3.35323	3.42315	2.24042	0	0	0	0	7.49525	2.68487	0	3.43571	1.4543	2.27989	-0.179655	0.934107
ARPC3P1	ENSG00000226284		processed_pseudogene	actin related protein 2/3 complex subunit 3 pseudogene 1 [Source:HGNC Symbol;Acc:HGNC:16092]	0	0	0	0	0	0	0	0	0	0	0	0	0	0	0
ARPC3P2	ENSG00000238137		processed_pseudogene	actin related protein 2/3 complex subunit 3 pseudogene 2 [Source:HGNC Symbol;Acc:HGNC:39431]	0	0	0	0	0	0	0	0	0	0	0	0	0	0	0
ARPC3P3	ENSG00000256745		processed_pseudogene	actin related protein 2/3 complex subunit 3 pseudogene 3 [Source:HGNC Symbol;Acc:HGNC:39432]	0	0	0	0	0	0	0	0	0	0	0	0	0	0	0
ARPC3P4	ENSG00000256898		processed_pseudogene	actin related protein 2/3 complex subunit 3 pseudogene 4 [Source:HGNC Symbol;Acc:HGNC:39434]	0	0	0	0	0	0	0	0	0	0	0	0	0	0	0
ARPC3P5	ENSG00000214027		processed_pseudogene	actin related protein 2/3 complex subunit 3 pseudogene 5 [Source:HGNC Symbol;Acc:HGNC:39435]	0	0	0	0	0	0	0	0	0	0	0	0	0	0	0
ARPC4	ENSG00000241553	10093	protein_coding	actin related protein 2/3 complex subunit 4 [Source:HGNC Symbol;Acc:HGNC:707]	1.94516	2.89256	1.9836	3.73434	2.24042	0	3.85507	0	7.41164	0.999366	0.894956	0	2.55922	1.88015	2.16309	-0.301701
ARPC4-TTLL3	ENSG00000250151	100526693	protein_coding	ARPC4-TTLL3 readthrough [Source:HGNC Symbol;Acc:HGNC:38830]	0	0	0	0	0	0	0	0	0	0	0	0	0	0	0
ARPC5	ENSG00000162704	10092	protein_coding	actin related protein 2/3 complex subunit 5 [Source:HGNC Symbol;Acc:HGNC:708]	5.31676	2.89256	3.02263	4.97912	0	0	1.92753	0	7.41164	0.499683	0.894956	31.9148	3.24221	6.09266	4.90498	-0.221661	0.908717
ARPC5L	ENSG00000136950	81873	protein_coding	actin related protein 2/3 complex subunit 5 like [Source:HGNC Symbol;Acc:HGNC:23366]	2.29096	2.40021	2.83372	2.17837	2.24042	0	5.7826	0	0	1.49905	0	0	2.38873	1.04024	1.60211	-0.253894
ARPIN	ENSG00000242498	348110	protein_coding	actin related protein 2/3 complex inhibitor [Source:HGNC Symbol;Acc:HGNC:28782]	2.55032	2.89256	3.02263	3.42315	2.24042	0	11.5652	0	14.8233	1.99873	1.78991	0	2.82581	4.31102	3.69218	0.573499	0.651971
ARPIN-AP3S2	ENSG00000250021	100526783	protein_coding	ARPIN-AP3S2 readthrough [Source:HGNC Symbol;Acc:HGNC:38824]	0	0	0	0	0	0	0	0	0	0	0	0	0	0	0
ARPP19	ENSG00000128989	10776	protein_coding	cAMP regulated phosphoprotein 19 [Source:HGNC Symbol;Acc:HGNC:16967]	5.92192	5.60049	7.41489	7.46869	4.48083	0	7.71013	0	7.41164	4.49715	4.47478	0	6.17736	3.44196	4.58171	-0.415794	0.691807
ARPP19P1	ENSG00000231228		processed_pseudogene	ARPP19 pseudogene 1 [Source:HGNC Symbol;Acc:HGNC:54698]	0	0	0	0	0	0	0	0	0	0	0	0	0	0	0
ARPP19P2	ENSG00000204637		processed_pseudogene	ARPP19 pseudogene 2 [Source:HGNC Symbol;Acc:HGNC:54699]	0	0	0	0	0	0	0	0	0	0	0	0	0	0	0
ARPP21	ENSG00000172995	10777	protein_coding	cAMP regulated phosphoprotein 21 [Source:HGNC Symbol;Acc:HGNC:16968]	0	0.123088	0.0944572	0	0	0	0	0	0	0	0	0	0.043509	0	0.0181287	0.796544
ARPP21-AS1	ENSG00000230830	100874098	lncRNA	ARPP21 antisense RNA 1 [Source:HGNC Symbol;Acc:HGNC:40785]	0	0	0	0	0	0	0	0	0	0	0	0	0	0	0
ARR3	ENSG00000120500	407	protein_coding	arrestin 3 [Source:HGNC Symbol;Acc:HGNC:710]	0.0432257	0	0.0472286	0	0	0	0	0	0	0	0	0	0.0180909	0	0.00753786	0.879937
ARRB1	ENSG00000137486	408	protein_coding	arrestin beta 1 [Source:HGNC Symbol;Acc:HGNC:711]	0.907739	0.738526	1.36963	0.311195	0	0	5.7826	0	0	0	0	0	0.665418	0.826086	0.759141	0.819091
ARRB2	ENSG00000141480	409	protein_coding	arrestin beta 2 [Source:HGNC Symbol;Acc:HGNC:712]	6.0516	3.81572	5.99804	6.8463	0	0	7.71013	32.5337	0	5.9962	24.1638	0	4.54233	10.0577	7.75963	1.22329	0.257631
ARRDC1	ENSG00000197070	92714	protein_coding	arrestin domain containing 1 [Source:HGNC Symbol;Acc:HGNC:28633]	0.0432257	0.123088	0.283372	0	0	0	0	0	7.41164	0	0	0	0.089937	1.05881	0.65511	1.52039
ARRDC1-AS1	ENSG00000203993	85026	lncRNA	ARRDC1 antisense RNA 1 [Source:HGNC Symbol;Acc:HGNC:23395]	0.475482	1.60014	0.613972	0.62239	0	0	0	0	0	0	0	0	0.662397	0	0.275999	0.0955849
ARRDC2	ENSG00000105643	27106	protein_coding	arrestin domain containing 2 [Source:HGNC Symbol;Acc:HGNC:25225]	0.561934	0.492351	0.472286	1.86717	2.24042	0	0	0	0	0	0	0	1.12683	0	0.469513	-0.179538
ARRDC3	ENSG00000113369	57561	protein_coding	arrestin domain containing 3 [Source:HGNC Symbol;Acc:HGNC:29263]	16.8148	14.5243	12.0905	24.2732	24.6446	0	15.4203	0	0	6.49588	11.6344	0	18.4695	4.79294	10.4915	-1.14812	0.223687
ARRDC3-AS1	ENSG00000281357	100129716	lncRNA	ARRDC3 antisense RNA 1 [Source:HGNC Symbol;Acc:HGNC:44145]	0.0864514	0.123088	0.0472286	0	0	0	0	0	0	0	0	0	0.0513535	0	0.0213973	0.773932
ARRDC4	ENSG00000140450	91947	protein_coding	arrestin domain containing 4 [Source:HGNC Symbol;Acc:HGNC:28087]	0.30258	0.676982	0.613972	0.62239	0	0	7.71013	0	0	2.49842	0	0	0.443185	1.45836	1.03537	1.75098
ARRDC5	ENSG00000205784	645432	protein_coding	arrestin domain containing 5 [Source:HGNC Symbol;Acc:HGNC:31407]	0.129677	0.0615438	0.0472286	0	0	0	0	0	0	0	0	0	0.0476899	0	0.0198708	0.784125
ARSA	ENSG00000100299	410	protein_coding	arylsulfatase A [Source:HGNC Symbol;Acc:HGNC:713]	1.34	2.89256	2.3142	2.80076	8.96166	0	1.92753	0	0	0.499683	0.894956	31.9148	3.66184	5.03386	4.46218	-0.423054	0.815559
ARSB	ENSG00000113273	411	protein_coding	arylsulfatase B [Source:HGNC Symbol;Acc:HGNC:714]	1.25354	1.16933	1.36963	1.24478	0	0	0	0	0	3.49778	0	0	1.00746	0.499683	0.711256	0.369306
ARSD	ENSG00000006756	414	protein_coding	arylsulfatase D [Source:HGNC Symbol;Acc:HGNC:717]	0.518708	1.16933	1.3224	3.42315	0	0	0	0	0	0	4.47478	0	1.28672	0.639254	0.909031	0.233424
ARSD-AS1	ENSG00000229851	100506356	lncRNA	ARSD antisense RNA 1 [Source:HGNC Symbol;Acc:HGNC:40085]	0	0	0	0	0	0	0	0	0	0	0	0	0	0	0
ARSDP1	ENSG00000225117		unprocessed_pseudogene	arylsulfatase D pseudogene 1 [Source:HGNC Symbol;Acc:HGNC:718]	0	0	0	0	0	0	0	0	0	0	0	0	0	0	0
ARSF	ENSG00000062096	416	protein_coding	arylsulfatase F [Source:HGNC Symbol;Acc:HGNC:721]	0	0	0	0	0	0	0	0	0	0	0	0	0	0	0
ARSFP1	ENSG00000232226	23757	transcribed_unprocessed_pseudogene	arylsulfatase F pseudogene 1 [Source:HGNC Symbol;Acc:HGNC:722]	0	0	0	0	0	0	0	0	0	0	0	0	0	0	0
ARSG	ENSG00000141337	22901	protein_coding	arylsulfatase G [Source:HGNC Symbol;Acc:HGNC:24102]	0.778062	1.72323	1.27517	0.933586	4.48083	0	1.92753	0	0	3.49778	1.78991	0	1.83818	1.03075	1.36718	0.53019
ARSH	ENSG00000205667	347527	protein_coding	arylsulfatase family member H [Source:HGNC Symbol;Acc:HGNC:32488]	0	0	0	0	0	0	0	0	0	0	0	0	0	0	0
ARSI	ENSG00000183876	340075	protein_coding	arylsulfatase family member I [Source:HGNC Symbol;Acc:HGNC:32521]	0.216128	0.246175	0.236143	1.24478	2.24042	0	0	0	0	0	0	0	0.836729	0	0.348637	0.22598
ARSJ	ENSG00000180801	79642	protein_coding	arylsulfatase family member J [Source:HGNC Symbol;Acc:HGNC:26286]	0.389031	0.615438	0.944572	0.62239	0	0	1.92753	0	0	0	0	0	0.514286	0.275362	0.374914	0.586326
ARSK	ENSG00000164291	153642	protein_coding	arylsulfatase family member K [Source:HGNC Symbol;Acc:HGNC:25239]	0.950965	0.492351	0.425058	1.24478	0	0	3.85507	0	7.41164	1.49905	0	0	0.622631	1.82368	1.32324	1.28487
ARSL	ENSG00000157399	415	protein_coding	arylsulfatase L [Source:HGNC Symbol;Acc:HGNC:719]	0.0432257	0.246175	0.0944572	0	0	0	0	0	0	0	0	0	0.0767717	0	0.0319882	0.708913
ARSLP1	ENSG00000224060		transcribed_unprocessed_pseudogene	arylsulfatase L pseudogene 1 [Source:HGNC Symbol;Acc:HGNC:720]	0	0	0	0	0	0	0	0	0	0	0	0	0	0	0
ART1	ENSG00000129744	417	protein_coding	ADP-ribosyltransferase 1 [Source:HGNC Symbol;Acc:HGNC:723]	0	0	0	0	0	0	0	0	0	0	0	0	0	0	0
ART2BP	ENSG00000237408	106481723	unprocessed_pseudogene	ADP-ribosyltransferase 2B, pseudogene [Source:HGNC Symbol;Acc:HGNC:51489]	0	0	0	0	0	0	0	0	0	0	0	0	0	0	0
ART2P	ENSG00000238048		unprocessed_pseudogene	ADP-ribosyltransferase 2, pseudogene [Source:HGNC Symbol;Acc:HGNC:724]	0	0	0	0	0	0	0	0	0	0	0	0	0	0	0
ART3	ENSG00000156219	419	protein_coding	ADP-ribosyltransferase 3 (inactive) [Source:HGNC Symbol;Acc:HGNC:725]	0.0432257	0.307719	0	0	0	0	0	0	0	0	0	0	0.070189	0	0.0292454	0.72494
ART4	ENSG00000111339	420	protein_coding	ADP-ribosyltransferase 4 (inactive) (Dombrock blood group) [Source:HGNC Symbol;Acc:HGNC:726]	0.0432257	0.123088	0	0	2.24042	0	0	0	0	0	0	0	0.481346	0	0.200561	0.521784
ART5	ENSG00000167311	116969	protein_coding	ADP-ribosyltransferase 5 [Source:HGNC Symbol;Acc:HGNC:24049]	0.0864514	0.246175	0.0944572	0.933586	0	0	0	0	0	0	0	0	0.272134	0	0.113389	0.492549
ARTN	ENSG00000117407	9048	protein_coding	artemin [Source:HGNC Symbol;Acc:HGNC:727]	0.129677	0.123088	0.0472286	0	0	0	0	0	0	0	0	0	0.0599987	0	0.0249994	0.750479
ARV1	ENSG00000173409	64801	protein_coding	ARV1 homolog, fatty acid homeostasis modulator [Source:HGNC Symbol;Acc:HGNC:29561]	1.21032	2.83102	1.18072	1.55598	6.72125	0	1.92753	4.64768	0	0.499683	0	0	2.69985	1.0107	1.71451	-0.498336
ARVCF	ENSG00000099889	421	protein_coding	ARVCF delta catenin family member [Source:HGNC Symbol;Acc:HGNC:728]	0.129677	0	0.283372	0.311195	0	0	0	0	0	0.499683	0	0	0.144849	0.0713833	0.101994	0.739935
ARX	ENSG00000004848	170302	protein_coding	aristaless related homeobox [Source:HGNC Symbol;Acc:HGNC:18060]	0.0432257	0	0	0.311195	0	0	0	0	0	0	0	0	0.0708842	0	0.0295351	0.732955
AS3MT	ENSG00000214435	57412	protein_coding	arsenite methyltransferase [Source:HGNC Symbol;Acc:HGNC:17452]	0	0	0	0	0	0	0	0	0	0	0	0	0	0	0
ASAH1	ENSG00000104763	427	protein_coding	N-acylsphingosine amidohydrolase 1 [Source:HGNC Symbol;Acc:HGNC:735]	6.00837	17.3554	9.77632	27.3852	4.48083	0	3.85507	4.64768	7.41164	3.49778	0.894956	47.8723	13.0012	9.73991	11.0988	-1.04797	0.409065
ASAH1-AS1	ENSG00000245281	101929066	lncRNA	ASAH1 antisense RNA 1 [Source:HGNC Symbol;Acc:HGNC:55603]	0.30258	0.123088	0.236143	0.62239	0	46.2608	3.85507	0	0	0	0	0	0.25684	7.15941	4.28334	2.03917	0.181141
ASAH2	ENSG00000188611	56624	protein_coding	N-acylsphingosine amidohydrolase 2 [Source:HGNC Symbol;Acc:HGNC:18860]	0.0864514	0.246175	0.3306	0	0	0	0	0	0	0	0	0	0.132645	0	0.0552689	0.594308
ASAH2B	ENSG00000204147	653308	protein_coding	N-acylsphingosine amidohydrolase 2B [Source:HGNC Symbol;Acc:HGNC:23456]	0.129677	0.369263	0.283372	0.311195	0	0	0	0	0	0	0	0	0.218701	0	0.0911256	0.551675
ASAP1	ENSG00000153317	50807	protein_coding	ArfGAP with SH3 domain, ankyrin repeat and PH domain 1 [Source:HGNC Symbol;Acc:HGNC:2720]	6.2245	3.44645	2.26697	5.29032	2.24042	0	11.5652	4.64768	0	2.9981	0	0	3.89373	2.74443	3.2233	-0.0610952	0.978772
ASAP1-IT2	ENSG00000280543	100507117	lncRNA	ASAP1 intronic transcript 2 [Source:HGNC Symbol;Acc:HGNC:48917]	0.216128	0.184632	0.0944572	0	0	0	1.92753	0	0	0	0	0	0.0990434	0.275362	0.201896	1.23286
ASAP2	ENSG00000151693	8853	protein_coding	ArfGAP with SH3 domain, ankyrin repeat and PH domain 2 [Source:HGNC Symbol;Acc:HGNC:2721]	0.129677	0.0615438	0.0944572	0.311195	0	0	0	0	0	0	0	0	0.119375	0	0.0497394	0.625381
ASAP3	ENSG00000088280	55616	protein_coding	ArfGAP with SH3 domain, ankyrin repeat and PH domain 3 [Source:HGNC Symbol;Acc:HGNC:14987]	0	0	0	0	0	0	0	0	0	0	0	0	0	0	0
ASB1	ENSG00000065802	51665	protein_coding	ankyrin repeat and SOCS box containing 1 [Source:HGNC Symbol;Acc:HGNC:16011]	2.16128	2.33867	1.46409	4.97912	0	0	0	0	0	2.9981	0.894956	0	2.18863	0.556151	1.23635	-0.367605
ASB10	ENSG00000146926	136371	protein_coding	ankyrin repeat and SOCS box containing 10 [Source:HGNC Symbol;Acc:HGNC:17185]	0	0	0	0	0	0	0	0	0	0	0	0	0	0	0
ASB11	ENSG00000165192	140456	protein_coding	ankyrin repeat and SOCS box containing 11 [Source:HGNC Symbol;Acc:HGNC:17186]	0.0432257	0.184632	0.0472286	0	0	0	0	0	0	0	0	0	0.0550172	0	0.0229238	0.763994
ASB12	ENSG00000198881	142689	protein_coding	ankyrin repeat and SOCS box containing 12 [Source:HGNC Symbol;Acc:HGNC:19763]	0.0864514	0.123088	0	0	0	0	0	0	0	0	0	0	0.0419078	0	0.0174616	0.801252
ASB13	ENSG00000196372	79754	protein_coding	ankyrin repeat and SOCS box containing 13 [Source:HGNC Symbol;Acc:HGNC:19765]	1.94516	6.52365	3.68383	2.17837	2.24042	0	3.85507	0	0	1.49905	0	0	3.31428	0.764874	1.82713	-0.872685
ASB14	ENSG00000239388	142686	protein_coding	ankyrin repeat and SOCS box containing 14 [Source:HGNC Symbol;Acc:HGNC:19766]	0.216128	0.369263	0.141686	0.62239	0	0	0	0	0	0.499683	0	0	0.269894	0.0713833	0.154096	0.787749
ASB15	ENSG00000146809	142685	protein_coding	ankyrin repeat and SOCS box containing 15 [Source:HGNC Symbol;Acc:HGNC:19767]	0	0.0615438	0.0944572	0.311195	0	0	0	0	0	0	0	0	0.0934393	0	0.038933	0.679381
ASB15-AS1	ENSG00000230442	102724555	lncRNA	ASB15 antisense RNA 1 [Source:HGNC Symbol;Acc:HGNC:40904]	0	0	0	0	0	0	0	0	0	0	0	0	0	0	0
ASB16	ENSG00000161664	92591	protein_coding	ankyrin repeat and SOCS box containing 16 [Source:HGNC Symbol;Acc:HGNC:19768]	0.0432257	0	0	0	0	0	0	0	0	0	0	0	0.00864514	0	0.00360214	0.917227
ASB16-AS1	ENSG00000267080	339201	lncRNA	ASB16 antisense RNA 1 [Source:HGNC Symbol;Acc:HGNC:25442]	1.6858	1.90786	2.03083	0.933586	0	0	5.7826	0	0	1.99873	2.68487	0	1.31162	1.49517	1.41869	0.709553
ASB17	ENSG00000154007	127247	protein_coding	ankyrin repeat and SOCS box containing 17 [Source:HGNC Symbol;Acc:HGNC:19769]	0	0	0	0	0	0	0	0	0	0	0	0	0	0	0
ASB18	ENSG00000182177	401036	protein_coding	ankyrin repeat and SOCS box containing 18 [Source:HGNC Symbol;Acc:HGNC:19770]	0.0432257	0	0	0	0	0	0	0	0	0	0	0	0.00864514	0	0.00360214	0.917227
ASB2	ENSG00000100628	51676	protein_coding	ankyrin repeat and SOCS box containing 2 [Source:HGNC Symbol;Acc:HGNC:16012]	0	0	0	0	0	0	0	0	0	0	0	0	0	0	0
ASB3	ENSG00000115239	51130	protein_coding	ankyrin repeat and SOCS box containing 3 [Source:HGNC Symbol;Acc:HGNC:16013]	5.79224	6.33902	6.98984	8.71347	11.2021	0	7.71013	23.2384	0	2.49842	8.05461	0	7.80733	5.92879	6.71152	-0.102512	0.940447
ASB4	ENSG00000005981	51666	protein_coding	ankyrin repeat and SOCS box containing 4 [Source:HGNC Symbol;Acc:HGNC:16009]	0	0.0615438	0	0	0	0	1.92753	0	0	0	0	0	0.0123088	0.275362	0.165756	0.99061
ASB5	ENSG00000164122	140458	protein_coding	ankyrin repeat and SOCS box containing 5 [Source:HGNC Symbol;Acc:HGNC:17180]	0	0	0	0	0	0	0	0	0	0	0	0	0	0	0
ASB6	ENSG00000148331	140459	protein_coding	ankyrin repeat and SOCS box containing 6 [Source:HGNC Symbol;Acc:HGNC:17181]	1.59935	1.66168	2.12529	2.80076	2.24042	0	0	0	0	1.99873	0	0	2.0855	0.285533	1.03552	-0.535454
ASB7	ENSG00000183475	140460	protein_coding	ankyrin repeat and SOCS box containing 7 [Source:HGNC Symbol;Acc:HGNC:17182]	0.432257	1.41551	0.991801	0.933586	0	0	0	0	0	1.49905	1.78991	0	0.75463	0.469852	0.588509	0.610549
ASB8	ENSG00000177981	140461	protein_coding	ankyrin repeat and SOCS box containing 8 [Source:HGNC Symbol;Acc:HGNC:17183]	5.48966	8.86231	7.03706	4.66793	4.48083	23.1304	0	0	0	7.99493	0.894956	0	6.10756	4.57433	5.21317	-0.765125	0.565226
ASB9	ENSG00000102048	140462	protein_coding	ankyrin repeat and SOCS box containing 9 [Source:HGNC Symbol;Acc:HGNC:17184]	0.0432257	0	0.0944572	0	0	0	0	0	0	0	0	0	0.0275366	0	0.0114736	0.846614
ASB9P1	ENSG00000258527		processed_pseudogene	ankyrin repeat and SOCS box containing 9 pseudogene 1 [Source:HGNC Symbol;Acc:HGNC:20972]	0	0	0	0	0	0	0	0	0	0	0	0	0	0	0
ASCC1	ENSG00000138303	51008	protein_coding	activating signal cointegrator 1 complex subunit 1 [Source:HGNC Symbol;Acc:HGNC:24268]	1.03742	0.492351	1.22794	2.17837	0	0	0	0	0	0.999366	0	0	0.987216	0.142767	0.49462	-0.0190567
ASCC2	ENSG00000100325	84164	protein_coding	activating signal cointegrator 1 complex subunit 2 [Source:HGNC Symbol;Acc:HGNC:24103]	1.42645	1.41551	1.03903	1.55598	0	0	1.92753	0	0	0.999366	1.78991	0	1.08739	0.67383	0.846148	0.348638
ASCC3	ENSG00000112249	10973	protein_coding	activating signal cointegrator 1 complex subunit 3 [Source:HGNC Symbol;Acc:HGNC:18697]	2.33419	1.66168	1.41686	1.86717	2.24042	0	1.92753	0	0	4.99683	0.894956	0	1.90406	1.11705	1.44497	0.34472
ASCL1	ENSG00000139352	429	protein_coding	achaete-scute family bHLH transcription factor 1 [Source:HGNC Symbol;Acc:HGNC:738]	0.0864514	0.246175	0.188914	0	0	0	0	0	0	0	0	0	0.104308	0	0.0434618	0.648418
ASCL2	ENSG00000183734	430	protein_coding	achaete-scute family bHLH transcription factor 2 [Source:HGNC Symbol;Acc:HGNC:739]	0.0432257	0	0.0472286	0	0	0	0	0	0	0	0	0	0.0180909	0	0.00753786	0.879937
ASCL3	ENSG00000176009	56676	protein_coding	achaete-scute family bHLH transcription factor 3 [Source:HGNC Symbol;Acc:HGNC:740]	0	0	0	0	0	0	0	0	0	0	0	0	0	0	0
ASCL4	ENSG00000187855	121549	protein_coding	achaete-scute family bHLH transcription factor 4 [Source:HGNC Symbol;Acc:HGNC:24311]	0	0	0	0	0	0	0	0	0	0	0	0	0	0	0
ASCL5	ENSG00000232237	647219	protein_coding	achaete-scute family bHLH transcription factor 5 [Source:HGNC Symbol;Acc:HGNC:33169]	0	0	0	0	0	0	0	0	0	0	0	0	0	0	0
ASDURF	ENSG00000286053	110599588	protein_coding	ASNSD1 upstream open reading frame [Source:HGNC Symbol;Acc:HGNC:53619]	0	0	0	0	0	0	0	0	0	0	0	0	0	0	0
ASF1A	ENSG00000111875	25842	protein_coding	anti-silencing function 1A histone chaperone [Source:HGNC Symbol;Acc:HGNC:20995]	1.90193	2.89256	1.70023	0.62239	0	0	3.85507	0	0	1.49905	0	0	1.42342	0.764874	1.03927	0.0880437
ASF1B	ENSG00000105011	55723	protein_coding	anti-silencing function 1B histone chaperone [Source:HGNC Symbol;Acc:HGNC:20996]	0	0	0	0	0	0	0	0	0	0	0	0	0	0	0
ASGR1	ENSG00000141505	432	protein_coding	asialoglycoprotein receptor 1 [Source:HGNC Symbol;Acc:HGNC:742]	1.03742	1.35396	1.46409	1.24478	0	0	3.85507	0	14.8233	0	2.68487	0	1.02005	3.05189	2.20529	1.08325
ASGR2	ENSG00000161944	433	protein_coding	asialoglycoprotein receptor 2 [Source:HGNC Symbol;Acc:HGNC:743]	0.0864514	0	0	0	0	0	0	0	0	0	0	0	0.0172903	0	0.00720428	0.88286
ASH1L	ENSG00000116539	55870	protein_coding	ASH1 like histone lysine methyltransferase [Source:HGNC Symbol;Acc:HGNC:19088]	14.0916	10.5855	8.21778	13.6926	8.96166	0	3.85507	0	7.41164	5.49651	3.57982	0	11.1098	2.90615	6.32435	-1.34997	0.0974927
ASH1L-AS1	ENSG00000235919	645676	lncRNA	ASH1L antisense RNA 1 [Source:HGNC Symbol;Acc:HGNC:44146]	0.345805	0.246175	0.425058	0	0	0	0	0	0	0.999366	0	0	0.203408	0.142767	0.168034	0.828593
ASH1L-IT1	ENSG00000227773		lncRNA	ASH1L intronic transcript 1 [Source:HGNC Symbol;Acc:HGNC:41449]	0.172903	0	0.0472286	0	0	0	0	0	0	0	0	0	0.0440263	0	0.0183443	0.794588
ASH2L	ENSG00000129691	9070	protein_coding	ASH2 like, histone lysine methyltransferase complex subunit [Source:HGNC Symbol;Acc:HGNC:744]	1.25354	1.90786	2.40866	1.55598	2.24042	0	3.85507	0	0	1.99873	0	0	1.87329	0.836257	1.26835	-0.00488083
ASH2LP1	ENSG00000224144		processed_pseudogene	ASH2L pseudogene 1 [Source:HGNC Symbol;Acc:HGNC:19332]	0	0	0	0	0	0	0	0	0	0	0	0	0	0	0
ASH2LP2	ENSG00000237428		processed_pseudogene	ASH2L pseudogene 2 [Source:HGNC Symbol;Acc:HGNC:53059]	0	0	0	0	0	0	0	0	0	0	0	0	0	0	0
ASH2LP3	ENSG00000225724	100736411	unprocessed_pseudogene	ASH2L pseudogene 3 [Source:HGNC Symbol;Acc:HGNC:53060]	0	0	0	0	0	0	0	0	0	0	0	0	0	0	0
ASIC1	ENSG00000110881	41	protein_coding	acid sensing ion channel subunit 1 [Source:HGNC Symbol;Acc:HGNC:100]	1.21032	0.307719	1.93637	0.311195	2.24042	0	7.71013	4.64768	0	7.99493	9.84452	0	1.2012	4.31389	3.01694	2.26232	0.0410541
ASIC2	ENSG00000108684	40	protein_coding	acid sensing ion channel subunit 2 [Source:HGNC Symbol;Acc:HGNC:99]	1.25354	2.27712	3.6366	3.42315	2.24042	0	3.85507	0	0	0.499683	0	0	2.56617	0.622107	1.43213	-0.741353
ASIC3	ENSG00000213199	9311	protein_coding	acid sensing ion channel subunit 3 [Source:HGNC Symbol;Acc:HGNC:101]	0.518708	0.861614	0.613972	0.62239	0	0	0	0	0	0	0	0	0.523337	0	0.218057	0.247416
ASIC4	ENSG00000072182	55515	protein_coding	acid sensing ion channel subunit family member 4 [Source:HGNC Symbol;Acc:HGNC:21263]	3.58773	3.56954	6.70646	2.80076	11.2021	23.1304	7.71013	0	7.41164	7.49525	9.84452	15.9574	5.57331	10.2213	8.28466	0.702849	0.478131
ASIC4-AS1	ENSG00000227432		lncRNA	ASIC4 antisense RNA 1 [Source:HGNC Symbol;Acc:HGNC:40960]	0	0	0.0472286	0	0	0	0	0	0	0	0	0	0.00944572	0	0.00393572	0.913949
ASIC5	ENSG00000256394	51802	protein_coding	acid sensing ion channel subunit family member 5 [Source:HGNC Symbol;Acc:HGNC:17537]	0	0	0	0	0	0	0	0	0	0	0	0	0	0	0
ASIP	ENSG00000101440	434	protein_coding	agouti signaling protein [Source:HGNC Symbol;Acc:HGNC:745]	0	0	0	0.311195	0	0	0	0	0	0	0	0	0.062239	0	0.0259329	0.755692
ASL	ENSG00000126522	435	protein_coding	argininosuccinate lyase [Source:HGNC Symbol;Acc:HGNC:746]	0.172903	0.923158	0.944572	0	0	0	0	13.943	0	0	0	0	0.408127	1.99186	1.33197	1.32812
ASLP1	ENSG00000244723		unprocessed_pseudogene	argininosuccinate lyase pseudogene 1 [Source:HGNC Symbol;Acc:HGNC:747]	0	0	0	0	0	0	0	0	0	0	0	0	0	0	0
ASMT	ENSG00000196433	438	protein_coding	acetylserotonin O-methyltransferase [Source:HGNC Symbol;Acc:HGNC:750]	0	0	0	0	0	0	0	0	0	0	0	0	0	0	0
ASMTL	ENSG00000169093	8623	protein_coding	acetylserotonin O-methyltransferase like [Source:HGNC Symbol;Acc:HGNC:751]	0	0	0	0	0	0	0	0	0	0	0	0	0	0	0
ASMTL-AS1	ENSG00000236017		lncRNA	ASMTL antisense RNA 1 [Source:HGNC Symbol;Acc:HGNC:25811]	0	0	0	0	0	0	0	0	0	0	0	0	0	0	0
ASNS	ENSG00000070669	440	protein_coding	asparagine synthetase (glutamine-hydrolyzing) [Source:HGNC Symbol;Acc:HGNC:753]	0.0864514	0.246175	0.188914	0.311195	0	0	0	0	0	0	0	0	0.166547	0	0.0693947	0.575173
ASNSD1	ENSG00000138381	54529	protein_coding	asparagine synthetase domain containing 1 [Source:HGNC Symbol;Acc:HGNC:24910]	2.63677	2.70793	2.59757	2.48956	0	0	0	0	0	2.49842	0.894956	0	2.08637	0.484767	1.1521	-0.427029
ASNSP1	ENSG00000248498		transcribed_unprocessed_pseudogene	ASNS pseudogene 1 [Source:HGNC Symbol;Acc:HGNC:754]	0	0	0	0	0	0	0	0	0	0	0	0	0	0	0
ASNSP3	ENSG00000236554	100423061	processed_pseudogene	ASNS pseudogene 3 [Source:HGNC Symbol;Acc:HGNC:39399]	0	0	0	0	0	0	0	0	0	0	0	0	0	0	0
ASNSP4	ENSG00000251470	100419423	unprocessed_pseudogene	ASNS pseudogene 4 [Source:HGNC Symbol;Acc:HGNC:39400]	0	0	0	0	0	0	0	0	0	0	0	0	0	0	0
ASNSP6	ENSG00000267333		processed_pseudogene	ASNS pseudogene 6 [Source:HGNC Symbol;Acc:HGNC:49876]	0	0	0	0	0	0	0	0	0	0	0	0	0	0	0
ASPA	ENSG00000108381	443	protein_coding	aspartoacylase [Source:HGNC Symbol;Acc:HGNC:756]	0.129677	0.676982	0.472286	0.311195	0	0	0	0	0	0	0	0	0.318028	0	0.132512	0.456138
ASPDH	ENSG00000204653	554235	protein_coding	aspartate dehydrogenase domain containing [Source:HGNC Symbol;Acc:HGNC:33856]	0.0864514	0.246175	0.236143	0	0	0	0	0	0	0	0	0	0.113754	0	0.0473975	0.629583
ASPG	ENSG00000166183	374569	protein_coding	asparaginase [Source:HGNC Symbol;Acc:HGNC:20123]	0.0864514	0.307719	0.566743	0.311195	0	0	0	0	0	0.999366	0	0	0.254422	0.142767	0.18929	0.896791
ASPH	ENSG00000198363	444	protein_coding	aspartate beta-hydroxylase [Source:HGNC Symbol;Acc:HGNC:757]	8.90449	15.2629	9.49295	15.5598	6.72125	0	7.71013	0	0	2.49842	0	0	11.1883	1.45836	5.51249	-1.96731	0.0454694
ASPHD1	ENSG00000174939	253982	protein_coding	aspartate beta-hydroxylase domain containing 1 [Source:HGNC Symbol;Acc:HGNC:27380]	0.691611	0.80007	1.55854	1.86717	0	0	3.85507	0	7.41164	5.9962	5.36974	0	0.983479	3.23323	2.29584	1.83	0.0871897
ASPHD2	ENSG00000128203	57168	protein_coding	aspartate beta-hydroxylase domain containing 2 [Source:HGNC Symbol;Acc:HGNC:30437]	0.734837	0.861614	0.3306	1.55598	0	0	0	0	0	0	0.894956	0	0.696605	0.127851	0.364832	0.239308
ASPM	ENSG00000066279	259266	protein_coding	assembly factor for spindle microtubules [Source:HGNC Symbol;Acc:HGNC:19048]	9.33675	0.0615438	0.944572	2.48956	0	0	1.92753	0	14.8233	3.49778	3.57982	0	2.56649	3.40406	3.05507	0.399714	0.853598
ASPN	ENSG00000106819	54829	protein_coding	asporin [Source:HGNC Symbol;Acc:HGNC:14872]	0.648385	0.492351	0.425058	0.311195	0	0	0	0	0	0	0	0	0.375398	0	0.156416	0.40452
ASPRV1	ENSG00000244617	151516	protein_coding	aspartic peptidase retroviral like 1 [Source:HGNC Symbol;Acc:HGNC:26321]	0.0432257	0	0	0	0	0	0	0	0	0	0	0	0.00864514	0	0.00360214	0.917227
ASPSCR1	ENSG00000169696	79058	protein_coding	ASPSCR1 tether for SLC2A4, UBX domain containing [Source:HGNC Symbol;Acc:HGNC:13825]	1.64258	1.16933	2.3142	2.48956	0	0	1.92753	0	0	2.49842	0.894956	0	1.52313	0.760129	1.07805	0.108559
ASRGL1	ENSG00000162174	80150	protein_coding	asparaginase and isoaspartyl peptidase 1 [Source:HGNC Symbol;Acc:HGNC:16448]	2.72322	1.04625	1.79469	1.24478	0	0	1.92753	0	0	6.99556	5.36974	0	1.36179	2.04183	1.75848	1.0684
ASS1	ENSG00000130707	445	protein_coding	argininosuccinate synthase 1 [Source:HGNC Symbol;Acc:HGNC:758]	1.03742	0.492351	0.613972	1.86717	4.48083	0	0	0	14.8233	0	2.68487	15.9574	1.69835	4.78079	3.49644	0.887474	0.590872
ASS1P1	ENSG00000220517	442167	processed_pseudogene	argininosuccinate synthetase 1 pseudogene 1 [Source:HGNC Symbol;Acc:HGNC:759]	0	0	0	0	0	0	0	0	0	0	0	0	0	0	0
ASS1P10	ENSG00000215325	455	processed_pseudogene	argininosuccinate synthetase 1 pseudogene 10 [Source:HGNC Symbol;Acc:HGNC:760]	0	0	0	0	0	0	0	0	0	0	0	0	0	0	0
ASS1P11	ENSG00000225308	340274	processed_pseudogene	argininosuccinate synthetase 1 pseudogene 11 [Source:HGNC Symbol;Acc:HGNC:761]	0	0	0	0	0	0	0	0	0	0	0	0	0	0	0
ASS1P12	ENSG00000237437	392302	processed_pseudogene	argininosuccinate synthetase 1 pseudogene 12 [Source:HGNC Symbol;Acc:HGNC:762]	0	0	0	0	0	0	0	0	0	0	0	0	0	0	0
ASS1P13	ENSG00000255353	341230	processed_pseudogene	argininosuccinate synthetase 1 pseudogene 13 [Source:HGNC Symbol;Acc:HGNC:763]	0	0	0	0	0	0	0	0	0	0	0	0	0	0	0
ASS1P14	ENSG00000257316	459	processed_pseudogene	argininosuccinate synthetase 1 pseudogene 14 [Source:HGNC Symbol;Acc:HGNC:764]	0	0	0	0	0	0	0	0	0	0	0	0	0	0	0
ASS1P2	ENSG00000223922	447	processed_pseudogene	argininosuccinate synthetase 1 pseudogene 2 [Source:HGNC Symbol;Acc:HGNC:765]	0	0	0	0	0	0	0	0	0	0	0	0	0	0	0
ASS1P3	ENSG00000233947	158452	processed_pseudogene	argininosuccinate synthetase 1 pseudogene 3 [Source:HGNC Symbol;Acc:HGNC:766]	0	0	0	0	0	0	1.92753	0	0	0	0	0	0	0.275362	0.160628	1.03106
ASS1P4	ENSG00000213487	449	processed_pseudogene	argininosuccinate synthetase 1 pseudogene 4 [Source:HGNC Symbol;Acc:HGNC:767]	0	0	0	0	0	0	0	0	0	0	0	0	0	0	0
ASS1P5	ENSG00000227881	450	processed_pseudogene	argininosuccinate synthetase 1 pseudogene 5 [Source:HGNC Symbol;Acc:HGNC:768]	0	0	0	0	0	0	0	0	0	0	0	0	0	0	0
ASS1P6	ENSG00000215583	451	processed_pseudogene	argininosuccinate synthetase 1 pseudogene 6 [Source:HGNC Symbol;Acc:HGNC:769]	0	0	0	0	0	0	0	0	0	0	0	0	0	0	0
ASS1P7	ENSG00000236893	339845	processed_pseudogene	argininosuccinate synthetase 1 pseudogene 7 [Source:HGNC Symbol;Acc:HGNC:770]	0	0	0	0	0	0	0	0	0	0	0	0	0	0	0
ASS1P8	ENSG00000251418		processed_pseudogene	argininosuccinate synthetase 1 pseudogene 8 [Source:HGNC Symbol;Acc:HGNC:771]	0	0	0	0	0	0	0	0	0	0	0	0	0	0	0
ASS1P9	ENSG00000217791	454	processed_pseudogene	argininosuccinate synthetase 1 pseudogene 9 [Source:HGNC Symbol;Acc:HGNC:772]	0	0	0	0	0	0	0	0	0	0	0	0	0	0	0
ASTE1	ENSG00000034533	28990	protein_coding	asteroid homolog 1 [Source:HGNC Symbol;Acc:HGNC:25021]	0.691611	0.246175	0.566743	0.62239	2.24042	0	0	0	0	0.499683	0	0	0.873467	0.0713833	0.405585	0.31513
ASTL	ENSG00000188886	431705	protein_coding	astacin like metalloendopeptidase [Source:HGNC Symbol;Acc:HGNC:31704]	0.0432257	0	0.236143	0	0	0	0	0	0	0	0	0	0.0558738	0	0.0232807	0.761267
ASTN1	ENSG00000152092	460	protein_coding	astrotactin 1 [Source:HGNC Symbol;Acc:HGNC:773]	2.63677	3.93881	2.9754	5.29032	0	0	1.92753	0	0	0.999366	0	0	2.96826	0.418129	1.48068	-1.12291
ASTN2	ENSG00000148219	23245	protein_coding	astrotactin 2 [Source:HGNC Symbol;Acc:HGNC:17021]	2.20451	0.923158	1.27517	0.62239	0	0	0	0	0	3.99746	0	15.9574	1.00505	2.8507	2.08168	0.707097
ASTN2-AS1	ENSG00000229105	100128505	lncRNA	ASTN2 antisense RNA 1 [Source:HGNC Symbol;Acc:HGNC:51175]	0	0	0	0	0	0	0	0	0	0	0	0	0	0	0
ASXL1	ENSG00000171456	171023	protein_coding	ASXL transcriptional regulator 1 [Source:HGNC Symbol;Acc:HGNC:18318]	6.13805	6.27747	7.41489	7.46869	15.6829	23.1304	9.63767	0	0	2.49842	8.05461	0	8.5964	6.18873	7.19192	-0.504615	0.643103
ASXL2	ENSG00000143970	55252	protein_coding	ASXL transcriptional regulator 2 [Source:HGNC Symbol;Acc:HGNC:23805]	2.24774	4.61579	2.50312	1.55598	2.24042	0	3.85507	0	0	0.999366	0	0	2.63261	0.69349	1.50146	-0.691954
ASXL3	ENSG00000141431	80816	protein_coding	ASXL transcriptional regulator 3 [Source:HGNC Symbol;Acc:HGNC:29357]	0.691611	1.04625	0.897344	1.55598	0	0	3.85507	0	0	0	0	0	0.838235	0.550724	0.67052	0.439276
ASXL3-DT	ENSG00000267642		lncRNA	ASXL3 divergent transcript [Source:HGNC Symbol;Acc:HGNC:55290]	0	0.0615438	0	0	0	0	0	0	0	0	0	0	0.0123088	0	0.00512865	0.902515
ASZ1	ENSG00000154438	136991	protein_coding	ankyrin repeat, SAM and basic leucine zipper domain containing 1 [Source:HGNC Symbol;Acc:HGNC:1350]	0	0	0	0	0	0	0	0	0	0	0	0	0	0	0
ATAD1	ENSG00000138138	84896	protein_coding	ATPase family AAA domain containing 1 [Source:HGNC Symbol;Acc:HGNC:25903]	3.67418	5.96975	4.72286	7.15749	6.72125	0	3.85507	0	0	2.9981	3.57982	0	5.64911	1.49043	3.22321	-0.815988	0.498569
ATAD2	ENSG00000156802	29028	protein_coding	ATPase family AAA domain containing 2 [Source:HGNC Symbol;Acc:HGNC:30123]	5.87869	0.553895	3.306	0.62239	0	0	0	0	7.41164	9.49398	22.3739	0	2.0722	5.61136	4.13671	1.36878	0.413319
ATAD2B	ENSG00000119778	54454	protein_coding	ATPase family AAA domain containing 2B [Source:HGNC Symbol;Acc:HGNC:29230]	2.29096	1.78477	1.60577	1.86717	2.24042	0	3.85507	0	0	0	1.78991	0	1.95782	0.806426	1.28617	-0.167733
ATAD3A	ENSG00000197785	55210	protein_coding	ATPase family AAA domain containing 3A [Source:HGNC Symbol;Acc:HGNC:25567]	1.21032	1.72323	2.03083	0.311195	2.24042	0	0	27.8861	0	4.49715	0.894956	0	1.5032	4.75402	3.39951	1.54434	0.290853
ATAD3B	ENSG00000160072	83858	protein_coding	ATPase family AAA domain containing 3B [Source:HGNC Symbol;Acc:HGNC:24007]	1.90193	4.24652	3.91998	2.80076	2.24042	0	7.71013	0	0	3.49778	2.68487	0	3.02192	1.98468	2.41687	0.126923	0.941936
ATAD3C	ENSG00000215915	219293	protein_coding	ATPase family AAA domain containing 3C [Source:HGNC Symbol;Acc:HGNC:32151]	0.691611	1.16933	0.236143	0.311195	0	0	1.92753	0	0	0	0	0	0.481656	0.275362	0.361318	0.620162
ATAD5	ENSG00000176208	79915	protein_coding	ATPase family AAA domain containing 5 [Source:HGNC Symbol;Acc:HGNC:25752]	3.45805	1.23088	1.46409	2.80076	2.24042	0	3.85507	0	0	2.49842	0	0	2.23884	0.90764	1.46231	-0.151144
ATAT1	ENSG00000137343	79969	protein_coding	alpha tubulin acetyltransferase 1 [Source:HGNC Symbol;Acc:HGNC:21186]	0	0	0	0	0	0	0	0	0	0	0	0	0	0	0
ATCAY	ENSG00000167654	85300	protein_coding	ATCAY kinesin light chain interacting caytaxin [Source:HGNC Symbol;Acc:HGNC:779]	9.85546	5.10814	9.54018	8.40227	4.48083	0	17.3478	92.9536	7.41164	24.9842	41.168	0	7.47738	26.2664	18.4377	1.87315	0.0117779
ATE1	ENSG00000107669	11101	protein_coding	arginyltransferase 1 [Source:HGNC Symbol;Acc:HGNC:782]	5.44644	5.10814	4.95901	6.5351	11.2021	0	11.5652	0	7.41164	2.49842	5.36974	0	6.65015	3.835	5.00798	-0.262981	0.839456
ATE1-AS1	ENSG00000226864		transcribed_unitary_pseudogene	ATE1 antisense RNA 1 [Source:HGNC Symbol;Acc:HGNC:49496]	0.129677	0	0.0472286	0	0	0	0	0	0	0	0	0	0.0353811	0	0.0147421	0.820956
ATF1	ENSG00000123268	466	protein_coding	activating transcription factor 1 [Source:HGNC Symbol;Acc:HGNC:783]	2.07483	2.03095	1.84192	1.86717	0	0	1.92753	0	0	1.99873	2.68487	15.9574	1.56297	3.22408	2.53195	0.390915	0.794253
ATF1P1	ENSG00000219387		processed_pseudogene	activating transcription factor 1 pseudogene 1 [Source:HGNC Symbol;Acc:HGNC:37691]	0	0	0	0	0	0	0	0	0	0	0	0	0	0	0
ATF2	ENSG00000115966	1386	protein_coding	activating transcription factor 2 [Source:HGNC Symbol;Acc:HGNC:784]	5.96514	4.86196	3.6366	5.60151	6.72125	0	0	0	0	2.9981	0.894956	0	5.35729	0.556151	2.55663	-1.38474	0.300037
ATF3	ENSG00000162772	467	protein_coding	activating transcription factor 3 [Source:HGNC Symbol;Acc:HGNC:785]	0.561934	0.246175	0.3306	1.55598	2.24042	0	0	0	0	0.499683	0	0	0.98702	0.0713833	0.452899	0.150927
ATF4	ENSG00000128272	468	protein_coding	activating transcription factor 4 [Source:HGNC Symbol;Acc:HGNC:786]	9.89868	17.9093	16.8134	16.4933	13.4425	0	7.71013	0	0	20.487	14.3193	0	14.9114	6.07378	9.75613	-0.581601	0.649848
ATF4P1	ENSG00000213338		processed_pseudogene	activating transcription factor 4 pseudogene 1 [Source:HGNC Symbol;Acc:HGNC:789]	0	0	0	0	0	0	0	0	0	0	0	0	0	0	0
ATF4P2	ENSG00000273041		processed_pseudogene	activating transcription factor 4 pseudogene 2 [Source:HGNC Symbol;Acc:HGNC:34025]	0	0	0	0	0	0	0	0	0	0	0	0	0	0	0
ATF4P3	ENSG00000228218		processed_pseudogene	activating transcription factor 4 pseudogene 3 [Source:HGNC Symbol;Acc:HGNC:788]	0	0	0	0	0	0	0	0	0	0	0	0	0	0	0
ATF4P4	ENSG00000256167		transcribed_processed_pseudogene	activating transcription factor 4 pseudogene 4 [Source:HGNC Symbol;Acc:HGNC:787]	0	0.0615438	0	0	0	0	0	0	0	0	0	0	0.0123088	0	0.00512865	0.902515
ATF5	ENSG00000169136	22809	protein_coding	activating transcription factor 5 [Source:HGNC Symbol;Acc:HGNC:790]	2.24774	1.9694	1.51132	2.17837	2.24042	0	0	0	0	3.49778	2.68487	0	2.02945	0.883236	1.36082	0.108809
ATF6	ENSG00000118217	22926	protein_coding	activating transcription factor 6 [Source:HGNC Symbol;Acc:HGNC:791]	4.62515	4.86196	3.11709	6.5351	4.48083	0	1.92753	0	0	2.49842	3.57982	0	4.72403	1.14368	2.63549	-0.827326	0.522284
ATF6-DT	ENSG00000226889		lncRNA	ATF6 divergent transcript [Source:HGNC Symbol;Acc:HGNC:55826]	0.129677	0.0615438	0	0	0	0	0	0	0	0	0	0	0.0382442	0	0.0159351	0.812196
ATF6B	ENSG00000213676	1388	protein_coding	activating transcription factor 6 beta [Source:HGNC Symbol;Acc:HGNC:2349]	0	0	0	0	0	0	0	0	0	0	0	0	0	0	0
ATF7	ENSG00000170653	11016	protein_coding	activating transcription factor 7 [Source:HGNC Symbol;Acc:HGNC:792]	1.46967	1.29242	1.41686	2.80076	0	0	0	0	0	0	0.894956	0	1.39594	0.127851	0.656222	-0.476213
ATF7-NPFF	ENSG00000267281	114108587	protein_coding	ATF7-NPFF readthrough [Source:HGNC Symbol;Acc:HGNC:55073]	0	0	0	0	0	0	0	0	0	0	0	0	0	0	0
ATF7IP	ENSG00000171681	55729	protein_coding	activating transcription factor 7 interacting protein [Source:HGNC Symbol;Acc:HGNC:20092]	7.04579	6.09284	6.89538	5.60151	6.72125	0	3.85507	0	0	4.99683	1.78991	0	6.47135	1.52026	3.58321	-0.968013	0.412378
ATF7IP2	ENSG00000166669	80063	protein_coding	activating transcription factor 7 interacting protein 2 [Source:HGNC Symbol;Acc:HGNC:20397]	1.81548	2.03095	1.3224	3.11195	0	0	1.92753	0	0	0.999366	5.36974	0	1.65616	1.18523	1.38145	0.344083
ATG10	ENSG00000152348	83734	protein_coding	autophagy related 10 [Source:HGNC Symbol;Acc:HGNC:20315]	0.778062	0.984701	1.13349	1.24478	0	0	1.92753	4.64768	0	1.49905	0	0	0.828206	1.15347	1.01794	0.722447
ATG10-AS1	ENSG00000248192		lncRNA	ATG10 antisense RNA 1 [Source:HGNC Symbol;Acc:HGNC:40914]	0	0	0	0	0	0	0	0	0	0	0	0	0	0	0
ATG10-IT1	ENSG00000236447		lncRNA	ATG10 intronic transcript 1 [Source:HGNC Symbol;Acc:HGNC:41455]	0.0432257	0	0	0.311195	0	0	0	0	0	0	0	0	0.0708842	0	0.0295351	0.732955
ATG101	ENSG00000123395	60673	protein_coding	autophagy related 101 [Source:HGNC Symbol;Acc:HGNC:25679]	0.734837	0.615438	0.850115	0.933586	0	0	5.7826	37.1814	0	0.999366	4.47478	0	0.626795	6.91974	4.29768	2.85753	0.00862623
ATG12	ENSG00000145782	9140	protein_coding	autophagy related 12 [Source:HGNC Symbol;Acc:HGNC:588]	4.8845	4.18498	3.25877	4.97912	2.24042	0	7.71013	4.64768	22.2349	3.49778	5.36974	0	3.90956	6.20861	5.25067	0.495902	0.626694
ATG12P1	ENSG00000266501		processed_pseudogene	autophagy related 12 pseudogene 1 [Source:HGNC Symbol;Acc:HGNC:21466]	0	0	0	0	0	0	0	0	0	0	0	0	0	0	0
ATG12P2	ENSG00000224121		processed_pseudogene	autophagy related 12 pseudogene 2 [Source:HGNC Symbol;Acc:HGNC:38605]	0	0	0	0	0	0	0	0	0	0	0	0	0	0	0
ATG13	ENSG00000175224	9776	protein_coding	autophagy related 13 [Source:HGNC Symbol;Acc:HGNC:29091]	7.30514	7.26217	7.03706	7.77988	6.72125	23.1304	9.63767	0	0	2.9981	6.26469	15.9574	7.2211	8.28404	7.84115	-0.380706	0.72521
ATG14	ENSG00000126775	22863	protein_coding	autophagy related 14 [Source:HGNC Symbol;Acc:HGNC:19962]	0.778062	2.03095	1.55854	0.933586	0	0	1.92753	0	0	0.999366	0	0	1.06023	0.418129	0.68567	0.0930283
ATG16L1	ENSG00000085978	55054	protein_coding	autophagy related 16 like 1 [Source:HGNC Symbol;Acc:HGNC:21498]	0	0	0	0	0	0	0	0	0	0	0	0	0	0	0
ATG16L2	ENSG00000168010	89849	protein_coding	autophagy related 16 like 2 [Source:HGNC Symbol;Acc:HGNC:25464]	1.03742	1.23088	1.51132	1.86717	0	0	0	0	14.8233	2.49842	0	0	1.12936	2.47453	1.91404	0.643498
ATG2A	ENSG00000110046	23130	protein_coding	autophagy related 2A [Source:HGNC Symbol;Acc:HGNC:29028]	1.12387	2.15403	1.93637	0.933586	0	0	0	0	0	0.499683	0	0	1.22957	0.0713833	0.553962	-0.411278
ATG2B	ENSG00000066739	55102	protein_coding	autophagy related 2B [Source:HGNC Symbol;Acc:HGNC:20187]	3.32838	4.55424	3.6366	5.60151	0	0	5.7826	0	7.41164	2.9981	0.894956	0	3.42415	2.44104	2.85067	-0.308662	0.842999
ATG3	ENSG00000144848	64422	protein_coding	autophagy related 3 [Source:HGNC Symbol;Acc:HGNC:20962]	2.67999	4.06189	3.40046	4.35673	4.48083	0	7.71013	0	0	0.999366	1.78991	0	3.79598	1.49992	2.45661	-0.497142	0.730099
ATG3P1	ENSG00000224357		processed_pseudogene	autophagy related 3 pseudogene 1 [Source:HGNC Symbol;Acc:HGNC:31123]	0	0	0	0	0	0	0	0	0	0	0	0	0	0	0
ATG4A	ENSG00000101844	115201	protein_coding	autophagy related 4A cysteine peptidase [Source:HGNC Symbol;Acc:HGNC:16489]	0.475482	0.984701	0.613972	1.24478	0	0	0	0	0	0	0	0	0.663787	0	0.276578	0.101238
ATG4AP1	ENSG00000232735		processed_pseudogene	autophagy related 4A cysteine peptidase pseudogene 1 [Source:HGNC Symbol;Acc:HGNC:44081]	0	0	0	0	0	0	0	0	0	0	0	0	0	0	0
ATG4B	ENSG00000168397	23192	protein_coding	autophagy related 4B cysteine peptidase [Source:HGNC Symbol;Acc:HGNC:20790]	5.10063	6.0313	6.13972	8.40227	0	0	9.63767	9.29536	7.41164	3.99746	1.78991	0	5.13478	4.59029	4.81716	-0.137944	0.927879
ATG4C	ENSG00000125703	84938	protein_coding	autophagy related 4C cysteine peptidase [Source:HGNC Symbol;Acc:HGNC:16040]	1.12387	1.41551	1.51132	3.42315	0	0	3.85507	0	0	0	3.57982	0	1.49477	1.06213	1.24239	0.315398
ATG4D	ENSG00000130734	84971	protein_coding	autophagy related 4D cysteine peptidase [Source:HGNC Symbol;Acc:HGNC:20789]	0.0432257	0	0	0	0	0	0	0	0	0	0	0	0.00864514	0	0.00360214	0.917227
ATG5	ENSG00000057663	9474	protein_coding	autophagy related 5 [Source:HGNC Symbol;Acc:HGNC:589]	1.34	1.72323	1.27517	4.04554	0	0	0	0	0	0	2.68487	0	1.67679	0.383553	0.9224	-0.2745
ATG7	ENSG00000197548	10533	protein_coding	autophagy related 7 [Source:HGNC Symbol;Acc:HGNC:16935]	0.30258	0.861614	0.377829	0	0	0	0	0	0	1.49905	0	0	0.308404	0.21415	0.253423	0.740479
ATG9A	ENSG00000198925	79065	protein_coding	autophagy related 9A [Source:HGNC Symbol;Acc:HGNC:22408]	0	0	0	0	0	0	0	0	0	0	0	0	0	0	0
ATG9B	ENSG00000181652	285973	protein_coding	autophagy related 9B [Source:HGNC Symbol;Acc:HGNC:21899]	0.475482	0.369263	0.236143	0.62239	0	0	0	0	0	0.999366	4.47478	0	0.340656	0.782021	0.598119	1.60883
ATIC	ENSG00000138363	471	protein_coding	5-aminoimidazole-4-carboxamide ribonucleotide formyltransferase/IMP cyclohydrolase [Source:HGNC Symbol;Acc:HGNC:794]	1.77225	1.72323	1.653	1.24478	4.48083	0	1.92753	0	0	2.9981	4.47478	0	2.17482	1.34292	1.68954	0.501144
ATL1	ENSG00000198513	51062	protein_coding	atlastin GTPase 1 [Source:HGNC Symbol;Acc:HGNC:11231]	0.518708	0.553895	0.897344	1.24478	4.48083	0	3.85507	0	7.41164	1.49905	0	0	1.53911	1.82368	1.70511	0.803705
ATL2	ENSG00000119787	64225	protein_coding	atlastin GTPase 2 [Source:HGNC Symbol;Acc:HGNC:24047]	3.06902	3.32337	3.16432	3.73434	0	0	1.92753	0	0	2.49842	0	0	2.65821	0.632278	1.47642	-0.648925
ATL3	ENSG00000184743	25923	protein_coding	atlastin GTPase 3 [Source:HGNC Symbol;Acc:HGNC:24526]	2.24774	3.32337	1.84192	3.42315	0	0	5.7826	0	0	0.999366	10.7395	0	2.16723	2.50306	2.36313	0.676313	0.688169
ATM	ENSG00000149311	472	protein_coding	ATM serine/threonine kinase [Source:HGNC Symbol;Acc:HGNC:795]	9.37997	12.0626	9.91801	9.33586	8.96166	0	28.913	0	7.41164	11.4927	6.26469	0	9.93162	7.72601	8.64501	0.0881585	0.951984
ATMIN	ENSG00000166454	23300	protein_coding	ATM interactor [Source:HGNC Symbol;Acc:HGNC:29034]	1.46967	3.07719	1.74746	2.80076	4.48083	0	5.7826	0	0	0.999366	0	0	2.71518	0.968852	1.69649	-0.362365
ATN1	ENSG00000111676	1822	protein_coding	atrophin 1 [Source:HGNC Symbol;Acc:HGNC:3033]	13.2271	13.1088	15.916	22.7173	2.24042	0	1.92753	0	14.8233	3.99746	2.68487	15.9574	13.4419	5.62722	8.88335	-1.65432	0.0688083
ATOH1	ENSG00000172238	474	protein_coding	atonal bHLH transcription factor 1 [Source:HGNC Symbol;Acc:HGNC:797]	0.0432257	0	0	0	0	0	0	0	0	0	0	0	0.00864514	0	0.00360214	0.917227
ATOH7	ENSG00000179774	220202	protein_coding	atonal bHLH transcription factor 7 [Source:HGNC Symbol;Acc:HGNC:13907]	0.821288	0	0.236143	0	0	0	0	0	0	0.499683	0	0	0.211486	0.0713833	0.12976	0.532517
ATOH8	ENSG00000168874	84913	protein_coding	atonal bHLH transcription factor 8 [Source:HGNC Symbol;Acc:HGNC:24126]	0.561934	1.04625	0.519515	1.55598	0	0	0	0	0	0.499683	0	0	0.736734	0.0713833	0.348613	0.122228
ATOX1	ENSG00000177556	475	protein_coding	antioxidant 1 copper chaperone [Source:HGNC Symbol;Acc:HGNC:798]	2.55032	4.36961	2.83372	4.04554	4.48083	0	0	0	0	0.499683	0	0	3.656	0.0713833	1.56497	-1.74516
ATOX1-AS1	ENSG00000253921		lncRNA	ATOX1 antisense RNA 1 [Source:HGNC Symbol;Acc:HGNC:55528]	0	0	0	0	0	0	0	0	0	0	0	0	0	0	0
ATP10A	ENSG00000206190	57194	protein_coding	ATPase phospholipid transporting 10A (putative) [Source:HGNC Symbol;Acc:HGNC:13542]	0.0432257	0.0615438	0.236143	0	0	0	0	0	0	0	0	0	0.0681825	0	0.0284094	0.729449
ATP10A-DT	ENSG00000259011		lncRNA	ATP10A divergent transcript [Source:HGNC Symbol;Acc:HGNC:55434]	0	0	0	0	0	0	0	0	0	0	0	0	0	0	0
ATP10B	ENSG00000118322	23120	protein_coding	ATPase phospholipid transporting 10B (putative) [Source:HGNC Symbol;Acc:HGNC:13543]	0.172903	1.9694	0	0	0	0	0	0	0	0.499683	0	0	0.428461	0.0713833	0.220166	0.312238
ATP10D	ENSG00000145246	57205	protein_coding	ATPase phospholipid transporting 10D (putative) [Source:HGNC Symbol;Acc:HGNC:13549]	0.389031	1.35396	0.661201	1.55598	0	0	0	0	0	0	0	0	0.792034	0	0.330014	-0.0258154
ATP11A	ENSG00000068650	23250	protein_coding	ATPase phospholipid transporting 11A [Source:HGNC Symbol;Acc:HGNC:13552]	4.23612	4.43116	5.71466	3.42315	0	0	5.7826	0	0	6.99556	0.894956	0	3.56102	1.9533	2.62318	-0.121553	0.956092
ATP11A-AS1	ENSG00000232684	100874205	lncRNA	ATP11A antisense RNA 1 [Source:HGNC Symbol;Acc:HGNC:40645]	0	0.246175	0.188914	0.311195	0	0	0	0	0	0	0	0	0.149257	0	0.0621904	0.571201
ATP11AUN	ENSG00000197595	400165	lncRNA	ATP11A upstream neighbor lncRNA [Source:HGNC Symbol;Acc:HGNC:33793]	0.0432257	0	0	0	0	0	0	0	0	0	0	0	0.00864514	0	0.00360214	0.917227
ATP11B	ENSG00000058063	23200	protein_coding	ATPase phospholipid transporting 11B (putative) [Source:HGNC Symbol;Acc:HGNC:13553]	0.648385	1.23088	0.708429	1.24478	0	0	0	0	0	1.49905	2.68487	0	0.766494	0.597703	0.668032	0.740049
ATP11B-DT	ENSG00000240063		lncRNA	ATP11B divergent transcript [Source:HGNC Symbol;Acc:HGNC:55642]	0	0.0615438	0	0	2.24042	0	1.92753	0	0	0	0	0	0.460392	0.275362	0.352458	0.738044
ATP11C	ENSG00000101974	286410	protein_coding	ATPase phospholipid transporting 11C [Source:HGNC Symbol;Acc:HGNC:13554]	0.950965	1.47705	0.519515	1.86717	0	0	0	0	0	0	0	0	0.962941	0	0.401225	-0.192397
ATP12A	ENSG00000075673	479	protein_coding	ATPase H+/K+ transporting non-gastric alpha2 subunit [Source:HGNC Symbol;Acc:HGNC:13816]	0	0	0.0472286	0	0	0	0	0	0	0	0	0	0.00944572	0	0.00393572	0.913949
ATP13A1	ENSG00000105726	57130	protein_coding	ATPase 13A1 [Source:HGNC Symbol;Acc:HGNC:24215]	2.29096	2.46175	1.55854	4.35673	0	0	0	0	7.41164	2.49842	4.47478	31.9148	2.1336	6.61424	4.74731	0.641865	0.662476
ATP13A2	ENSG00000159363	23400	protein_coding	ATPase cation transporting 13A2 [Source:HGNC Symbol;Acc:HGNC:30213]	3.1987	5.84666	5.71466	4.97912	8.96166	0	0	0	0	1.99873	8.94956	0	5.74016	1.56404	3.30409	-0.703718	0.657494
ATP13A3	ENSG00000133657	79572	protein_coding	ATPase 13A3 [Source:HGNC Symbol;Acc:HGNC:24113]	6.3974	5.35431	4.58118	4.66793	2.24042	0	3.85507	23.2384	0	4.49715	5.36974	0	4.64825	5.28005	5.0168	0.243152	0.848302
ATP13A3-DT	ENSG00000233058		lncRNA	ATP13A3 divergent transcript [Source:HGNC Symbol;Acc:HGNC:48570]	1.5129	1.10779	1.41686	1.55598	0	0	0	0	7.41164	2.49842	0.894956	0	1.1187	1.54357	1.36654	0.492745
ATP13A4	ENSG00000127249	84239	protein_coding	ATPase 13A4 [Source:HGNC Symbol;Acc:HGNC:25422]	0.432257	0.738526	0.519515	0	0	0	0	0	0	0	0	0	0.33806	0	0.140858	0.331158
ATP13A4-AS1	ENSG00000225473		lncRNA	ATP13A4 antisense RNA 1 [Source:HGNC Symbol;Acc:HGNC:41095]	0	0	0	0	0	0	0	0	0	0	0	0	0	0	0
ATP13A5	ENSG00000187527	344905	protein_coding	ATPase 13A5 [Source:HGNC Symbol;Acc:HGNC:31789]	0	0	0.0472286	0	0	0	0	0	0	0	0	0	0.00944572	0	0.00393572	0.913949
ATP13A5-AS1	ENSG00000236508		lncRNA	ATP13A5 antisense RNA 1 [Source:HGNC Symbol;Acc:HGNC:41281]	0.0432257	0	0	0	0	0	0	0	0	0	0	0	0.00864514	0	0.00360214	0.917227
ATP1A1	ENSG00000163399	476	protein_coding	ATPase Na+/K+ transporting subunit alpha 1 [Source:HGNC Symbol;Acc:HGNC:799]	0.561934	1.66168	1.22794	1.55598	0	0	1.92753	0	7.41164	0.999366	0	0	1.00151	1.47693	1.27884	0.414437
ATP1A1-AS1	ENSG00000203865	84852	lncRNA	ATP1A1 antisense RNA 1 [Source:HGNC Symbol;Acc:HGNC:28262]	0.30258	0.553895	0.3306	0.62239	2.24042	0	0	0	0	0.499683	0	0	0.809976	0.0713833	0.37913	0.446575
ATP1A2	ENSG00000018625	477	protein_coding	ATPase Na+/K+ transporting subunit alpha 2 [Source:HGNC Symbol;Acc:HGNC:800]	6.95933	10.6471	6.47032	17.1157	15.6829	0	0	0	7.41164	4.49715	0	0	11.3751	1.70125	5.73201	-2.00952	0.053652
ATP1A3	ENSG00000105409	478	protein_coding	ATPase Na+/K+ transporting subunit alpha 3 [Source:HGNC Symbol;Acc:HGNC:801]	29.0477	50.0967	37.2162	37.0322	17.9233	0	21.2029	0	29.6465	32.4794	22.3739	0	34.2632	15.1004	23.0849	-0.782256	0.367343
ATP1A4	ENSG00000132681	480	protein_coding	ATPase Na+/K+ transporting subunit alpha 4 [Source:HGNC Symbol;Acc:HGNC:14073]	0	0	0.0944572	0	0	0	0	0	0	0	0	0	0.0188914	0	0.00787144	0.877036
ATP1B1	ENSG00000143153	481	protein_coding	ATPase Na+/K+ transporting subunit beta 1 [Source:HGNC Symbol;Acc:HGNC:804]	7.13224	9.53929	9.30404	3.42315	4.48083	0	11.5652	0	14.8233	3.99746	3.57982	0	6.77591	4.85225	5.65378	-0.34568	0.785702
ATP1B1P1	ENSG00000249212		unprocessed_pseudogene	ATPase Na+/K+ transporting subunit beta 1 pseudogene 1 [Source:HGNC Symbol;Acc:HGNC:809]	0	0	0	0	0	0	0	0	0	0	0	0	0	0	0
ATP1B2	ENSG00000129244	482	protein_coding	ATPase Na+/K+ transporting subunit beta 2 [Source:HGNC Symbol;Acc:HGNC:805]	33.9322	74.7142	43.4503	76.2428	51.5296	0	3.85507	0	0	38.4756	9.84452	15.9574	55.9738	9.73323	29.0001	-1.98031	0.0319149
ATP1B3	ENSG00000069849	483	protein_coding	ATPase Na+/K+ transporting subunit beta 3 [Source:HGNC Symbol;Acc:HGNC:806]	6.69998	6.83137	4.95901	13.3814	8.96166	0	5.7826	46.4768	29.6465	3.99746	10.7395	0	8.16668	13.8061	11.4564	0.744005	0.504639
ATP1B3-AS1	ENSG00000244124		lncRNA	ATP1B3 antisense RNA 1 [Source:HGNC Symbol;Acc:HGNC:40088]	0	0	0	0.311195	0	0	0	0	0	0	0	0	0.062239	0	0.0259329	0.755692
ATP1B3P1	ENSG00000271707		processed_pseudogene	ATPase Na+/K+ transporting subunit beta 3 pseudogene 1 [Source:HGNC Symbol;Acc:HGNC:807]	0	0.0615438	0	0	0	0	0	0	0	0	0	0	0.0123088	0	0.00512865	0.902515
ATP1B4	ENSG00000101892	23439	protein_coding	ATPase Na+/K+ transporting family member beta 4 [Source:HGNC Symbol;Acc:HGNC:808]	0	0	0.0472286	0	0	0	0	0	0	0	0	0	0.00944572	0	0.00393572	0.913949
ATP23	ENSG00000166896	91419	protein_coding	ATP23 metallopeptidase and ATP synthase assembly factor homolog [Source:HGNC Symbol;Acc:HGNC:29452]	0	0	0	0	0	0	0	0	0	0	0	0	0	0	0
ATP2A1	ENSG00000196296	487	protein_coding	ATPase sarcoplasmic/endoplasmic reticulum Ca2+ transporting 1 [Source:HGNC Symbol;Acc:HGNC:811]	0	0.0615438	0.0944572	0	0	0	1.92753	0	0	0	0	0	0.0312002	0.275362	0.173628	1.00139
ATP2A1-AS1	ENSG00000260442	100289092	lncRNA	ATP2A1 antisense RNA 1 [Source:HGNC Symbol;Acc:HGNC:51370]	0	0	0	0	0	0	0	0	0	0	0	0	0	0	0
ATP2A2	ENSG00000174437	488	protein_coding	ATPase sarcoplasmic/endoplasmic reticulum Ca2+ transporting 2 [Source:HGNC Symbol;Acc:HGNC:812]	14.9561	14.3397	15.5854	20.8501	13.4425	23.1304	7.71013	9.29536	14.8233	15.9899	8.94956	0	15.8348	11.4141	13.256	-0.457206	0.518491
ATP2A3	ENSG00000074370	489	protein_coding	ATPase sarcoplasmic/endoplasmic reticulum Ca2+ transporting 3 [Source:HGNC Symbol;Acc:HGNC:813]	0.0864514	0.984701	0.188914	0	0	0	0	0	0	0	0	0	0.252013	0	0.105006	0.421605
ATP2B1	ENSG00000070961	490	protein_coding	ATPase plasma membrane Ca2+ transporting 1 [Source:HGNC Symbol;Acc:HGNC:814]	16.469	15.0782	18.183	13.3814	6.72125	0	86.739	0	37.0582	13.4914	19.689	0	13.9666	22.4254	18.9009	0.799464	0.504684
ATP2B1-AS1	ENSG00000271614	338758	lncRNA	ATP2B1 antisense RNA 1 [Source:HGNC Symbol;Acc:HGNC:27883]	1.08064	2.09249	1.88914	1.86717	8.96166	0	5.7826	0	0	0.499683	0	0	3.17822	0.897469	1.84778	-0.454033
ATP2B2	ENSG00000157087	491	protein_coding	ATPase plasma membrane Ca2+ transporting 2 [Source:HGNC Symbol;Acc:HGNC:815]	1.55612	1.35396	2.55035	4.35673	6.72125	0	0	0	0	1.49905	0.894956	0	3.30768	0.342001	1.5777	-0.936107
ATP2B2-IT1	ENSG00000236999	100874324	lncRNA	ATP2B2 intronic transcript 1 [Source:HGNC Symbol;Acc:HGNC:41309]	0	0	0	0	0	0	0	0	0	0	0	0	0	0	0
ATP2B2-IT2	ENSG00000224771		lncRNA	ATP2B2 intronic transcript 2 [Source:HGNC Symbol;Acc:HGNC:41310]	0	0	0	0	0	0	0	0	0	0	0	0	0	0	0
ATP2B3	ENSG00000067842	492	protein_coding	ATPase plasma membrane Ca2+ transporting 3 [Source:HGNC Symbol;Acc:HGNC:816]	1.16709	0.923158	0.897344	0.933586	0	0	7.71013	0	7.41164	1.49905	0	0	0.784236	2.3744	1.71183	1.34094
ATP2B4	ENSG00000058668	493	protein_coding	ATPase plasma membrane Ca2+ transporting 4 [Source:HGNC Symbol;Acc:HGNC:817]	6.82966	6.89291	7.69827	15.2486	4.48083	0	0	0	0	0.999366	4.47478	0	8.23005	0.782021	3.88536	-1.84382	0.109837
ATP2C1	ENSG00000017260	27032	protein_coding	ATPase secretory pathway Ca2+ transporting 1 [Source:HGNC Symbol;Acc:HGNC:13211]	6.95933	8.67768	7.03706	8.09108	2.24042	0	3.85507	0	0	3.99746	3.57982	15.9574	6.60111	3.91283	5.03295	-0.904363	0.344666
ATP2C2	ENSG00000064270	9914	protein_coding	ATPase secretory pathway Ca2+ transporting 2 [Source:HGNC Symbol;Acc:HGNC:29103]	0.216128	1.04625	0.566743	0.933586	2.24042	0	1.92753	0	0	1.49905	0	0	1.00062	0.489512	0.702475	0.646114
ATP2C2-AS1	ENSG00000261286	105371374	lncRNA	ATP2C2 antisense RNA 1 [Source:HGNC Symbol;Acc:HGNC:53167]	0	0	0	0	0	0	0	0	0	0	0	0	0	0	0
ATP4A	ENSG00000105675	495	protein_coding	ATPase H+/K+ transporting subunit alpha [Source:HGNC Symbol;Acc:HGNC:819]	0	0	0	0	0	0	0	0	0	0	0	0	0	0	0
ATP4B	ENSG00000186009	496	protein_coding	ATPase H+/K+ transporting subunit beta [Source:HGNC Symbol;Acc:HGNC:820]	0	0	0	0	0	0	0	0	0	0	0	0	0	0	0
ATP5F1A	ENSG00000152234	498	protein_coding	ATP synthase F1 subunit alpha [Source:HGNC Symbol;Acc:HGNC:823]	33.6728	54.774	43.6392	42.0114	38.0871	0	50.1159	69.7152	14.8233	39.9746	35.7982	31.9148	42.4369	34.6203	37.8772	-0.0836956	0.910187
ATP5F1AP1	ENSG00000234861	442416	processed_pseudogene	ATP synthase F1 subunit alpha pseudogene 1 [Source:HGNC Symbol;Acc:HGNC:827]	0	0	0	0	0	0	0	0	0	0	0	0	0	0	0
ATP5F1AP10	ENSG00000277297		processed_pseudogene	ATP synthase F1 subunit alpha pseudogene 10 [Source:HGNC Symbol;Acc:HGNC:37668]	0	0	0	0	0	0	0	0	0	0	0	0	0	0	0
ATP5F1AP2	ENSG00000227682		transcribed_processed_pseudogene	ATP synthase F1 subunit alpha pseudogene 2 [Source:HGNC Symbol;Acc:HGNC:828]	0	0	0	0	0	0	0	0	0	0	0	0	0	0	0
ATP5F1AP3	ENSG00000263232	645443	processed_pseudogene	ATP synthase F1 subunit alpha pseudogene 3 [Source:HGNC Symbol;Acc:HGNC:829]	0	0	0	0	0	0	0	0	0	0	0	0	0	0	0
ATP5F1AP4	ENSG00000258877	100129782	processed_pseudogene	ATP synthase F1 subunit alpha pseudogene 4 [Source:HGNC Symbol;Acc:HGNC:23563]	0	0	0	0	0	0	0	0	0	0	0	0	0	0	0
ATP5F1AP7	ENSG00000241571	442415	processed_pseudogene	ATP synthase F1 subunit alpha pseudogene 7 [Source:HGNC Symbol;Acc:HGNC:37665]	0	0	0	0	0	0	0	0	0	0	0	0	0	0	0
ATP5F1AP8	ENSG00000234720	392322	processed_pseudogene	ATP synthase F1 subunit alpha pseudogene 8 [Source:HGNC Symbol;Acc:HGNC:37666]	0	0	0	0	0	0	0	0	0	0	0	0	0	0	0
ATP5F1B	ENSG00000110955	506	protein_coding	ATP synthase F1 subunit beta [Source:HGNC Symbol;Acc:HGNC:830]	17.2038	33.1721	24.6533	13.0702	20.1637	0	9.63767	37.1814	7.41164	7.99493	4.47478	0	21.6526	9.52863	14.5803	-1.03909	0.213621
ATP5F1BP1	ENSG00000231635	507	processed_pseudogene	ATP synthase F1 subunit beta pseudogene 1 [Source:HGNC Symbol;Acc:HGNC:831]	0	0	0	0	0	0	0	0	0	0	0	0	0	0	0
ATP5F1C	ENSG00000165629	509	protein_coding	ATP synthase F1 subunit gamma [Source:HGNC Symbol;Acc:HGNC:833]	7.65095	9.84701	8.35947	12.4478	11.2021	0	1.92753	0	7.41164	6.49588	2.68487	0	9.90146	2.6457	5.66894	-1.21357	0.190749
ATP5F1CP1	ENSG00000224004	645560	processed_pseudogene	ATP synthase F1 subunit gamma pseudogene 1 [Source:HGNC Symbol;Acc:HGNC:834]	0	0	0	0	0	0	0	0	0	0	0	0	0	0	0
ATP5F1D	ENSG00000099624	513	protein_coding	ATP synthase F1 subunit delta [Source:HGNC Symbol;Acc:HGNC:837]	1.29677	3.508	2.6448	1.24478	0	0	3.85507	0	0	1.99873	0	0	1.73887	0.836257	1.21235	-0.0512144
ATP5F1E	ENSG00000124172	514	protein_coding	ATP synthase F1 subunit epsilon [Source:HGNC Symbol;Acc:HGNC:838]	9.46642	8.18533	10.0597	10.5806	4.48083	0	9.63767	4.64768	7.41164	7.49525	8.94956	15.9574	8.55458	7.72846	8.07268	-0.163397	0.866257
ATP5F1EP1	ENSG00000250922		processed_pseudogene	ATP synthase F1 subunit epsilon pseudogene 1 [Source:HGNC Symbol;Acc:HGNC:839]	0	0	0	0	0	0	0	0	0	0	0	0	0	0	0
ATP5F1EP2	ENSG00000180389		processed_pseudogene	ATP synthase F1 subunit epsilon pseudogene 2 [Source:HGNC Symbol;Acc:HGNC:34026]	0	0	0	0	0	0	0	0	0	0	0	0	0	0	0
ATP5IF1	ENSG00000130770	93974	protein_coding	ATP synthase inhibitory factor subunit 1 [Source:HGNC Symbol;Acc:HGNC:871]	0	0	0	0	0	0	0	0	0	0	0	0	0	0	0
ATP5MC1	ENSG00000159199	516	protein_coding	ATP synthase membrane subunit c locus 1 [Source:HGNC Symbol;Acc:HGNC:841]	3.54451	7.87761	7.93441	5.91271	0	0	7.71013	32.5337	0	3.99746	4.47478	0	5.05385	6.95945	6.16545	0.452688	0.752551
ATP5MC1P1	ENSG00000230157		processed_pseudogene	ATP synthase membrane subunit c locus 1 pseudogene 1 [Source:HGNC Symbol;Acc:HGNC:19815]	0	0	0	0	0	0	0	0	0	0	0	0	0	0	0
ATP5MC1P2	ENSG00000283016		processed_pseudogene	ATP synthase membrane subunit c locus 1 pseudogene 2 [Source:HGNC Symbol;Acc:HGNC:19817]	0	0	0	0	0	0	0	0	0	0	0	0	0	0	0
ATP5MC1P3	ENSG00000242244		processed_pseudogene	ATP synthase membrane subunit c locus 1 pseudogene 3 [Source:HGNC Symbol;Acc:HGNC:39506]	0	0	0	0	0	0	0	0	0	0	0	0	0	0	0
ATP5MC1P4	ENSG00000227440		processed_pseudogene	ATP synthase membrane subunit c locus 1 pseudogene 4 [Source:HGNC Symbol;Acc:HGNC:39507]	0	0	0	0	0	0	0	0	0	0	0	0	0	0	0
ATP5MC1P5	ENSG00000227590		processed_pseudogene	ATP synthase membrane subunit c locus 1 pseudogene 5 [Source:HGNC Symbol;Acc:HGNC:39508]	0	0	0	0	0	0	0	0	0	0	0	0	0	0	0
ATP5MC1P6	ENSG00000214318		processed_pseudogene	ATP synthase membrane subunit c locus 1 pseudogene 6 [Source:HGNC Symbol;Acc:HGNC:39509]	0.0432257	0	0	0	0	0	0	0	0	0	0	0	0.00864514	0	0.00360214	0.917227
ATP5MC1P7	ENSG00000232734		processed_pseudogene	ATP synthase membrane subunit c locus 1 pseudogene 7 [Source:HGNC Symbol;Acc:HGNC:39510]	0	0	0	0	0	0	0	0	0	0	0	0	0	0	0
ATP5MC1P8	ENSG00000224948		processed_pseudogene	ATP synthase membrane subunit c locus 1 pseudogene 8 [Source:HGNC Symbol;Acc:HGNC:39511]	0	0	0	0	0	0	0	0	0	0	0	0	0	0	0
ATP5MC2	ENSG00000135390	517	protein_coding	ATP synthase membrane subunit c locus 2 [Source:HGNC Symbol;Acc:HGNC:842]	22.4341	20.0633	17.4274	23.962	38.0871	0	23.1304	69.7152	14.8233	29.981	28.6386	0	24.3948	23.7555	24.0219	0.304595	0.709839
ATP5MC2P1	ENSG00000225712		processed_pseudogene	ATP synthase membrane subunit c locus 2 pseudogene 1 [Source:HGNC Symbol;Acc:HGNC:844]	0	0	0	0	0	0	0	0	0	0	0	0	0	0	0
ATP5MC2P2	ENSG00000258401		processed_pseudogene	ATP synthase membrane subunit c locus 2 pseudogene 2 [Source:HGNC Symbol;Acc:HGNC:19672]	0	0	0	0	0	0	0	0	0	0	0	0	0	0	0
ATP5MC2P3	ENSG00000230482		processed_pseudogene	ATP synthase membrane subunit c locus 2 pseudogene 3 [Source:HGNC Symbol;Acc:HGNC:42187]	0	0	0	0	0	0	0	0	0	0	0	0	0	0	0
ATP5MC2P4	ENSG00000228847		processed_pseudogene	ATP synthase membrane subunit c locus 2 pseudogene 4 [Source:HGNC Symbol;Acc:HGNC:42188]	0	0	0	0	0	0	0	0	0	0	0	0	0	0	0
ATP5MC3	ENSG00000154518	518	protein_coding	ATP synthase membrane subunit c locus 3 [Source:HGNC Symbol;Acc:HGNC:843]	13.2703	16.7399	13.4129	19.2941	11.2021	0	3.85507	0	0	7.49525	2.68487	31.9148	14.7839	6.56429	9.98911	-1.49595	0.0357405
ATP5ME	ENSG00000169020	521	protein_coding	ATP synthase membrane subunit e [Source:HGNC Symbol;Acc:HGNC:846]	7.30514	15.3244	10.4375	14.0038	13.4425	0	7.71013	37.1814	14.8233	9.99366	9.84452	15.9574	12.1027	13.6443	13.002	0.121662	0.910421
ATP5MF	ENSG00000241468	9551	protein_coding	ATP synthase membrane subunit f [Source:HGNC Symbol;Acc:HGNC:848]	9.769	9.9701	9.63464	11.8254	4.48083	0	7.71013	9.29536	0	4.99683	2.68487	0	9.136	3.52674	5.86393	-0.963298	0.26693
ATP5MF-PTCD1	ENSG00000248919	100526740	protein_coding	ATP5MF-PTCD1 readthrough [Source:HGNC Symbol;Acc:HGNC:38844]	0	0	0	0	0	0	0	0	0	0	0	0	0	0	0
ATP5MFP1	ENSG00000224421	101241877	processed_pseudogene	ATP synthase membrane subunit f pseudogene 1 [Source:HGNC Symbol;Acc:HGNC:849]	0	0	0	0	0	0	0	0	0	0	0	0	0	0	0
ATP5MFP2	ENSG00000228834		processed_pseudogene	ATP synthase membrane subunit f pseudogene 2 [Source:HGNC Symbol;Acc:HGNC:21540]	0	0	0	0	0	0	0	0	0	0	0	0	0	0	0
ATP5MFP3	ENSG00000232851		processed_pseudogene	ATP synthase membrane subunit f pseudogene 3 [Source:HGNC Symbol;Acc:HGNC:21286]	0	0	0	0	0	0	0	0	0	0	0	0	0	0	0
ATP5MFP4	ENSG00000256826		processed_pseudogene	ATP synthase membrane subunit f pseudogene 4 [Source:HGNC Symbol;Acc:HGNC:32451]	0	0	0	0	0	0	0	0	0	0	0	0	0	0	0
ATP5MFP5	ENSG00000256103		processed_pseudogene	ATP synthase membrane subunit f pseudogene 5 [Source:HGNC Symbol;Acc:HGNC:33611]	0	0	0	0	0	0	0	0	0	0	0	0	0	0	0
ATP5MFP6	ENSG00000261102		processed_pseudogene	ATP synthase membrane subunit f pseudogene 6 [Source:HGNC Symbol;Acc:HGNC:33612]	0	0	0	0	0	0	0	0	0	0	0	0	0	0	0
ATP5MG	ENSG00000167283	10632	protein_coding	ATP synthase membrane subunit g [Source:HGNC Symbol;Acc:HGNC:14247]	12.7084	19.5709	16.8606	8.09108	13.4425	0	3.85507	0	7.41164	18.988	8.05461	0	14.1347	5.47275	9.0819	-0.722254	0.550834
ATP5MGL	ENSG00000249222	267020	protein_coding	ATP synthase membrane subunit g like [Source:HGNC Symbol;Acc:HGNC:13213]	0.259354	0.430807	0.141686	0.62239	0	0	3.85507	0	0	0	0	0	0.290847	0.550724	0.442442	1.28705
ATP5MGP1	ENSG00000256280		processed_pseudogene	ATP synthase membrane subunit g pseudogene 1 [Source:HGNC Symbol;Acc:HGNC:13214]	0	0	0	0	0	0	0	0	0	0	0	0	0	0	0
ATP5MGP2	ENSG00000232362		processed_pseudogene	ATP synthase membrane subunit g pseudogene 2 [Source:HGNC Symbol;Acc:HGNC:13215]	0	0	0	0	0	0	0	0	0	0	0	0	0	0	0
ATP5MGP3	ENSG00000249256	53409	processed_pseudogene	ATP synthase membrane subunit g pseudogene 3 [Source:HGNC Symbol;Acc:HGNC:13216]	0	0	0	0	0	0	0	0	0	0	0	0	0	0	0
ATP5MGP4	ENSG00000225176		processed_pseudogene	ATP synthase membrane subunit g pseudogene 4 [Source:HGNC Symbol;Acc:HGNC:38165]	0	0	0	0	0	0	0	0	0	0	0	0	0	0	0
ATP5MGP5	ENSG00000242561		processed_pseudogene	ATP synthase membrane subunit g pseudogene 5 [Source:HGNC Symbol;Acc:HGNC:38167]	0	0	0	0	0	0	0	0	0	0	0	0	0	0	0
ATP5MGP6	ENSG00000267376		processed_pseudogene	ATP synthase membrane subunit g pseudogene 6 [Source:HGNC Symbol;Acc:HGNC:38168]	0.0432257	0	0	0	0	0	0	0	0	0	0	0	0.00864514	0	0.00360214	0.917227
ATP5MGP7	ENSG00000267189	100287964	processed_pseudogene	ATP synthase membrane subunit g pseudogene 7 [Source:HGNC Symbol;Acc:HGNC:38169]	0	0	0	0	0	0	0	0	0	0	0	0	0	0	0
ATP5MGP8	ENSG00000271332		processed_pseudogene	ATP synthase membrane subunit g pseudogene 8 [Source:HGNC Symbol;Acc:HGNC:38170]	0	0	0	0	0	0	0	0	0	0	0	0	0	0	0
ATP5MJ	ENSG00000156411	9556	protein_coding	ATP synthase membrane subunit j [Source:HGNC Symbol;Acc:HGNC:1188]	10.2445	14.4628	11.8544	5.60151	6.72125	23.1304	13.4927	18.5907	0	7.99493	4.47478	0	9.77689	9.66908	9.714	-0.208042	0.858346
ATP5MK	ENSG00000173915	84833	protein_coding	ATP synthase membrane subunit k [Source:HGNC Symbol;Acc:HGNC:30889]	0.518708	1.04625	1.36963	1.55598	0	0	0	0	7.41164	0	0	0	0.898112	1.05881	0.99185	0.107247
ATP5MKP1	ENSG00000231549		processed_pseudogene	ATP5MK pseudogene 1 [Source:HGNC Symbol;Acc:HGNC:31716]	0	0	0	0	0	0	0	0	0	0	0	0	0	0	0
ATP5PB	ENSG00000116459	515	protein_coding	ATP synthase peripheral stalk-membrane subunit b [Source:HGNC Symbol;Acc:HGNC:840]	3.15547	4.80042	4.2978	4.97912	2.24042	0	1.92753	0	7.41164	5.9962	0.894956	0	3.89465	2.31862	2.9753	-0.288008	0.855
ATP5PBP1	ENSG00000224451	100422523	processed_pseudogene	ATP synthase peripheral stalk-membrane subunit b pseudogene 1 [Source:HGNC Symbol;Acc:HGNC:39742]	0	0	0	0	0	0	0	0	0	0	0	0	0	0	0
ATP5PBP2	ENSG00000214342	645973	processed_pseudogene	ATP synthase peripheral stalk-membrane subunit b pseudogene 2 [Source:HGNC Symbol;Acc:HGNC:39743]	0	0	0	0	0	0	0	0	0	0	0	0	0	0	0
ATP5PBP3	ENSG00000214003		processed_pseudogene	ATP synthase peripheral stalk-membrane subunit b pseudogene 3 [Source:HGNC Symbol;Acc:HGNC:39744]	0	0	0	0	0	0	0	0	0	0	0	0	0	0	0
ATP5PBP4	ENSG00000214025	100422514	processed_pseudogene	ATP synthase peripheral stalk-membrane subunit b pseudogene 4 [Source:HGNC Symbol;Acc:HGNC:39745]	0	0	0	0	0	0	0	0	0	0	0	0	0	0	0
ATP5PBP5	ENSG00000254944		processed_pseudogene	ATP synthase peripheral stalk-membrane subunit b pseudogene 5 [Source:HGNC Symbol;Acc:HGNC:39746]	0	0	0	0	0	0	0	0	0	0	0	0	0	0	0
ATP5PBP6	ENSG00000219806		processed_pseudogene	ATP synthase peripheral stalk-membrane subunit b pseudogene 6 [Source:HGNC Symbol;Acc:HGNC:39747]	0	0	0	0	0	0	0	0	0	0	0	0	0	0	0
ATP5PBP7	ENSG00000261424		processed_pseudogene	ATP synthase peripheral stalk-membrane subunit b pseudogene 7 [Source:HGNC Symbol;Acc:HGNC:39748]	0	0	0	0	0	0	0	0	0	0	0	0	0	0	0
ATP5PD	ENSG00000167863	10476	protein_coding	ATP synthase peripheral stalk subunit d [Source:HGNC Symbol;Acc:HGNC:845]	2.24774	4.4927	2.83372	1.55598	0	0	1.92753	4.64768	0	0.999366	8.94956	0	2.22603	2.36059	2.30452	0.471284	0.791412
ATP5PDP1	ENSG00000261679	390581	processed_pseudogene	ATP synthase peripheral stalk subunit d pseudogene 1 [Source:HGNC Symbol;Acc:HGNC:31021]	0	0	0	0	0	0	0	0	0	0	0	0	0	0	0
ATP5PDP2	ENSG00000229184	138234	processed_pseudogene	ATP synthase peripheral stalk subunit d pseudogene 2 [Source:HGNC Symbol;Acc:HGNC:49624]	0	0	0	0	0	0	0	0	0	0	0	0	0	0	0
ATP5PDP3	ENSG00000213954	138864	processed_pseudogene	ATP synthase peripheral stalk subunit d pseudogene 3 [Source:HGNC Symbol;Acc:HGNC:49625]	0	0	0	0	0	0	0	0	0	0	0	0	0	0	0
ATP5PDP4	ENSG00000234925		processed_pseudogene	ATP synthase peripheral stalk subunit d pseudogene 4 [Source:HGNC Symbol;Acc:HGNC:49626]	0	0	0	0	0	0	0	0	0	0	0	0	0	0	0
ATP5PF	ENSG00000154723	522	protein_coding	ATP synthase peripheral stalk subunit F6 [Source:HGNC Symbol;Acc:HGNC:847]	10.8064	12.9242	12.4684	18.9829	13.4425	0	1.92753	0	0	10.4933	1.78991	0	13.7249	2.03011	6.90293	-1.58049	0.185812
ATP5PFP1	ENSG00000237701		processed_pseudogene	ATP synthase peripheral stalk subunit F6 pseudogene 1 [Source:HGNC Symbol;Acc:HGNC:23933]	0	0	0	0	0	0	0	0	0	0	0	0	0	0	0
ATP5PO	ENSG00000241837	539	protein_coding	ATP synthase peripheral stalk subunit OSCP [Source:HGNC Symbol;Acc:HGNC:850]	9.03417	12.3703	8.12332	4.04554	4.48083	0	1.92753	0	0	7.99493	3.57982	15.9574	7.61083	4.20853	5.62616	-0.760512	0.507327
ATP5POP1	ENSG00000159186	100132849	processed_pseudogene	ATP5PO pseudogene 1 [Source:HGNC Symbol;Acc:HGNC:54673]	0	0	0	0	0	0	0	0	0	0	0	0	0	0	0
ATP6AP1	ENSG00000071553	537	protein_coding	ATPase H+ transporting accessory protein 1 [Source:HGNC Symbol;Acc:HGNC:868]	6.13805	10.7086	9.68187	8.09108	0	0	1.92753	4.64768	7.41164	3.99746	4.47478	0	6.92392	3.20844	4.75656	-0.868673	0.429097
ATP6AP1-DT	ENSG00000197180	158960	lncRNA	ATP6AP1 divergent transcript [Source:HGNC Symbol;Acc:HGNC:25138]	0.259354	0.369263	0.3306	0.311195	0	0	0	0	0	0.499683	0	0	0.254083	0.0713833	0.147508	0.811858
ATP6AP1L	ENSG00000205464		transcribed_unitary_pseudogene	ATPase H+ transporting accessory protein 1 like (pseudogene) [Source:HGNC Symbol;Acc:HGNC:28091]	1.55612	1.35396	0.944572	3.11195	2.24042	0	0	0	0	0	4.47478	0	1.84141	0.639254	1.14015	-0.0371287
ATP6AP2	ENSG00000182220	10159	protein_coding	ATPase H+ transporting accessory protein 2 [Source:HGNC Symbol;Acc:HGNC:18305]	9.94191	16.2476	11.7599	15.5598	22.4042	0	9.63767	9.29536	0	14.9905	16.1092	0	15.1827	7.14753	10.4955	-0.395763	0.715802
ATP6V0A1	ENSG00000033627	535	protein_coding	ATPase H+ transporting V0 subunit a1 [Source:HGNC Symbol;Acc:HGNC:865]	9.89868	23.5097	16.6245	19.6053	6.72125	0	25.0579	0	22.2349	6.49588	1.78991	0	15.2719	7.93981	10.9948	-0.721042	0.561024
ATP6V0A2	ENSG00000185344	23545	protein_coding	ATPase H+ transporting V0 subunit a2 [Source:HGNC Symbol;Acc:HGNC:18481]	1.98838	2.27712	1.70023	2.80076	0	0	3.85507	0	0	2.9981	1.78991	0	1.7533	1.23473	1.4508	0.287775
ATP6V0A4	ENSG00000105929	50617	protein_coding	ATPase H+ transporting V0 subunit a4 [Source:HGNC Symbol;Acc:HGNC:866]	0	0.0615438	0.0472286	0	0	0	3.85507	0	0	0	0	0	0.0217545	0.550724	0.33032	1.45187
ATP6V0B	ENSG00000117410	533	protein_coding	ATPase H+ transporting V0 subunit b [Source:HGNC Symbol;Acc:HGNC:861]	8.60191	15.2629	13.0823	13.3814	8.96166	0	19.2753	4.64768	0	8.49461	7.15965	15.9574	11.858	7.93353	9.56874	-0.385804	0.671823
ATP6V0C	ENSG00000185883	527	protein_coding	ATPase H+ transporting V0 subunit c [Source:HGNC Symbol;Acc:HGNC:855]	0	0	0	0	0	0	0	0	0	0	0	0	0	0	0
ATP6V0CP1	ENSG00000230201		processed_pseudogene	ATPase H+ transporting V0 subunit c pseudogene 1 [Source:HGNC Symbol;Acc:HGNC:31323]	0	0	0	0	0	0	0	0	0	0	0	0	0	0	0
ATP6V0CP2	ENSG00000244142		processed_pseudogene	ATPase H+ transporting V0 subunit c pseudogene 2 [Source:HGNC Symbol;Acc:HGNC:40000]	0	0	0	0	0	0	0	0	0	0	0	0	0	0	0
ATP6V0CP3	ENSG00000213435		processed_pseudogene	ATPase H+ transporting V0 subunit c pseudogene 3 [Source:HGNC Symbol;Acc:HGNC:40001]	0	0	0	0	0	0	0	0	0	0	0	0	0	0	0
ATP6V0CP4	ENSG00000284138	112436690	processed_pseudogene	ATPase H+ transporting V0 subunit c pseudogene 4 [Source:HGNC Symbol;Acc:HGNC:40002]	0	0	0	0	0	0	0	0	0	0	0	0	0	0	0
ATP6V0D1	ENSG00000159720	9114	protein_coding	ATPase H+ transporting V0 subunit d1 [Source:HGNC Symbol;Acc:HGNC:13724]	2.20451	5.84666	4.81732	1.55598	8.96166	0	3.85507	0	14.8233	8.9943	6.26469	0	4.67723	4.84819	4.77696	0.495765	0.709288
ATP6V0D1-DT	ENSG00000270049	101927837	lncRNA	ATP6V0D1 divergent transcript [Source:HGNC Symbol;Acc:HGNC:55268]	0.648385	0.369263	0.708429	0.311195	0	0	0	0	0	0	0	0	0.407455	0	0.169773	0.367697
ATP6V0D2	ENSG00000147614	245972	protein_coding	ATPase H+ transporting V0 subunit d2 [Source:HGNC Symbol;Acc:HGNC:18266]	0.0864514	0.184632	0.188914	0	0	0	0	0	0	0	0	0	0.0919995	0	0.0383331	0.674246
ATP6V0E1	ENSG00000113732	8992	protein_coding	ATPase H+ transporting V0 subunit e1 [Source:HGNC Symbol;Acc:HGNC:863]	3.11225	6.0313	1.79469	4.35673	2.24042	0	1.92753	0	0	0	0.894956	0	3.50708	0.403213	1.69649	-1.37949
ATP6V0E1P1	ENSG00000225364	100874502	processed_pseudogene	ATPase H+ transporting V0 subunit e1 pseudogene 1 [Source:HGNC Symbol;Acc:HGNC:41935]	0	0	0	0	0	0	0	0	0	0	0	0	0	0	0
ATP6V0E1P2	ENSG00000223513		processed_pseudogene	ATPase H+ transporting V0 subunit e1 pseudogene 2 [Source:HGNC Symbol;Acc:HGNC:41936]	0	0	0	0	0	0	0	0	0	0	0	0	0	0	0
ATP6V0E1P3	ENSG00000238038		processed_pseudogene	ATPase H+ transporting V0 subunit e1 pseudogene 3 [Source:HGNC Symbol;Acc:HGNC:41937]	0	0	0	0	0	0	0	0	0	0	0	0	0	0	0
ATP6V0E1P4	ENSG00000227883	100874504	processed_pseudogene	ATPase H+ transporting V0 subunit e1 pseudogene 4 [Source:HGNC Symbol;Acc:HGNC:41938]	0	0	0	0	0	0	0	0	0	0	0	0	0	0	0
ATP6V0E2	ENSG00000171130	155066	protein_coding	ATPase H+ transporting V0 subunit e2 [Source:HGNC Symbol;Acc:HGNC:21723]	7.56449	16.1245	9.3985	12.1366	13.4425	0	3.85507	9.29536	7.41164	10.993	3.57982	15.9574	11.7333	7.2989	9.14658	-0.638796	0.488254
ATP6V0E2-AS1	ENSG00000204934	401431	lncRNA	ATP6V0E2 antisense RNA 1 [Source:HGNC Symbol;Acc:HGNC:44180]	0.518708	1.29242	1.08626	0.62239	2.24042	0	0	0	0	0.999366	0	0	1.15204	0.142767	0.563297	0.0121582
ATP6V1A	ENSG00000114573	523	protein_coding	ATPase H+ transporting V1 subunit A [Source:HGNC Symbol;Acc:HGNC:851]	9.07739	15.8168	11.1932	15.5598	15.6829	0	7.71013	0	7.41164	2.49842	8.05461	0	13.466	3.66783	7.7504	-1.32621	0.0992564
ATP6V1B1	ENSG00000116039	525	protein_coding	ATPase H+ transporting V1 subunit B1 [Source:HGNC Symbol;Acc:HGNC:853]	0.30258	0.246175	0.236143	0	0	0	0	0	0	0	0	0	0.15698	0	0.0654082	0.552804
ATP6V1B1-AS1	ENSG00000239322	101927750	lncRNA	ATP6V1B1 antisense RNA 1 [Source:HGNC Symbol;Acc:HGNC:51118]	0	0	0	0	0	0	0	0	0	0	0	0	0	0	0
ATP6V1B2	ENSG00000147416	526	protein_coding	ATPase H+ transporting V1 subunit B2 [Source:HGNC Symbol;Acc:HGNC:854]	10.4174	24.9253	18.0886	26.1404	15.6829	0	1.92753	0	0	22.4857	25.9537	15.9574	19.0509	9.47492	13.4649	-0.60836	0.635462
ATP6V1C1	ENSG00000155097	528	protein_coding	ATPase H+ transporting V1 subunit C1 [Source:HGNC Symbol;Acc:HGNC:856]	4.14967	5.04659	3.77829	7.77988	2.24042	0	0	74.3628	0	3.49778	2.68487	0	4.59897	11.5065	8.62836	1.13642	0.484916
ATP6V1C2	ENSG00000143882	245973	protein_coding	ATPase H+ transporting V1 subunit C2 [Source:HGNC Symbol;Acc:HGNC:18264]	0.345805	0	0.377829	1.24478	0	0	0	0	0	0	0.894956	0	0.393683	0.127851	0.238614	0.534954
ATP6V1D	ENSG00000100554	51382	protein_coding	ATPase H+ transporting V1 subunit D [Source:HGNC Symbol;Acc:HGNC:13527]	4.06321	5.4774	3.77829	6.5351	4.48083	0	0	0	14.8233	3.49778	6.26469	0	4.86697	3.51225	4.07672	-0.26479	0.848302
ATP6V1E1	ENSG00000131100	529	protein_coding	ATPase H+ transporting V1 subunit E1 [Source:HGNC Symbol;Acc:HGNC:857]	4.79805	8.55459	6.61201	9.33586	2.24042	0	0	0	7.41164	2.9981	6.26469	0	6.30818	2.38206	4.01795	-0.893506	0.464085
ATP6V1E1P1	ENSG00000225099		processed_pseudogene	ATPase H+ transporting V1 subunit E1 pseudogene 1 [Source:HGNC Symbol;Acc:HGNC:859]	0	0	0	0	0	0	0	0	0	0	0	0	0	0	0
ATP6V1E1P2	ENSG00000266549		processed_pseudogene	ATPase H+ transporting V1 subunit E1 pseudogene 2 [Source:HGNC Symbol;Acc:HGNC:860]	0	0	0	0	0	0	0	0	0	0	0	0	0	0	0
ATP6V1E1P3	ENSG00000256293		processed_pseudogene	ATPase H+ transporting V1 subunit E1 pseudogene 3 [Source:HGNC Symbol;Acc:HGNC:858]	0	0	0	0	0	0	0	0	0	0	0	0	0	0	0
ATP6V1E2	ENSG00000250565	90423	protein_coding	ATPase H+ transporting V1 subunit E2 [Source:HGNC Symbol;Acc:HGNC:18125]	0.30258	0.430807	0.377829	0.62239	0	0	3.85507	0	0	0	0	0	0.346721	0.550724	0.465723	1.17607
ATP6V1F	ENSG00000128524	9296	protein_coding	ATPase H+ transporting V1 subunit F [Source:HGNC Symbol;Acc:HGNC:16832]	7.7374	10.8317	9.49295	10.8918	2.24042	0	7.71013	4.64768	0	10.993	2.68487	0	8.23886	3.71939	5.6025	-0.516897	0.689427
ATP6V1FNB	ENSG00000272899	100130705	protein_coding	ATP6V1F neighbor [Source:HGNC Symbol;Acc:HGNC:52392]	0.345805	0.369263	0.188914	0.311195	2.24042	0	0	0	0	0	0	0	0.691119	0	0.287966	0.478444
ATP6V1G1	ENSG00000136888	9550	protein_coding	ATPase H+ transporting V1 subunit G1 [Source:HGNC Symbol;Acc:HGNC:864]	15.3019	14.0935	13.7435	15.5598	11.2021	0	3.85507	0	14.8233	13.4914	2.68487	15.9574	13.9802	7.25887	10.0594	-0.90488	0.292192
ATP6V1G1P1	ENSG00000270371		processed_pseudogene	ATPase H+ transporting V1 subunit G1 pseudogene 1 [Source:HGNC Symbol;Acc:HGNC:19816]	0	0	0	0	0	0	0	0	0	0	0	0	0	0	0
ATP6V1G1P2	ENSG00000253502	100128541	processed_pseudogene	ATPase H+ transporting V1 subunit G1 pseudogene 2 [Source:HGNC Symbol;Acc:HGNC:29359]	0	0	0	0	0	0	0	0	0	0	0	0	0	0	0
ATP6V1G1P3	ENSG00000224662		processed_pseudogene	ATPase H+ transporting V1 subunit G1 pseudogene 3 [Source:HGNC Symbol;Acc:HGNC:37670]	0	0	0	0	0	0	0	0	0	0	0	0	0	0	0
ATP6V1G1P4	ENSG00000233343	100462843	processed_pseudogene	ATPase H+ transporting V1 subunit G1 pseudogene 4 [Source:HGNC Symbol;Acc:HGNC:37671]	0	0	0	0	0	0	0	0	0	0	0	0	0	0	0
ATP6V1G1P5	ENSG00000270904	100462840	processed_pseudogene	ATPase H+ transporting V1 subunit G1 pseudogene 5 [Source:HGNC Symbol;Acc:HGNC:37672]	0	0	0	0	0	0	0	0	0	0	0	0	0	0	0
ATP6V1G1P6	ENSG00000249372		processed_pseudogene	ATPase H+ transporting V1 subunit G1 pseudogene 6 [Source:HGNC Symbol;Acc:HGNC:37673]	0	0	0	0	0	0	0	0	0	0	0	0	0	0	0
ATP6V1G1P7	ENSG00000230474		processed_pseudogene	ATPase H+ transporting V1 subunit G1 pseudogene 7 [Source:HGNC Symbol;Acc:HGNC:39852]	0	0	0	0	0	0	0	0	0	0	0	0	0	0	0
ATP6V1G2	ENSG00000213760	534	protein_coding	ATPase H+ transporting V1 subunit G2 [Source:HGNC Symbol;Acc:HGNC:862]	0	0	0	0	0	0	0	0	0	0	0	0	0	0	0
ATP6V1G2-DDX39B	ENSG00000254870	100532737	protein_coding	ATP6V1G2-DDX39B readthrough (NMD candidate) [Source:HGNC Symbol;Acc:HGNC:41999]	0	0	0	0	0	0	0	0	0	0	0	0	0	0	0
ATP6V1G3	ENSG00000151418	127124	protein_coding	ATPase H+ transporting V1 subunit G3 [Source:HGNC Symbol;Acc:HGNC:18265]	0	0	0	0	0	0	0	0	0	0	0	0	0	0	0
ATP6V1H	ENSG00000047249	51606	protein_coding	ATPase H+ transporting V1 subunit H [Source:HGNC Symbol;Acc:HGNC:18303]	7.17546	6.95445	6.04526	4.66793	0	0	1.92753	0	7.41164	6.99556	3.57982	0	4.96862	2.84494	3.72981	-0.36824	0.808063
ATP7A	ENSG00000165240	538	protein_coding	ATPase copper transporting alpha [Source:HGNC Symbol;Acc:HGNC:869]	1.5129	1.66168	1.60577	1.24478	0	0	0	4.64768	0	0.999366	0.894956	0	1.20503	0.934571	1.04726	0.0694868
ATP7B	ENSG00000123191	540	protein_coding	ATPase copper transporting beta [Source:HGNC Symbol;Acc:HGNC:870]	1.21032	2.64638	3.54215	3.11195	6.72125	0	0	0	0	0	0	0	3.44641	0	1.436	-1.64262
ATP7BP1	ENSG00000270855	100462825	processed_pseudogene	ATPase copper transporting beta pseudogene 1 [Source:HGNC Symbol;Acc:HGNC:31014]	0	0	0	0	0	0	0	0	0	0	0	0	0	0	0
ATP8A1	ENSG00000124406	10396	protein_coding	ATPase phospholipid transporting 8A1 [Source:HGNC Symbol;Acc:HGNC:13531]	4.8845	3.07719	4.91178	3.42315	2.24042	0	3.85507	0	0	4.99683	4.47478	0	3.70741	1.90381	2.65531	-0.0892334	0.964929
ATP8A1-DT	ENSG00000260519	119863863	lncRNA	ATP8A1 divergent transcript [Source:HGNC Symbol;Acc:HGNC:55392]	0	0	0	0	0	0	0	0	0	0	0	0	0	0	0
ATP8A2	ENSG00000132932	51761	protein_coding	ATPase phospholipid transporting 8A2 [Source:HGNC Symbol;Acc:HGNC:13533]	5.74902	8.61614	5.05346	3.73434	4.48083	0	9.63767	9.29536	7.41164	9.99366	0	0	5.52676	5.19119	5.33101	0.166518	0.918706
ATP8A2P2	ENSG00000229800	100533851	processed_pseudogene	ATPase phospholipid transporting 8A2 pseudogene 2 [Source:HGNC Symbol;Acc:HGNC:39663]	0	0	0	0	0	0	0	0	0	0	0	0	0	0	0
ATP8A2P3	ENSG00000233963		unprocessed_pseudogene	ATPase phospholipid transporting 8A2 pseudogene 3 [Source:HGNC Symbol;Acc:HGNC:42641]	0	0	0	0	0	0	0	0	0	0	0	0	0	0	0
ATP8B1	ENSG00000081923	5205	protein_coding	ATPase phospholipid transporting 8B1 [Source:HGNC Symbol;Acc:HGNC:3706]	0.0864514	0.0615438	0.236143	0.62239	0	0	0	0	0	0.499683	0	0	0.201306	0.0713833	0.125518	0.869969
ATP8B1-AS1	ENSG00000267040	100505549	lncRNA	ATP8B1 antisense RNA 1 [Source:HGNC Symbol;Acc:HGNC:56042]	0.0864514	0.0615438	0.0472286	0	0	0	0	0	0	0	0	0	0.0390448	0	0.0162687	0.809768
ATP8B2	ENSG00000143515	57198	protein_coding	ATPase phospholipid transporting 8B2 [Source:HGNC Symbol;Acc:HGNC:13534]	2.55032	1.35396	1.84192	1.55598	0	0	0	0	0	0	0.894956	0	1.46043	0.127851	0.683094	-0.549132
ATP8B3	ENSG00000130270	148229	protein_coding	ATPase phospholipid transporting 8B3 [Source:HGNC Symbol;Acc:HGNC:13535]	0.432257	0.246175	0.188914	0.62239	0	0	0	0	0	1.99873	0	0	0.297947	0.285533	0.290706	1.0143
ATP8B4	ENSG00000104043	79895	protein_coding	ATPase phospholipid transporting 8B4 (putative) [Source:HGNC Symbol;Acc:HGNC:13536]	0	0.492351	0.141686	0.62239	0	0	0	0	0	0	0	0	0.251285	0	0.104702	0.428795
ATP8B5P	ENSG00000290567	158381	lncRNA	ATPase phospholipid transporting 8B5, pseudogene [Source:NCBI gene (formerly Entrezgene);Acc:158381]	0	0.123088	0.0944572	0	0	0	0	0	0	0	1.78991	0	0.043509	0.255702	0.167288	0.954546
ATP9A	ENSG00000054793	10079	protein_coding	ATPase phospholipid transporting 9A (putative) [Source:HGNC Symbol;Acc:HGNC:13540]	5.48966	4.98505	7.22598	4.04554	2.24042	0	7.71013	13.943	0	4.49715	2.68487	0	4.79733	4.11931	4.40182	-0.0356267	0.985091
ATP9B	ENSG00000166377	374868	protein_coding	ATPase phospholipid transporting 9B (putative) [Source:HGNC Symbol;Acc:HGNC:13541]	1.21032	1.5386	1.51132	1.55598	2.24042	0	0	0	0	0.999366	0	0	1.61132	0.142767	0.754666	-0.46534
ATPAF1	ENSG00000123472	64756	protein_coding	ATP synthase mitochondrial F1 complex assembly factor 1 [Source:HGNC Symbol;Acc:HGNC:18803]	5.10063	5.72358	5.14792	6.8463	8.96166	0	1.92753	0	0	1.99873	1.78991	0	6.35602	0.816597	3.12469	-1.49061	0.150986
ATPAF2	ENSG00000171953	91647	protein_coding	ATP synthase mitochondrial F1 complex assembly factor 2 [Source:HGNC Symbol;Acc:HGNC:18802]	2.11806	1.60014	1.70023	1.24478	0	0	0	0	0	1.49905	0	0	1.33264	0.21415	0.680188	-0.229902
ATPSCKMT	ENSG00000150756	134145	protein_coding	ATP synthase c subunit lysine N-methyltransferase [Source:HGNC Symbol;Acc:HGNC:27029]	0.821288	0.80007	0.944572	0.933586	2.24042	0	0	0	0	0	0	0	1.14799	0	0.478328	-0.247199
ATR	ENSG00000175054	545	protein_coding	ATR serine/threonine kinase [Source:HGNC Symbol;Acc:HGNC:882]	2.46386	3.87726	3.58938	3.73434	2.24042	0	1.92753	9.29536	0	1.49905	0	0	3.18105	1.81742	2.3856	-0.614239	0.662193
ATRAID	ENSG00000138085	51374	protein_coding	all-trans retinoic acid induced differentiation factor [Source:HGNC Symbol;Acc:HGNC:24090]	4.10644	5.10814	4.01443	6.2239	11.2021	0	0	0	7.41164	0.999366	0.894956	0	6.131	1.32942	3.33008	-1.73404	0.101175
ATRIP	ENSG00000164053	84126	protein_coding	ATR interacting protein [Source:HGNC Symbol;Acc:HGNC:33499]	0.129677	0	0.613972	0.311195	0	0	1.92753	0	0	0	4.47478	0	0.210969	0.914616	0.62143	1.65616
ATRN	ENSG00000088812	8455	protein_coding	attractin [Source:HGNC Symbol;Acc:HGNC:885]	2.42064	4.30807	3.44769	4.97912	0	0	1.92753	0	0	0.999366	0	0	3.0311	0.418129	1.50687	-1.15135
ATRNL1	ENSG00000107518	26033	protein_coding	attractin like 1 [Source:HGNC Symbol;Acc:HGNC:29063]	1.42645	2.15403	2.3142	0.311195	0	0	0	0	0	0.499683	0	0	1.24118	0.0713833	0.558797	-0.382521
ATRX	ENSG00000085224	546	protein_coding	ATRX chromatin remodeler [Source:HGNC Symbol;Acc:HGNC:886]	18.6303	18.6478	17.2857	14.0038	6.72125	69.3912	23.1304	0	7.41164	8.9943	16.1092	0	15.0578	17.8624	16.6938	-0.174398	0.875423
ATXN1	ENSG00000124788	6310	protein_coding	ataxin 1 [Source:HGNC Symbol;Acc:HGNC:10548]	5.70579	11.0779	5.52575	4.35673	2.24042	0	3.85507	0	0	4.99683	0.894956	0	5.78132	1.39241	3.22112	-0.979184	0.493246
ATXN1-AS1	ENSG00000229931		lncRNA	ATXN1 antisense RNA 1 [Source:HGNC Symbol;Acc:HGNC:40515]	0.0864514	0.553895	0.425058	0	0	0	0	0	0	0	0	0	0.213081	0	0.0887836	0.470593
ATXN10	ENSG00000130638	25814	protein_coding	ataxin 10 [Source:HGNC Symbol;Acc:HGNC:10549]	5.01418	6.70828	6.09249	3.73434	4.48083	0	3.85507	0	0	5.9962	6.26469	0	5.20602	2.30228	3.51217	-0.273056	0.861302
ATXN1L	ENSG00000224470	342371	protein_coding	ataxin 1 like [Source:HGNC Symbol;Acc:HGNC:33279]	1.21032	1.90786	1.36963	0.933586	2.24042	0	1.92753	0	0	0.499683	0	0	1.53236	0.346745	0.840752	-0.295976
ATXN2	ENSG00000204842	6311	protein_coding	ataxin 2 [Source:HGNC Symbol;Acc:HGNC:10555]	6.13805	8.86231	8.54838	8.09108	2.24042	0	11.5652	0	0	5.9962	0	0	6.77605	2.50877	4.2868	-0.687475	0.663872
ATXN2-AS	ENSG00000258099	102723619	lncRNA	ATXN2 antisense RNA [Source:HGNC Symbol;Acc:HGNC:51838]	0	0	0	0	0	0	0	0	0	0	0	0	0	0	0
ATXN2L	ENSG00000168488	11273	protein_coding	ataxin 2 like [Source:HGNC Symbol;Acc:HGNC:31326]	1.59935	1.04625	1.18072	0.62239	0	0	9.63767	0	0	2.9981	1.78991	0	0.88974	2.06081	1.57287	1.42916
ATXN3	ENSG00000066427	4287	protein_coding	ataxin 3 [Source:HGNC Symbol;Acc:HGNC:7106]	3.63096	3.13874	4.25058	6.8463	6.72125	0	5.7826	4.64768	0	0.999366	6.26469	0	4.91756	2.52776	3.52351	-0.290027	0.847889
ATXN3L	ENSG00000123594	92552	protein_coding	ataxin 3 like [Source:HGNC Symbol;Acc:HGNC:24173]	0	0	0	0	0	0	0	0	0	0	0	0	0	0	0
ATXN7	ENSG00000163635	6314	protein_coding	ataxin 7 [Source:HGNC Symbol;Acc:HGNC:10560]	8.29933	8.67768	6.70646	8.40227	6.72125	0	5.7826	0	0	1.99873	2.68487	0	7.7614	1.49517	4.1061	-1.43783	0.110186
ATXN7L1	ENSG00000146776	222255	protein_coding	ataxin 7 like 1 [Source:HGNC Symbol;Acc:HGNC:22210]	0.216128	0.676982	0.566743	0.933586	0	0	0	0	14.8233	0.499683	0	0	0.478688	2.18899	1.47637	1.16228
ATXN7L2	ENSG00000162650	127002	protein_coding	ataxin 7 like 2 [Source:HGNC Symbol;Acc:HGNC:28713]	0.30258	0.307719	0.472286	1.24478	4.48083	0	0	0	0	0	0	0	1.36164	0	0.56735	-0.203766
ATXN7L3	ENSG00000087152	56970	protein_coding	ataxin 7 like 3 [Source:HGNC Symbol;Acc:HGNC:25416]	0	0.123088	0.0472286	0	0	0	0	0	0	0.499683	0	0	0.0340633	0.0713833	0.0558333	0.877257
[truncated: 38,311 more rows]
