# Supplementary material for: A proteotranscriptomic approach to dissect the molecular landscape of human retinoblastoma
Source: Front Oncol. 2025 May 6;15:1571702. doi: 10.3389/fonc.2025.1571702 (PMC12088971; doi:10.3389/fonc.2025.1571702)
Supplement: Supplementary file 6 [file Table2.xlsx]

## Sheet: Sheet1
Uniprot	Symbol	Protein_name	Control_S1	Control_S2	Control_S3	Control_S4	Control_S5	Retinoblastoma_S1	Retinoblastoma_S2	Retinoblastoma_S3	Retinoblastoma_S4	Retinoblastoma_S5	Retinoblastoma_S6	Retinoblastoma_S7	log2FC	padjusted
P04217	A1BG	Alpha-1B-glycoprotein	11.8674	11.0858	10.7467	12.4347	11.9798	12.1381	11.2433	10.9586	12.1946	11.6063	11.896	11.9048	0.0830979	0.833077
P01023	A2M	Alpha-2-macroglobulin	12.3404	11.7736	11.1405	12.4467	11.9676	12.9571	11.7601	11.5102	12.278	11.6223	12.2163	13.9995	0.40104	0.415369
Q9NRG9	AAAS	Aladin	10.9127	10.7781	10.7344	10.7782	11.1781	11.2375	11.2228	11.2427	11.1659	11.2844	11.1011	11.2242	0.334929	0.00722465
Q2M2I8	AAK1	AP2-associated protein kinase 1	10.5452	11.2238	10.9249	10.4213	10.7376	9.71223	10.5041	10.3735	10.1888	10.949	10.2753	10.1718	-0.459888	0.0582185
Q9H7C9	AAMDC	Mth938 domain-containing protein	12.2844	13.1573	12.6239	12.8474	12.7594	11.6232	11.8897	11.3897	11.8806	11.6661	11.5527	11.7686	-1.05296	4.92509e-05
Q13685	AAMP	Angio-associated migratory cell protein	10.3706	10.859	10.4361	10.3483	10.9949	10.2602	10.7917	10.3478	10.1777	10.325	10.2697	10.1488	-0.270213	0.132828
Q9Y312	AAR2	Protein AAR2 homolog	10.6742	9.80083	9.62932	11.0353	10.4708	10.8654	10.1425	9.90378	10.5576	10.0386	10.148	10.7282	0.0184793	0.956318
P49588	AARS1	Alanine--tRNA ligase, cytoplasmic	12.1988	12.066	12.0886	12.1806	11.9374	11.8216	11.6548	12.104	12.0188	11.8862	11.8484	11.9383	-0.198284	0.0886049
Q5JTZ9	AARS2	Alanine--tRNA ligase, mitochondrial	11.64	11.7946	11.5284	11.4395	11.6734	11.8708	12.1701	11.8464	11.9047	12.1853	12.2935	11.7725	0.391	0.0103109
Q9BTE6	AARSD1	Alanyl-tRNA editing protein Aarsd1	9.63456	10.5456	10.3801	10.0341	10.1135	10.1916	9.64681	10.342	10.0568	11.0997	10.1884	10.3926	0.132442	0.629221
Q9NRN7	AASDHPPT	L-aminoadipate-semialdehyde dehydrogenase-phosphopantetheinyl transferase	12.4497	12.4861	12.5349	12.5826	12.399	12.5109	12.4888	12.559	12.5641	12.3958	12.5573	12.5687	0.0301762	0.749641
P80404	ABAT	4-aminobutyrate aminotransferase, mitochondrial	12.0286	11.9754	12.241	12.0998	12.1855	10.4918	10.5892	10.5125	10.8081	10.4293	10.4905	10.8921	-1.50413	6.04884e-07
P78363	ABCA4	Retinal-specific ATP-binding cassette transporter	13.0946	13.677	12.8917	12.6652	12.7548	11.9274	12.0192	12.1758	11.9591	12.4801	12.0185	11.7754	-0.965857	0.000412744
Q8IZY2	ABCA7	ATP-binding cassette sub-family A member 7	10.4892	10.216	10.5203	10.3197	10.8994	9.96604	10.0669	9.4122	9.64976	9.91267	9.36235	9.45674	-0.799391	0.000887283
Q9NRK6	ABCB10	ATP-binding cassette sub-family B member 10, mitochondrial	11.3284	11.7337	11.3835	11.3136	11.7733	11.9639	12.0742	11.9825	11.8164	12.2106	11.9011	12.0994	0.50037	0.00210326
Q9NP58	ABCB6	ATP-binding cassette sub-family B member 6, mitochondrial	11.1666	11.3374	11.2208	11.226	11.377	11.2725	11.3223	11.2165	11.1136	11.3649	11.5524	11.2731	0.0366261	0.750482
O75027	ABCB7	ATP-binding cassette sub-family B member 7, mitochondrial	9.97375	10.0814	9.96412	9.76792	9.74243	9.86882	9.77619	9.88164	9.4996	9.76394	9.8433	9.45471	-0.179042	0.172605
P28288	ABCD3	ATP-binding cassette sub-family D member 3	10.5937	10.6365	10.6276	10.7141	11.0367	10.4845	10.6893	10.4519	10.4881	10.5818	10.4733	10.5247	-0.194065	0.0963992
P61221	ABCE1	ATP-binding cassette sub-family E member 1	12.6192	12.9093	12.8314	12.7529	13.2056	13.0232	13.1026	12.985	12.8769	13.2275	12.9754	12.9468	0.155946	0.233739
Q8NE71	ABCF1	ATP-binding cassette sub-family F member 1	11.8363	11.9587	11.9307	11.4681	11.7789	11.713	12.2033	12.0904	11.9784	11.8857	12.4675	11.8147	0.227301	0.176705
Q9UG63	ABCF2	ATP-binding cassette sub-family F member 2	12.4765	12.3689	12.3963	12.0642	12.503	12.1069	12.541	12.5384	12.1279	12.9343	12.3087	12.4105	0.0621625	0.734918
Q9NUQ8	ABCF3	ATP-binding cassette sub-family F member 3	11.9419	12.5724	12.3675	11.932	12.185	11.8159	12.1126	12.143	12.0185	12.7216	11.9086	11.8683	-0.115709	0.572334
Q9NUJ1	ABHD10	Mycophenolic acid acyl-glucuronide esterase, mitochondrial	11.4868	11.1681	11.2467	11.1316	10.939	11.0558	11.014	10.9578	10.7964	10.8946	11.0502	10.6467	-0.277916	0.0457314
Q8NFV4	ABHD11	Alpha/beta hydrolase domain-containing protein 11	12.0445	12.6506	12.1395	12.1988	12.2141	12.0524	12.4572	12.3685	12.3112	12.5524	12.3151	12.3073	0.088198	0.548236
Q8N2K0	ABHD12	Monoacylglycerol lipase ABHD12	11.8549	12.3152	12.1678	11.646	12.4347	12.17	12.412	12.3606	12.1145	12.4115	12.1381	12.4221	0.206126	0.219504
Q96IU4	ABHD14B	Alpha/beta hydrolase domain-containing protein 14B	12.8146	13.3347	12.8917	13.1147	13.5406	12.6775	12.7466	12.8127	12.8226	12.9611	12.9926	12.7182	-0.320498	0.0471444
O95870	ABHD16A	Abhydrolase domain-containing protein 16A	12.6374	12.426	12.3821	12.4861	12.801	12.3562	12.3709	12.1753	12.2143	12.1173	12.5361	12.3343	-0.24592	0.0575255
Q5VST6	ABHD17B	Alpha/beta hydrolase domain-containing protein 17B;Alpha/beta hydrolase domain-containing protein 17A	10.0039	9.91476	9.8065	10.0427	10.6923	10.157	9.91651	9.73663	9.89466	10.22	10.1836	10.2117	-0.0462977	0.816581
Q8IZP0	ABI1	Abl interactor 1	12.9619	13.1391	12.9498	12.959	13.2105	12.8206	13.0776	12.9205	13.0242	13.5645	12.8852	12.9688	-0.00670653	0.968255
Q9NYB9	ABI2	Abl interactor 2	12.1474	12.5792	12.3779	12.2779	12.5327	12.1272	12.3619	12.4021	12.13	12.7986	12.2053	12.1803	-0.0679434	0.678108
O14639	ABLIM1	Actin-binding LIM protein 1	11.5052	12.0537	12.0171	11.683	12.3584	10.3525	10.9591	10.1275	10.6525	10.6978	10.6565	10.8304	-1.3126	3.61531e-05
Q6H8Q1	ABLIM2	Actin-binding LIM protein 2;Actin-binding LIM protein 3	10.9401	11.1442	11.221	10.5797	10.9121	9.56122	10.3778	10.0695	9.714	11.1469	9.40541	10.1559	-0.8979	0.00967153
Q12979	ABR	Active breakpoint cluster region-related protein	11.6282	11.8835	11.8629	11.4761	11.6387	11.1143	11.8137	11.5422	11.3306	11.5568	11.4382	11.6998	-0.198475	0.201063
P09110	ACAA1	3-ketoacyl-CoA thiolase, peroxisomal	9.66897	9.80636	9.68437	9.79844	10.0666	8.99331	9.42508	9.09784	9.25591	9.42612	9.07054	9.25764	-0.586892	0.000515811
P42765	ACAA2	3-ketoacyl-CoA thiolase, mitochondrial	11.8214	12.1535	11.7911	12.1307	12.3374	12.1492	11.7044	11.5139	11.9591	11.5748	11.8868	11.9822	-0.222505	0.184583
Q13085	ACACA	Acetyl-CoA carboxylase 1;Biotin carboxylase	11.1247	10.9825	11.0212	11.0859	11.3007	11.3403	11.4804	11.6634	11.1766	11.7533	11.2898	11.498	0.354395	0.0163725
Q9UKU7	ACAD8	Isobutyryl-CoA dehydrogenase, mitochondrial	12.8695	12.9993	12.729	12.7888	13.0717	12.6915	12.9373	12.9742	12.7756	13.1466	12.6355	12.9612	-0.0171182	0.904576
Q9H845	ACAD9	Acyl-CoA dehydrogenase family member 9, mitochondrial	12.2345	12.0843	12.0465	12.1641	12.1701	12.105	12.5059	12.3641	12.0915	12.1631	12.2995	11.7012	0.0358523	0.826879
P11310	ACADM	Medium-chain specific acyl-CoA dehydrogenase, mitochondrial	12.5486	12.321	12.3168	12.225	12.38	12.4941	12.5512	12.7464	12.4776	12.6917	12.543	12.3021	0.185461	0.116951
P45954	ACADSB	Short/branched chain specific acyl-CoA dehydrogenase, mitochondrial	13.1171	13.2976	13.2544	13.0257	13.1156	12.6731	12.6973	12.4803	12.4863	12.4192	12.6453	12.5999	-0.590453	9.18348e-05
P49748	ACADVL	Very long-chain specific acyl-CoA dehydrogenase, mitochondrial	11.9435	11.9888	11.8001	11.967	12.1579	11.8029	11.8547	11.5512	11.6232	11.6491	11.7343	11.8393	-0.249355	0.0313677
P24752	ACAT1	Acetyl-CoA acetyltransferase, mitochondrial	12.5441	12.505	12.3985	12.3175	12.3984	12.4009	12.6084	13.1226	12.6617	12.9537	12.5362	12.5741	0.261242	0.0900219
Q9BWD1	ACAT2	Acetyl-CoA acetyltransferase, cytosolic	11.5359	11.9512	11.8296	11.5397	11.8925	12.6002	12.3405	12.3494	12.1795	12.3465	12.4274	12.2954	0.612914	0.000317022
Q9H3P7	ACBD3	Golgi resident protein GCP60	12.1693	12.0009	12.3792	12.1703	12.1052	11.8593	12.3919	12.124	12.0704	12.3065	11.8578	12.13	-0.0592775	0.679099
Q9UKV3	ACIN1	Apoptotic chromatin condensation inducer in the nucleus	11.7819	11.7552	11.9595	11.3772	11.9059	11.708	11.9624	12.1799	11.9994	12.28	12.0436	11.9451	0.260945	0.0877309
P53396	ACLY	ATP-citrate synthase	11.8903	11.6813	11.9053	11.6895	11.9182	12.8314	12.4242	13.1548	12.5657	12.7574	12.4357	12.5742	0.860687	0.000105054
P21399	ACO1	Cytoplasmic aconitate hydratase	12.6532	12.996	12.9731	13.0079	12.9347	12.5245	12.4021	12.1356	12.5385	12.4121	12.5588	12.6953	-0.446296	0.00336092
Q99798	ACO2	Aconitate hydratase, mitochondrial	12.74	12.5983	12.6544	12.5423	12.5898	12.0021	12.0393	12.2807	12.0499	12.2684	12.0428	12.0668	-0.517818	0.000201271
Q86TX2	ACOT1	Acyl-coenzyme A thioesterase 1;Acyl-coenzyme A thioesterase 2, mitochondrial	12.775	13.1727	12.5888	12.864	13.1994	12.797	12.8638	12.4739	12.87	13.1945	12.9369	12.8375	-0.0666114	0.702187
Q8WXI4	ACOT11	Acyl-coenzyme A thioesterase 11	12.0033	11.8116	11.4816	11.3407	12.0909	11.6337	11.8241	11.9699	11.6234	12.7669	11.7433	11.5669	0.129845	0.616291
Q9NPJ3	ACOT13	Acyl-coenzyme A thioesterase 13;Acyl-coenzyme A thioesterase 13, N-terminally processed	12.1264	12.1973	11.9364	12.0818	11.6816	11.7353	11.6368	11.4603	11.4878	11.4609	11.9355	11.5945	-0.388827	0.0120856
O00154	ACOT7	Cytosolic acyl coenzyme A thioester hydrolase	11.4855	11.203	11.3352	11.4409	11.4005	11.5881	11.5742	11.7833	11.4269	11.5019	11.5371	11.7127	0.216123	0.0536977
Q9Y305	ACOT9	Acyl-coenzyme A thioesterase 9, mitochondrial	11.9564	12.0869	11.7598	12.0433	12.0577	11.6838	11.8135	11.8671	11.9068	12.8207	11.9137	11.748	-0.0160327	0.946097
Q15067	ACOX1	Peroxisomal acyl-coenzyme A oxidase 1	12.0002	12.1503	12.2479	12.103	12.4694	11.736	11.9981	11.6935	11.4688	11.8289	11.6407	11.6689	-0.474896	0.0025276
P24666	ACP1	Low molecular weight phosphotyrosine protein phosphatase	11.7142	12.0458	11.9644	11.6915	11.8604	11.9261	11.9617	12.2609	12.0358	12.2106	11.9383	12.0325	0.197035	0.104576
P11117	ACP2	Lysosomal acid phosphatase	10.5615	9.7263	10.3033	10.2631	10.7899	10.0567	10.2811	10.2793	9.99394	9.83947	10.0235	9.73847	-0.29847	0.144893
Q4G176	ACSF3	Acyl-CoA synthetase family member 3, mitochondrial	12.3231	12.4716	12.0919	11.6274	12.1512	11.941	12.0902	12.3577	11.8752	13.0238	11.8099	11.9093	0.0107985	0.96918
P33121	ACSL1	Long-chain-fatty-acid--CoA ligase 1	11.6035	11.7501	11.5952	11.415	11.8542	11.5958	11.7605	12.1228	11.6494	12.3557	11.7382	11.6891	0.20092	0.245718
O95573	ACSL3	Long-chain-fatty-acid--CoA ligase 3	12.5901	12.8492	12.7219	12.7313	12.6514	12.3685	12.3827	12.2797	12.2663	12.5689	12.4425	12.4429	-0.315714	0.00615398
Q9UKU0	ACSL6	Long-chain-fatty-acid--CoA ligase 6	11.1855	11.0769	10.8892	10.9413	10.726	10.4197	10.4894	11.1318	10.5737	10.7856	10.3844	10.5218	-0.348557	0.043586
P68133	ACTA1	Actin, alpha skeletal muscle;Actin, alpha cardiac muscle 1;Actin, gamma-enteric smooth muscle;Actin, aortic smooth muscle	13.4199	12.3646	12.9683	13.9592	12.0589	13.2931	12.0689	13.2022	13.4858	11.9206	12.7881	13.5236	-0.056703	0.908475
P60709	ACTB	Actin, cytoplasmic 1;Actin, cytoplasmic 1, N-terminally processed;Actin, cytoplasmic 2;Actin, cytoplasmic 2, N-terminally processed	12.226	12.4884	12.3425	12.4857	12.4672	12.8015	12.587	12.5642	12.7555	12.5557	12.7196	12.8772	0.292403	0.0147768
O96019	ACTL6A	Actin-like protein 6A	12.4338	12.8929	12.8575	12.2747	13.0866	13.3732	13.8432	13.7149	13.3305	13.7315	13.4227	13.0921	0.792066	0.00144178
P12814	ACTN1	Alpha-actinin-1	12.0076	12.0966	12.23	12.1971	12.3445	11.985	12.2658	12.3964	12.146	12.1847	11.8823	12.3137	-0.00742914	0.958816
O43707	ACTN4	Alpha-actinin-4	12.4018	12.7814	12.6678	12.6887	12.6442	12.3329	12.4042	12.3395	12.5024	12.1711	12.1938	12.4241	-0.298497	0.0153033
Q9NZ32	ACTR10	Actin-related protein 10	11.1538	11.2679	11.382	11.0122	11.3743	11.0632	11.2648	11.0985	10.7926	11.0501	10.9275	10.9956	-0.21057	0.0948232
P61163	ACTR1A	Alpha-centractin	12.096	12.0152	12.2638	11.9145	12.1633	12.2047	12.0569	11.9884	11.79	12.2061	11.8488	12.0557	-0.0690522	0.582979
P42025	ACTR1B	Beta-centractin	11.4362	11.472	11.5773	11.5363	11.4075	11.4177	11.4878	11.2861	11.3565	11.1001	11.2081	11.3505	-0.170616	0.110649
P61160	ACTR2	Actin-related protein 2	12.2939	12.6461	12.4183	12.2647	12.5995	12.2293	12.4174	12.2105	12.1446	12.2945	12.3597	12.0785	-0.196698	0.106525
P61158	ACTR3	Actin-related protein 3	11.7558	12.1028	12.0368	11.8437	11.9621	11.7089	11.7447	11.5522	11.6638	11.6321	11.6459	11.6423	-0.284546	0.0108373
Q03154	ACY1	Aminoacylase-1	10.5397	10.9866	9.84718	11.3424	10.9834	10.3984	10.2633	10.434	10.5588	10.9769	10.6509	10.7288	-0.16686	0.542823
P07311	ACYP1	Acylphosphatase-1	12.8294	12.605	12.7526	12.6919	12.3789	13.1984	12.8161	13.8859	13.5979	13.2385	13.5118	13.4222	0.729982	0.0018927
P14621	ACYP2	Acylphosphatase-2	13.3368	13.9291	13.7566	13.7837	13.4268	12.7393	13.079	13.0184	13.1213	12.8807	12.8574	13.0082	-0.688873	0.000317022
Q6DHV7	ADAL	Adenosine deaminase-like protein	9.4422	9.14496	8.82552	9.05338	8.89698	8.43321	8.69616	8.36091	8.38707	8.50134	8.62588	8.20897	-0.61353	0.000902621
O14672	ADAM10	Disintegrin and metalloproteinase domain-containing protein 10	10.3677	10.7566	10.6646	10.767	10.7732	10.5582	10.64	10.5163	10.5522	10.7705	10.6301	10.5903	-0.0576204	0.616813
P55265	ADAR	Double-stranded RNA-specific adenosine deaminase	12.512	12.3136	12.427	12.2311	12.1858	12.6297	12.5405	12.4862	12.4603	12.506	12.6716	12.3882	0.192197	0.0798699
P78563	ADARB1	Double-stranded RNA-specific editase 1	10.9916	10.8851	11.0428	10.9168	11.1315	10.6677	10.7569	10.6448	10.6273	10.9761	10.8222	10.7637	-0.242308	0.0309497
P35611	ADD1	Alpha-adducin	12.2096	12.4712	12.2937	12.1972	12.1572	11.666	11.7474	11.8539	11.8197	11.9499	11.7751	11.8828	-0.452251	0.000635293
P35612	ADD2	Beta-adducin	11.2474	10.8348	11.3076	11.1971	11.1937	11.1918	10.9429	11.1483	11.2061	11.0263	10.95	11.2079	-0.0599171	0.635452
Q9UEY8	ADD3	Gamma-adducin	12.5353	12.7219	12.5009	12.7499	12.7254	11.664	11.7392	11.4711	11.7516	11.6684	11.7891	11.8615	-0.940269	3.10055e-06
P11766	ADH5	Alcohol dehydrogenase class-3	13.1151	13.4386	13.4989	13.5152	13.1472	13.2278	13.0385	13.0368	13.1696	12.6758	12.7049	13.1902	-0.336737	0.0399544
Q15847	ADIRF	Adipogenesis regulatory factor	12.9724	13.8726	12.5915	13.3369	12.5926	12.4866	12.5894	12.241	12.594	12.5211	12.9575	12.9569	-0.452278	0.0910055
P55263	ADK	Adenosine kinase	11.5489	11.632	11.8142	11.5665	12.0117	11.7919	12.0723	12.6327	12.0126	12.6251	11.9756	11.5657	0.381893	0.0952862
Q9H2P0	ADNP	Activity-dependent neuroprotector homeobox protein	12.4681	12.682	12.7751	12.1732	12.8323	13.099	13.7242	13.4046	13.1153	13.56	13.3038	13.1277	0.747365	0.000811821
Q96SZ5	ADO	2-aminoethanethiol dioxygenase	12.2661	12.527	12.6701	12.2371	12.5441	12.436	12.5634	12.6191	12.6315	13.0489	12.6209	12.5291	0.186667	0.199631
Q9NX46	ADPRS	Poly(ADP-ribose) glycohydrolase ARH3	10.5705	11.1549	11.0406	11.2163	11.5229	10.8309	10.8064	10.8969	10.7663	11.2959	11.0522	11.1135	-0.135033	0.473026
Q16186	ADRM1	Proteasomal ubiquitin receptor ADRM1	11.5641	12.0134	11.8995	11.5538	11.8585	11.4982	11.6167	11.6018	11.4782	12.0064	11.6442	11.5501	-0.14989	0.298954
P30566	ADSL	Adenylosuccinate lyase	11.277	11.7649	11.6574	11.7448	11.6701	11.5021	11.703	11.5067	11.3681	11.4453	11.5242	11.525	-0.11222	0.364808
Q8N142	ADSS1	Adenylosuccinate synthetase isozyme 1	11.6868	12.2643	12.3787	12.6311	13.0068	11.2115	11.2681	11.1474	11.2275	11.1321	11.2682	11.2572	-1.17753	9.58437e-05
P30520	ADSS2	Adenylosuccinate synthetase isozyme 2	11.2272	11.3202	11.2216	11.3032	11.2689	11.6239	11.6793	11.5063	11.6367	11.3831	11.4798	11.7688	0.314368	0.00695918
P55196	AFDN	Afadin	11.797	12.11	12.0339	11.8157	12.1255	11.6681	11.7103	11.6596	11.7748	11.8191	11.7329	11.7179	-0.250315	0.0249416
Q9Y4W6	AFG3L2	AFG3-like protein 2	12.4914	12.4746	12.5299	12.2866	12.5393	12.5874	12.5941	12.7331	12.4177	12.8575	12.4482	12.5235	0.130105	0.269268
P43652	AFM	Afamin	11.9638	11.1895	10.8749	12.8172	12.0931	12.2755	11.5911	11.3291	12.5759	11.5943	12.3049	12.3947	0.221676	0.582631
P20933	AGA	N(4)-(beta-N-acetylglucosaminyl)-L-asparaginase;Glycosylasparaginase alpha chain;Glycosylasparaginase beta chain	11.5581	12.1467	11.7168	12.0382	12.2324	12.1412	11.7746	12.078	12.285	12.3215	11.9855	12.1492	0.166583	0.319338
Q9UPQ3	AGAP1	Arf-GAP with GTPase, ANK repeat and PH domain-containing protein 1	11.5628	11.4399	11.5316	11.3532	11.6322	11.5385	11.3658	11.8175	11.5756	11.966	11.6605	11.6581	0.150649	0.252067
P52594	AGFG1	Arf-GAP domain and FG repeat-containing protein 1	12.9494	13.1492	13.108	12.9845	12.7994	12.4538	12.7293	12.6007	12.699	12.7195	12.5704	12.8411	-0.338965	0.00802337
Q53H12	AGK	Acylglycerol kinase, mitochondrial	12.3438	12.3457	12.511	11.8573	12.2112	11.6873	11.9376	12.1427	11.594	11.8496	11.9301	11.6705	-0.42355	0.0131486
P35573	AGL	Glycogen debranching enzyme;4-alpha-glucanotransferase;Amylo-alpha-1,6-glucosidase	12.2885	12.7055	12.5799	12.7028	12.754	11.4798	11.494	11.3027	11.6084	11.4657	11.8948	11.6775	-1.04573	1.18187e-05
Q9UL18	AGO1	Protein argonaute-1	9.73548	9.65843	9.74761	9.57824	10.0342	9.34276	9.08849	9.13796	8.97338	9.4808	9.06823	9.03729	-0.589526	0.000691559
Q9UKV8	AGO2	Protein argonaute-2	11.9185	11.8823	12.1313	11.3943	12.4362	12.4465	12.5068	12.6601	12.2119	12.4588	12.2941	12.4667	0.482462	0.0160455
Q9H9G7	AGO3	Protein argonaute-3	11.1594	11.1844	11.2856	11.1518	11.2751	11.1707	10.9499	10.7115	10.7679	11.2104	11.1319	11.0183	-0.216906	0.0933044
Q99943	AGPAT1	1-acyl-sn-glycerol-3-phosphate acyltransferase alpha	10.8411	11.4641	11.2433	11.082	11.5675	10.6414	10.7353	10.4209	10.6548	10.9793	10.7053	10.6979	-0.54889	0.00348147
Q9NRZ7	AGPAT3	1-acyl-sn-glycerol-3-phosphate acyltransferase gamma	12.5144	12.5966	12.2598	12.0001	12.0324	11.4973	11.9435	11.8144	11.6267	11.6956	11.8146	11.5095	-0.58044	0.00197689
Q9NUQ2	AGPAT5	1-acyl-sn-glycerol-3-phosphate acyltransferase epsilon	12.5296	13.3534	12.6011	12.78	12.9075	12.5432	12.6707	12.1449	12.2794	12.4127	12.4749	12.6336	-0.382939	0.0392375
O00116	AGPS	Alkyldihydroxyacetonephosphate synthase, peroxisomal	9.76425	9.79546	9.72408	9.53805	10.0895	9.83577	9.63726	9.55484	9.3843	9.62295	9.62623	9.2812	-0.219054	0.128914
O00468	AGRN	Agrin;Agrin N-terminal 110 kDa subunit;Agrin C-terminal 110 kDa subunit;Agrin C-terminal 90 kDa fragment;Agrin C-terminal 22 kDa fragment	10.292	10.8324	10.3774	10.2894	11.0908	10.2871	10.1355	10.2478	10.0095	10.7671	9.87602	9.97467	-0.391	0.0816209
P01019	AGT	Angiotensinogen;Angiotensin-1;Angiotensin-2;Angiotensin-3;Angiotensin-4;Angiotensin 1-9;Angiotensin 1-7;Angiotensin 1-5;Angiotensin 1-4	12.9674	12.2938	11.882	13.5567	12.8825	13.4467	12.4072	12.1007	13.4093	12.5407	13.2301	13.2463	0.195091	0.61433
Q9UPW5	AGTPBP1	Cytosolic carboxypeptidase 1	9.58629	10.398	9.99145	9.61403	9.92529	10.0331	10.6135	11.0026	10.6185	10.8419	10.363	10.3042	0.636535	0.00971013
Q8WYP5	AHCTF1	Protein ELYS	10.7221	10.7751	10.6374	10.3789	10.8844	10.7677	11.4242	11.2292	10.9727	11.3254	11.1003	10.9913	0.436263	0.0107987
P23526	AHCY	Adenosylhomocysteinase	12.0747	12.4122	11.9341	12.0082	11.7822	12.2441	12.5641	12.9076	12.4262	12.7054	12.3256	12.2882	0.452156	0.0145619
O43865	AHCYL1	Putative adenosylhomocysteinase 2	14.7439	15.458	14.7473	14.6636	15.2552	13.8243	14.3531	14.1741	14.2167	14.5793	14.4356	14.2962	-0.705165	0.00275482
Q96HN2	AHCYL2	Putative adenosylhomocysteinase 3	13.6796	14.5482	13.8996	14.0054	14.5025	12.4148	13.1585	12.6709	12.5657	12.6701	12.8767	12.9794	-1.36475	3.20797e-05
Q09666	AHNAK	Neuroblast differentiation-associated protein AHNAK	11.8455	12.5624	12.1068	12.412	12.3329	11.5082	11.829	11.2519	11.6796	11.6766	11.5488	11.8525	-0.631002	0.00193596
Q8IVF2	AHNAK2	Protein AHNAK2	13.0667	12.3737	14.1316	13.0511	12.3286	11.8192	13.0395	11.9635	12.3284	11.7939	11.5604	12.4957	-0.847411	0.0377417
O95433	AHSA1	Activator of 90 kDa heat shock protein ATPase homolog 1	11.8705	11.8404	11.9612	11.8983	11.8662	11.9536	11.949	12.1139	11.9132	12.2241	12.0949	11.9123	0.135676	0.180151
P02765	AHSG	Alpha-2-HS-glycoprotein;Alpha-2-HS-glycoprotein chain A;Alpha-2-HS-glycoprotein chain B	11.2507	10.3891	9.84041	12.2766	11.3854	11.5654	10.8011	10.9554	11.5106	10.6802	11.2145	11.2421	0.110033	0.806293
Q9BQI0	AIF1L	Allograft inflammatory factor 1-like	9.70303	10.9242	11.0772	10.8124	9.89401	9.98112	10.4164	10.5109	10.6183	10.1269	10.3931	10.8364	-0.0702969	0.82841
O95831	AIFM1	Apoptosis-inducing factor 1, mitochondrial	12.3	11.9656	11.9075	11.6481	11.6268	11.3086	11.4831	11.4754	11.3023	11.6191	11.6096	11.256	-0.45332	0.00801731
Q12904	AIMP1	Aminoacyl tRNA synthase complex-interacting multifunctional protein 1;Endothelial monocyte-activating polypeptide 2	11.6185	11.5068	11.5091	11.2566	11.1092	11.1098	11.2725	11.6333	11.3829	11.5453	11.4179	11.4079	-0.00438567	0.977522
Q13155	AIMP2	Aminoacyl tRNA synthase complex-interacting multifunctional protein 2	11.1632	11.4744	11.1595	10.8493	11.2588	10.9808	11.3529	11.6839	11.3704	12.033	11.4551	11.3673	0.282307	0.158134
O00170	AIP	AH receptor-interacting protein	11.1675	11.553	11.5016	11.2033	11.5511	11.3948	11.5856	11.5886	11.4165	11.7283	11.4042	11.4281	0.111263	0.387295
Q9NZN9	AIPL1	Aryl-hydrocarbon-interacting protein-like 1	12.7286	12.4821	11.7896	12.385	12.1623	12.0859	12.4478	12.2436	12.3512	12.5512	12.162	12.1705	-0.022057	0.910499
P00568	AK1	Adenylate kinase isoenzyme 1	12.5331	12.9472	12.6975	12.6164	12.3373	12.1032	12.1308	12.0443	12.3288	11.9008	11.9903	12.2129	-0.524727	0.00163963
P54819	AK2	Adenylate kinase 2, mitochondrial;Adenylate kinase 2, mitochondrial, N-terminally processed	12.0618	11.9948	11.6054	11.866	11.9846	11.9149	11.8189	11.9049	11.7276	12.2101	11.8624	11.7182	-0.0229283	0.874662
Q9UIJ7	AK3	GTP:AMP phosphotransferase AK3, mitochondrial	12.4321	13.1443	12.4441	12.9437	12.777	12.1589	12.3172	11.8789	12.3132	12.0059	12.4193	12.3312	-0.54471	0.00615398
P27144	AK4	Adenylate kinase 4, mitochondrial	12.0786	12.1782	12.2346	12.2826	12.4483	11.9281	11.7257	11.7646	11.7959	11.8752	11.8786	11.9176	-0.403639	0.00139348
Q9Y6K8	AK5	Adenylate kinase isoenzyme 5	8.72062	8.97254	9.31373	8.25265	9.28951	7.14466	7.65552	7.09825	6.67156	7.50885	7.4335	7.73801	-1.58833	5.43295e-05
Q02952	AKAP12	A-kinase anchor protein 12	12.8916	13.4161	13.3681	13.7323	13.0156	12.1453	12.2468	11.7317	12.2751	11.8495	12.1975	12.6724	-1.12496	0.00016066
Q12802	AKAP13	A-kinase anchor protein 13	10.3219	10.4035	10.2578	10.5988	10.9182	10.6092	10.5374	10.7307	10.6504	11.1842	10.4683	10.6381	0.188277	0.282674
Q02040	AKAP17A	A-kinase anchor protein 17A	12.581	12.853	12.9579	12.3013	12.8751	13.1652	13.5315	13.5255	13.2762	13.751	13.3765	13.2712	0.700179	0.000769752
Q9Y2D5	AKAP2	A-kinase anchor protein 2	9.88845	10.3198	10.3147	9.55908	10.4653	10.9127	11.1399	11.8757	11.1086	12.1409	10.8362	10.8822	1.16141	0.00164525
O43823	AKAP8	A-kinase anchor protein 8	7.11709	6.12058				7.06928		6.2302	7.0945	6.03524	7.12244	6.20418	0.00713613	0.988671
Q9ULX6	AKAP8L	A-kinase anchor protein 8-like	12.2737	12.3703	12.3828	12.0374	12.3404	12.3474	12.5285	12.4751	12.3696	13.1243	12.5129	12.3267	0.245471	0.142829
Q99996	AKAP9	A-kinase anchor protein 9	11.3096	11.2276	11.3617	11.0258	11.2423	11.199	11.7487	11.8247	11.5825	11.6813	11.7525	11.236	0.341556	0.0367371
P14550	AKR1A1	Alcohol dehydrogenase [NADP(+)]	11.2697	11.5877	11.3523	11.2348	11.4863	11.2302	11.3111	11.2018	11.0514	11.2791	11.2309	11.1184	-0.182911	0.0972155
P15121	AKR1B1	Aldose reductase	12.4675	12.8204	12.7051	12.6016	12.7172	12.7468	12.7316	12.9994	12.9032	12.9407	12.7306	12.5372	0.136143	0.269684
P42330	AKR1C3	Aldo-keto reductase family 1 member C3;Aldo-keto reductase family 1 member C1	12.9264	12.9803	12.9986	12.9073	13.5146	12.5392	12.7883	12.5612	12.3986	13.0154	12.3366	12.5929	-0.460849	0.0133036
P51857	AKR1D1	3-oxo-5-beta-steroid 4-dehydrogenase	13.318	14.6344	13.8781	13.9134	14.1484	13.886	13.3234	12.72	13.0462	13.4726	12.7318	13.2441	-0.77502	0.0134817
O43488	AKR7A2	Aflatoxin B1 aldehyde reductase member 2	12.841	13.3089	13.0716	12.9644	12.4468	12.4177	12.4385	12.601	12.4803	12.083	12.4459	12.5203	-0.499868	0.00807252
P31749	AKT1	RAC-alpha serine/threonine-protein kinase	12.3343	12.5226	12.5518	12.4617	12.6198	12.2253	12.51	12.4794	12.3788	12.5105	12.4657	12.527	-0.0556681	0.600683
P31751	AKT2	RAC-beta serine/threonine-protein kinase	11.8032	12.376	12.3244	12.0468	12.4015	12.0104	12.3799	11.9121	12.0978	12.4371	12.2784	12.0532	-0.023376	0.894807
Q9Y243	AKT3	RAC-gamma serine/threonine-protein kinase	11.5786	11.7379	11.654	11.4905	11.8633	12.0289	12.2422	12.1018	12.1268	12.2648	11.9265	12.0399	0.439528	0.00149469
Q9H8T0	AKTIP	AKT-interacting protein	10.8552	10.5227	10.623	10.815	11.385	10.4741	10.4838	10.3244	10.3195	10.2868	10.5679	10.1903	-0.462059	0.0118232
P13716	ALAD	Delta-aminolevulinic acid dehydratase	10.7268	10.5518	10.5721	10.8933	11.2089	10.5802	10.5802	10.3817	10.6004	10.729	10.5882	10.6754	-0.199842	0.167631
Q13740	ALCAM	CD166 antigen	12.0564	12.9744	11.8351	12.3231	12.7901	12.5767	12.3072	11.6183	12.1065	12.1858	12.4004	12.0353	-0.220046	0.395312
Q8IZ83	ALDH16A1	Aldehyde dehydrogenase family 16 member A1	12.7332	13.1449	12.8875	12.5172	12.8075	12.6819	13.2674	12.693	12.43	12.7542	12.5561	12.6064	-0.105342	0.559114
P54886	ALDH18A1	Delta-1-pyrroline-5-carboxylate synthase;Glutamate 5-kinase;Gamma-glutamyl phosphate reductase	9.89357	9.76289	9.95626	9.88306	10.3027	10.198	10.2808	10.4266	9.93723	10.2745	10.1166	10.0935	0.229915	0.099566
P00352	ALDH1A1	Retinal dehydrogenase 1	10.7153	11.1484	10.9532	12.8624	11.2796	12.9483	10.9608	10.2891	10.5951	10.9762	10.6756	10.4829	-0.402044	0.479738
P47895	ALDH1A3	Aldehyde dehydrogenase family 1 member A3	9.45823	10.1408	10.1484	10.0004	10.6512	10.1176	9.90132	10.1366	9.92023	10.1176	9.97078	10.3172	-0.011057	0.959762
P30837	ALDH1B1	Aldehyde dehydrogenase X, mitochondrial	10.1702	9.69504	9.6429	10.0595	10.4033	11.0912	10.0798	9.35162	10.0775	9.92389	10.1748	9.81807	0.0796523	0.802584
O75891	ALDH1L1	Cytosolic 10-formyltetrahydrofolate dehydrogenase	13.3639	14.5121	13.5571	13.9685	14.1221	13.0342	13.1327	12.7298	12.8483	13.1358	13.2346	13.3617	-0.836585	0.00189873
P05091	ALDH2	Aldehyde dehydrogenase, mitochondrial	12.9484	12.995	12.8253	12.9673	12.8079	11.6658	11.7751	11.3895	11.5618	11.2699	11.6575	11.7894	-1.32179	1.05113e-06
P51648	ALDH3A2	Fatty aldehyde dehydrogenase	12.5179	13.0859	12.6704	12.7921	12.8789	11.8576	11.9806	11.5816	11.914	11.8763	11.7623	11.8414	-0.958493	1.25084e-05
P30038	ALDH4A1	Delta-1-pyrroline-5-carboxylate dehydrogenase, mitochondrial	12.2077	12.4451	12.4632	12.3131	12.5084	11.6241	11.7345	11.4536	11.4705	11.6908	11.6321	11.5966	-0.787172	1.07867e-05
P51649	ALDH5A1	Succinate-semialdehyde dehydrogenase, mitochondrial	12.4908	12.7077	12.2625	12.4031	12.2934	12.0813	11.9969	11.8768	11.9139	11.9126	12.2592	12.0543	-0.417926	0.0037823
Q02252	ALDH6A1	Methylmalonate-semialdehyde dehydrogenase [acylating], mitochondrial	13.5758	13.9766	13.6584	13.8149	13.6139	12.7129	12.7591	12.3619	12.7558	12.6609	12.7082	12.9127	-1.03198	6.30618e-06
P49419	ALDH7A1	Alpha-aminoadipic semialdehyde dehydrogenase	11.6471	11.8976	12.093	11.7654	12.0266	11.919	11.646	11.9119	11.6718	11.8572	11.6128	11.9146	-0.0954638	0.462392
P49189	ALDH9A1	4-trimethylaminobutyraldehyde dehydrogenase	13.0926	13.3802	13.3309	13.2288	13.3799	12.4117	12.3502	12.1952	12.3599	12.3491	12.3244	12.6491	-0.905412	5.90701e-06
P04075	ALDOA	Fructose-bisphosphate aldolase A	12.5619	12.8112	13.0142	12.8054	12.9111	12.373	12.2791	12.5611	12.3212	12.4964	12.3459	12.592	-0.396694	0.00414997
P09972	ALDOC	Fructose-bisphosphate aldolase C	13.4616	13.7267	13.4472	13.4063	13.7791	12.2546	12.4093	11.8124	12.273	12.2746	12.0188	12.4504	-1.35086	2.36441e-06
Q9BT22	ALG1	Chitobiosyldiphosphodolichol beta-mannosyltransferase	11.1707	11.3771	11.3125	11.1028	11.6333	11.2839	11.3986	11.2038	11.1437	11.5342	11.2852	11.307	-0.011232	0.938911
Q92685	ALG3	Dol-P-Man:Man(5)GlcNAc(2)-PP-Dol alpha-1,3-mannosyltransferase	11.3177	11.2841	11.3145	11.2533	12.0524	10.8909	11.4822	11.5045	10.6932	11.0831	10.9576	10.4378	-0.437368	0.0830851
Q9Y673	ALG5	Dolichyl-phosphate beta-glucosyltransferase	9.91428	8.89518	9.70157	10.014	9.9359	9.43646	9.21892	9.8382	9.22601	8.69394	9.5433	9.47514	-0.344756	0.194789
Q9H6U8	ALG9	Alpha-1,2-mannosyltransferase ALG9	11.7846	11.9724	11.8308	11.5923	12.2103	11.9149	11.9035	11.9006	11.8735	12.2261	12.0174	11.8932	0.0831897	0.548236
Q9NXW9	ALKBH4	Alpha-ketoglutarate-dependent dioxygenase alkB homolog 4	12.2616	12.8282	12.7924	12.5445	12.9707	12.3669	12.8739	12.8106	12.5877	12.9805	12.6098	12.7356	0.0298279	0.872031
Q6P6C2	ALKBH5	RNA demethylase ALKBH5	9.83745	9.87729	9.86508	9.8532	10.3509	9.99927	10.1121	10.1311	10.0543	10.4203	9.9987	10.004	0.146052	0.296186
Q96Q42	ALS2	Alsin	10.9545	11.3247	11.2014	10.6393	10.9756	11.286	11.6867	11.4775	11.0703	11.4206	11.3863	11.2326	0.346604	0.0405963
Q86V81	ALYREF	THO complex subunit 4	11.8125	11.7692	11.9025	11.5988	11.8111	11.8581	11.9196	12.2174	12.1129	12.0505	12.2399	12.0521	0.285524	0.0195861
Q9UHK6	AMACR	Alpha-methylacyl-CoA racemase	12.7042	13.479	12.9936	12.9582	13.226	11.8202	12.1173	11.5623	11.7733	11.963	11.684	12.0029	-1.22605	1.27042e-05
P02760	AMBP	Protein AMBP;Alpha-1-microglobulin;Inter-alpha-trypsin inhibitor light chain;Trypstatin	12.0165	11.5299	11.3025	12.3728	12.0104	12.8895	11.9991	11.9308	12.4374	11.846	12.4733	12.3767	0.432581	0.102858
Q8N7J2	AMER2	APC membrane recruitment protein 2	12.5154	12.6993	12.8652	12.5631	12.8208	12.6799	12.9505	13.2598	13.0243	13.6442	12.8386	12.797	0.33499	0.0830309
Q8IY63	AMOTL1	Angiomotin-like protein 1	11.5818	12.0891	11.7454	11.3822	12.1519	11.6774	12.1801	11.9135	11.8782	12.8863	12.0756	12.175	0.322217	0.185539
Q01433	AMPD2	AMP deaminase 2	13.2803	13.5311	13.6473	13.2105	13.4422	13.4336	13.4931	13.2864	13.4173	13.2595	13.7356	13.3291	-0.000189626	0.999245
Q01432	AMPD3	AMP deaminase 3	12.1419	13.0407	12.3164	12.9409	12.8965	12.1204	12.1709	11.6206	12.1235	12.4347	11.9209	12.1798	-0.585726	0.0136965
P49418	AMPH	Amphiphysin	11.6907	11.5974	11.7185	11.5611	11.3875	11.08	11.2361	11.1834	11.1367	11.135	11.1823	11.185	-0.428399	0.000601598
Q9H1A4	ANAPC1	Anaphase-promoting complex subunit 1	7.55427	7.31447	7.11275	7.27129	7.57083	7.80326	7.49777	8.1128	7.23209	7.54414	7.58812	7.41961	0.234957	0.188252
Q9UJX5	ANAPC4	Anaphase-promoting complex subunit 4	8.35422	7.92168	7.82117	7.74886	8.45352	8.36139	8.13972	7.96888	7.93512	7.41047	8.12397	7.34057	-0.162729	0.506023
O43827	ANGPTL7	Angiopoietin-related protein 7	10.9022	11.7322	10.7183	11.1651	11.4223	11.3957	10.9792	10.8082	10.7658	11.1133	10.9603	10.8549	-0.205506	0.326557
P16157	ANK1	Ankyrin-1	10.8429	11.0475	10.8366	11.074	11.317	11.0479	11.1873	10.9601	11.0197	11.5503	11.2788	11.051	0.132841	0.380714
Q01484	ANK2	Ankyrin-2	11.8835	11.9893	12.1048	11.8625	11.9519	11.196	11.4559	11.2728	11.2026	11.3595	11.2082	11.2294	-0.683457	2.15515e-05
Q12955	ANK3	Ankyrin-3	12.6628	12.6133	12.817	12.6731	13.1478	12.4838	12.3968	12.15	12.2888	12.5884	12.2908	12.4667	-0.40204	0.00855945
Q9P2R3	ANKFY1	Rabankyrin-5	10.6877	10.5489	10.6924	10.6291	11.2085	10.621	10.9266	10.7721	10.2112	10.5596	10.5514	10.3248	-0.186651	0.293812
Q8IV38	ANKMY2	Ankyrin repeat and MYND domain-containing protein 2	7.48182	8.33819	7.83863	7.67644	8.12799	7.77768	8.10437	8.39694	8.08383	8.13526	7.83961	8.49198	0.22591	0.268198
O75179	ANKRD17	Ankyrin repeat domain-containing protein 17;Ankyrin repeat and KH domain-containing protein 1	10.5095	10.8476	10.4688	10.4658	10.9837	10.5694	11.07	10.8373	10.6634	10.9221	10.439	10.7148	0.090056	0.587377
O15084	ANKRD28	Serine/threonine-protein phosphatase 6 regulatory ankyrin repeat subunit A	12.1667	11.7714	11.5298	12.7437	12.083	12.5184	11.9658	11.636	12.4393	11.8362	12.2193	12.2201	0.0603656	0.825904
Q9NW15	ANO10	Anoctamin-10	10.4707	10.7174	10.4994	10.2927	10.5975	9.93941	10.1039	9.90326	9.84422	10.2852	9.98761	10.1291	-0.487995	0.00142436
P23352	ANOS1	Anosmin-1	12.4871	12.8149	12.7233	12.4378	12.8199	12.7004	13.1741	13.0848	12.9475	13.5505	13.1236	12.9671	0.421672	0.0181451
P39687	ANP32A	Acidic leucine-rich nuclear phosphoprotein 32 family member A	12.9301	12.7666	13.1944	12.6496	12.9648	12.7726	12.7604	13.1227	12.7834	13.1149	12.8112	12.8286	-0.0162809	0.913212
Q92688	ANP32B	Acidic leucine-rich nuclear phosphoprotein 32 family member B	12.2432	11.8406	11.8568	11.9127	11.8951	12.9274	12.6139	13.1935	13.1545	12.8629	13.0276	12.8932	1.00362	1.45866e-05
Q9BTT0	ANP32E	Acidic leucine-rich nuclear phosphoprotein 32 family member E	11.4694	11.109	11.148	11.1616	10.7212	12.1449	11.7755	11.5644	11.8603	11.125	12.2218	11.4249	0.60914	0.0153362
P04083	ANXA1	Annexin A1	12.2943	13.3449	11.7576	12.694	12.0832	12.4783	12.8403	11.8612	12.9689	12.3302	12.5466	13.0133	0.142165	0.672146
P50995	ANXA11	Annexin A11	13.0014	13.4959	13.3895	13.3522	13.9005	12.4764	12.5124	12.1264	12.5146	12.6976	12.759	12.7164	-0.884667	0.000302784
P07355	ANXA2	Annexin A2;Putative annexin A2-like protein	12.3171	13.0136	12.5666	13.0641	12.3881	12.1608	12.552	12.2474	12.7952	12.1555	12.4054	12.7025	-0.238655	0.243623
P09525	ANXA4	Annexin A4	12.746	13.3358	13.1833	12.7725	12.7457	11.6574	11.7578	11.5094	11.6996	11.6925	11.7629	11.7089	-1.2726	2.39927e-06
P08758	ANXA5	Annexin A5	12.3782	12.6178	12.5383	13.1325	12.4629	11.5374	11.647	11.1928	11.6063	11.1933	11.6694	12.0239	-1.07308	0.000131624
P08133	ANXA6	Annexin A6	12.4075	12.4707	12.5151	12.2234	11.8987	10.9456	11.7033	10.7592	11.1229	10.8898	10.9634	11.4099	-1.18965	7.17115e-05
P20073	ANXA7	Annexin A7	12.5108	12.8688	12.71	12.605	12.4891	11.9873	12.1016	12.1575	12.001	12.1987	11.9512	12.1357	-0.56059	0.000208734
O75106	AOC2	Retina-specific copper amine oxidase;Membrane primary amine oxidase	9.50636	10.4492	9.82565	10.4965	11.9592	9.21118	9.38475	8.8011	9.09346	9.27311	9.3562	9.09028	-1.2745	0.00486041
Q10567	AP1B1	AP-1 complex subunit beta-1	11.1148	11.1497	11.1862	11.0976	11.4478	10.9552	10.945	10.9803	10.9817	11.1156	10.9089	10.7463	-0.251636	0.0316726
O43747	AP1G1	AP-1 complex subunit gamma-1	11.1336	11.1076	11.451	10.7498	10.921	11.1554	11.3418	11.6199	10.9333	11.1024	11.0527	10.9325	0.0899524	0.620392
Q9BXS5	AP1M1	AP-1 complex subunit mu-1	12.312	12.4227	12.3523	12.2355	12.1188	11.9834	12.0395	12.3176	12.0116	12.2152	12.2675	12.1113	-0.153102	0.175085
O95782	AP2A1	AP-2 complex subunit alpha-1	11.4687	11.4817	11.4832	11.531	11.7538	10.6789	10.9831	10.9714	10.7709	10.7421	10.9433	10.8235	-0.698929	3.56167e-05
O94973	AP2A2	AP-2 complex subunit alpha-2	11.914	11.658	11.7705	11.8129	11.88	11.5284	11.362	11.7426	11.3732	11.285	11.464	11.3657	-0.361256	0.00592282
P63010	AP2B1	AP-2 complex subunit beta	11.9558	11.9934	12.0475	12.0754	12.0739	11.5738	11.7091	11.7022	11.5443	11.7292	11.5024	11.5022	-0.420157	0.000585295
Q96CW1	AP2M1	AP-2 complex subunit mu	13.7521	13.8842	13.9281	13.6083	13.6294	13.1232	13.3305	13.421	13.1311	13.2622	13.1571	13.0668	-0.547301	0.000356615
P53680	AP2S1	AP-2 complex subunit sigma	8.89083	7.9495	8.41824	9.08298	8.92857	8.58986	8.86016	8.63557	8.09716	8.47766	8.46278	8.24694	-0.172575	0.472278
O00203	AP3B1	AP-3 complex subunit beta-1	11.9047	12.1352	11.891	11.9191	12.2468	11.704	11.9531	11.8647	11.7041	11.9103	11.8542	11.7074	-0.205406	0.08036
Q13367	AP3B2	AP-3 complex subunit beta-2	12.4299	12.5393	12.5966	12.222	12.1183	11.9522	12.0588	12.0363	11.9344	12.0623	11.801	12.0989	-0.389244	0.00581449
O14617	AP3D1	AP-3 complex subunit delta-1	11.9217	11.6287	11.7983	11.676	11.6486	11.1912	11.5238	11.3617	11.1883	11.1707	11.1703	11.2366	-0.471415	0.000887283
Q9Y2T2	AP3M1	AP-3 complex subunit mu-1	9.9248	10.0783	9.65225	9.85436	10.1056	9.99456	10.0842	9.97708	9.82446	9.92255	9.83591	9.91496	0.0131934	0.916631
P53677	AP3M2	AP-3 complex subunit mu-2	11.6457	11.6846	11.1984	12.034	11.6536	11.8986	11.3899	11.0845	11.8558	11.576	11.6672	11.5676	-0.0661711	0.749615
Q92572	AP3S1	AP-3 complex subunit sigma-1	11.4211	11.7247	11.561	11.1183	11.4572	11.675	12.1914	11.9392	11.6987	12.1733	11.8856	11.9652	0.476172	0.00644343
P59780	AP3S2	AP-3 complex subunit sigma-2	11.9407	12.3123	12.0976	12.0946	12.3949	11.5683	11.5654	11.4537	11.4029	11.58	11.5706	11.6001	-0.63357	9.6363e-05
Q02410	APBA1	Amyloid beta A4 precursor protein-binding family A member 1	11.8942	12.1572	12.3268	11.5277	11.7953	10.3275	11.4056	10.8258	11.1867	11.3222	10.9275	11.1921	-0.913453	0.00132471
P02743	APCS	Serum amyloid P-component;Serum amyloid P-component(1-203)	11.8826	11.5892	11.0804	11.8455	11.8286	12.4073	11.8306	11.7158	11.7709	11.5701	12.4146	12.348	0.362915	0.128842
P13798	APEH	Acylamino-acid-releasing enzyme	12.4548	12.8284	12.7075	12.7854	12.8657	12.2808	12.4921	12.4151	12.4299	12.7211	12.5507	12.4589	-0.249995	0.0483404
P27695	APEX1	DNA-(apurinic or apyrimidinic site) lyase;DNA-(apurinic or apyrimidinic site) lyase, mitochondrial	12.709	12.1954	12.5976	12.2383	12.4105	12.2317	12.2124	12.5888	12.0786	12.0947	12.0273	12.0066	-0.253006	0.105484
Q9BZZ5	API5	Apoptosis inhibitor 5	11.9049	11.8609	12.082	11.8406	12.0133	12.2667	12.3125	12.3588	12.2537	12.23	12.2437	12.101	0.311985	0.00511038
Q96GX9	APIP	Methylthioribulose-1-phosphate dehydratase	11.3921	11.0442	11.4827	10.846	11.2979	11.6706	11.3494	11.1581	11.1975	11.2728	11.2336	11.1462	0.0771634	0.63503
P51693	APLP1	Amyloid-like protein 1;C30	10.1032	10.0306	9.99272	10.4306	10.804	10.438	10.0419	9.89664	10.4543	10.3466	10.5315	10.3067	0.015743	0.942464
Q9HDC9	APMAP	Adipocyte plasma membrane-associated protein	11.7853	11.8679	11.8811	11.7508	12.0453	11.9177	11.9524	11.9354	11.5706	11.7479	11.7228	11.6928	-0.074689	0.528639
P02647	APOA1	Apolipoprotein A-I;Proapolipoprotein A-I;Truncated apolipoprotein A-I	12.6658	12.0215	11.4725	13.0893	12.9051	13.7085	12.2214	12.3496	13.3039	12.7754	13.3155	14.2842	0.706098	0.124872
P02652	APOA2	Apolipoprotein A-II;Proapolipoprotein A-II;Truncated apolipoprotein A-II	13.5447	12.3573	11.4511	14.5198	12.8682	14.5652	12.811	12.6753	14.5078	12.5973	14.0747	14.8377	0.775917	0.251354
P06727	APOA4	Apolipoprotein A-IV	12.8162	12.3169	11.9396	12.7873	12.7897	14.0588	13.0701	12.8374	13.2631	12.9991	13.1582	13.7084	0.769369	0.0105133
P04114	APOB	Apolipoprotein B-100;Apolipoprotein B-48	11.3908	10.9437	10.608	11.4309	11.2454	11.7825	11.1094	10.7463	11.1768	10.9659	11.1817	13.0331	0.304173	0.465502
P02654	APOC1	Apolipoprotein C-I;Truncated apolipoprotein C-I	10.9415	10.7993	10.021	11.8318	10.5614	12.1859	10.9445	10.9917	11.772	10.3296	12.0887	12.7174	0.744652	0.135071
P02656	APOC3	Apolipoprotein C-III	11.1026	10.7622	10.512	11.1816	10.9832	12.069	11.2035	11.3714	11.4704	11.0127	11.8609	13.3456	0.8536	0.0434944
P02649	APOE	Apolipoprotein E	12.44	11.8122	11.4499	12.6087	12.1397	13.7455	12.3195	11.6734	12.7903	12.1143	12.5892	13.3171	0.559806	0.16501
P02749	APOH	Beta-2-glycoprotein 1	11.2747	10.4797	10.1413	11.314	11.0526	10.8652	10.5335	10.2421	10.5954	10.333	10.4285	10.5897	-0.33995	0.163607
O14791	APOL1	Apolipoprotein L1	12.0689	11.7394	11.7034	12.3774	12.1675	12.7042	12.1676	11.9773	12.6036	12.2423	12.5813	13.2638	0.494393	0.0553505
Q9BQE5	APOL2	Apolipoprotein L2	12.2958	11.7869	12.2422	12.396	12.1833	11.3571	11.5487	11.0675	11.5862	11.4744	11.4267	11.6419	-0.737628	0.000309084
Q9BUR5	APOO	Apolipoprotein O	11.2147	11.5466	11.226	11.3031	11.4808	11.5095	11.6174	11.4861	11.1225	11.8872	11.4095	11.2001	0.107526	0.509773
P05067	APP	Amyloid beta A4 protein;N-APP;Soluble APP-alpha;Soluble APP-beta;C99;Beta-amyloid protein 42;Beta-amyloid protein 40;C83;P3(42);P3(40);C80;Gamma-secretase C-terminal fragment 59;Gamma-secretase C-terminal fragment 57;Gamma-secretase C-terminal fragment 50;C31	12.3827	11.9955	12.1465	12.4888	12.2991	12.755	12.1173	13.0654	12.6164	12.2765	12.5378	12.8641	0.342122	0.0858871
Q9UKG1	APPL1	DCC-interacting protein 13-alpha	11.5881	11.6571	11.5392	11.7251	11.7579	11.4584	11.5086	11.4331	11.4419	11.5536	11.3802	11.5044	-0.184838	0.0516196
Q8NEU8	APPL2	DCC-interacting protein 13-beta	11.2038	11.4638	11.2465	11.1871	11.4908	11.0182	11.0814	10.6782	10.9514	11.1436	10.9407	11.0568	-0.336922	0.0122709
P07741	APRT	Adenine phosphoribosyltransferase	11.7761	12.6584	12.3518	12.8114	12.6962	12.0869	11.9484	12.0766	12.2883	12.7981	12.1918	12.3551	-0.209481	0.364675
Q7Z2E3	APTX	Aprataxin	9.49718	9.82474	10.0126	9.06975	10.5496	9.51848	9.77403	10.2032	9.64973	10.0675	9.71884	9.56275	-0.00585373	0.984539
P55087	AQP4	Aquaporin-4	12.1712	11.5225	11.5944	12.3574	11.7113	11.2447	11.2561	10.9409	11.3759	11.3988	11.468	11.6095	-0.543638	0.0115676
O60306	AQR	Intron-binding protein aquarius	11.1459	11.1715	11.1983	10.9342	11.4505	11.4319	11.8734	11.7747	11.1868	11.7204	11.5646	11.2998	0.370133	0.0325609
Q96P48	ARAP1	Arf-GAP with Rho-GAP domain, ANK repeat and PH domain-containing protein 1	10.9539	11.7855	11.5124	11.2365	11.8239	10.4643	10.8435	10.3384	10.6705	11.3502	11.08	10.7817	-0.672637	0.0102696
P48444	ARCN1	Coatomer subunit delta	11.8564	11.9679	11.9016	11.7225	11.9821	11.7589	11.9752	12.0835	11.8332	11.8365	11.7566	11.8902	-0.00980206	0.934939
P61204	ARF3	ADP-ribosylation factor 3;ADP-ribosylation factor 1	14.1642	13.9687	14.1196	14.2051	13.8357	13.8158	13.7031	13.8585	13.9056	13.1241	13.7771	14.0628	-0.309065	0.0859274
P18085	ARF4	ADP-ribosylation factor 4	12.7986	12.9599	12.9835	13.0872	13.0024	12.7819	12.763	12.5929	12.5858	12.1882	12.8631	12.5099	-0.354179	0.019765
P84085	ARF5	ADP-ribosylation factor 5	12.9087	13.188	13.201	12.7667	12.8189	12.9297	13.0197	13.0205	12.9446	12.6619	12.8412	12.886	-0.0761636	0.56115
P62330	ARF6	ADP-ribosylation factor 6	11.0171	10.8035	10.9997	10.8927	10.784	11.0693	11.0702	11.4452	10.9808	10.8677	10.9154	10.8016	0.122075	0.378581
Q8N6T3	ARFGAP1	ADP-ribosylation factor GTPase-activating protein 1	11.1892	11.3797	11.5012	11.0227	11.1909	10.5888	11.2345	10.8971	10.6773	10.9435	10.9079	10.8495	-0.385523	0.0160143
Q8N6H7	ARFGAP2	ADP-ribosylation factor GTPase-activating protein 2	11.8832	12.1657	12.5535	11.5767	12.185	11.3528	11.863	11.979	11.7527	12.2785	11.6351	11.7526	-0.270872	0.213402
Q9NP61	ARFGAP3	ADP-ribosylation factor GTPase-activating protein 3	11.4532	11.4369	11.8515	11.3155	11.5973	11.1898	11.3223	11.2463	11.2152	11.5305	11.1798	11.4311	-0.228729	0.0875007
Q9Y6D6	ARFGEF1	Brefeldin A-inhibited guanine nucleotide-exchange protein 1	11.6032	11.6605	11.5745	11.1899	11.7374	11.3465	11.8043	11.9401	11.5691	12.0406	11.5394	11.3705	0.105538	0.557319
P53367	ARFIP1	Arfaptin-1	12.1838	12.5676	12.3403	12.4593	12.5851	12.1403	12.3197	12.1434	12.0384	12.4254	12.1226	12.259	-0.220265	0.0790578
P78540	ARG2	Arginase-2, mitochondrial	11.0416	11.0131	10.8637	11.0875	11.4662	11.4382	11.3465	11.6522	11.5422	11.7226	11.4672	11.1072	0.373592	0.0236415
Q9NWB6	ARGLU1	Arginine and glutamate-rich protein 1	12.5082	12.6132	12.8064	12.1996	12.6472	12.7349	12.9122	12.9722	13.0272	12.8393	12.7671	12.7123	0.297225	0.0342268
Q07960	ARHGAP1	Rho GTPase-activating protein 1	11.2288	11.3306	11.4244	11.2362	11.5365	10.9501	10.9698	10.8907	10.8459	11.0554	10.9127	10.8605	-0.424862	0.000807685
Q8IWW6	ARHGAP12	Rho GTPase-activating protein 12	11.4993	12.0939	11.733	11.5257	12.1082	11.1059	11.7575	11.6041	11.267	12.5551	11.4799	11.3835	-0.198724	0.471971
Q68EM7	ARHGAP17	Rho GTPase-activating protein 17	11.8726	12.1519	11.8649	12.0727	12.1231	12.4247	12.0235	11.8541	11.9767	12.285	12.0894	12.2014	0.105103	0.445181
Q5T5U3	ARHGAP21	Rho GTPase-activating protein 21	10.485	10.724	10.7014	10.1749	10.6052	10.347	10.9546	10.4748	10.5285	11.1861	10.4675	10.4242	0.0879985	0.661896
A7KAX9	ARHGAP32	Rho GTPase-activating protein 32	11.4611	11.3186	11.8321	11.5758	11.1071	10.657	11.132	11.2069	10.8914	11.0854	11.1774	11.1317	-0.418676	0.0182378
Q9NRY4	ARHGAP35	Rho GTPase-activating protein 35	9.31123	9.77583	10.0117	9.41998	10.2195	9.48602	10.1584	9.61318	9.51329	9.97871	9.74389	9.85048	0.0157768	0.946756
Q9C0H5	ARHGAP39	Rho GTPase-activating protein 39	11.6049	12.4669	10.8451	11.8649	11.9769	11.823	11.7358	10.993	11.6772	11.9291	11.9729	11.9921	-0.0198372	0.953296
Q13017	ARHGAP5	Rho GTPase-activating protein 5	9.74511	9.80967	9.91654	9.81596	9.88182	9.34437	9.52905	9.85794	9.54685	9.46237	9.43929	9.39239	-0.323495	0.0118237
P52565	ARHGDIA	Rho GDP-dissociation inhibitor 1	12.9384	13.7194	13.5039	13.5762	13.4922	12.9915	13.0498	12.5868	12.8556	12.5895	12.8584	13.2017	-0.56983	0.00560126
Q92888	ARHGEF1	Rho guanine nucleotide exchange factor 1	9.72429	10.434	9.97749	9.70302	10.8539	9.42855	9.92659	9.58954	9.08342	10.0655	9.46852	9.22531	-0.597487	0.0372224
Q9HCE6	ARHGEF10L	Rho guanine nucleotide exchange factor 10-like protein	9.56805	9.38458	9.46675	9.53196	8.8129	9.01615	9.31144	9.34429	9.2442	9.00901	8.7308	9.26251	-0.22165	0.224993
O15085	ARHGEF11	Rho guanine nucleotide exchange factor 11	11.0105	11.1513	11.1723	10.8188	11.2328	11.2107	11.9795	11.1409	11.0344	11.543	11.2634	11.3125	0.277776	0.138729
A0A087WZG4	ARHGEF18	Rho guanine nucleotide exchange factor 18	7.84604	7.94005	8.25792	8.57795	8.0317	8.0787	8.88833	8.65315	8.33542	9.05531	8.31532	8.61497	0.432299	0.0553505
Q92974	ARHGEF2	Rho guanine nucleotide exchange factor 2	11.8979	12.2908	12.1245	11.9469	12.3624	12.8878	12.8663	11.888	12.6452	12.1967	13.0165	12.4018	0.432982	0.0681199
A1IGU5	ARHGEF37	Rho guanine nucleotide exchange factor 37	9.43853	10.1498	9.53321	10.0227	10.3288	9.28323	9.30491	8.73419	8.60041	9.29919	8.86783	8.78504	-0.91249	0.00116745
O14497	ARID1A	AT-rich interactive domain-containing protein 1A	11.6169	11.5836	11.9093	11.2979	11.9828	12.0333	12.4616	12.4203	12.1381	12.5928	12.3368	12.2391	0.639319	0.00144981
Q8NFD5	ARID1B	AT-rich interactive domain-containing protein 1B	10.0785	10.0231	10.2603	9.93069	10.2295	9.89347	10.4692	10.227	9.91362	10.1901	10.0958	10.0775	0.0193777	0.896054
Q68CP9	ARID2	AT-rich interactive domain-containing protein 2	10.2265	10.062	10.3596	9.79803	10.4401	10.9637	11.1256	11.1624	10.8696	11.0159	11.09	10.8577	0.834877	6.18787e-05
Q8IVW6	ARID3B	AT-rich interactive domain-containing protein 3B	11.41	11.3351	11.4253	11.576	11.5746	11.678	12.0829	11.9474	11.8922	12.1974	12.1046	11.7636	0.488086	0.00168972
Q9Y4X5	ARIH1	E3 ubiquitin-protein ligase ARIH1	12.2115	12.4073	12.3811	12.3002	12.3681	12.334	12.3229	12.3958	12.1467	12.4339	12.2214	12.2543	-0.0323516	0.755238
O95376	ARIH2	E3 ubiquitin-protein ligase ARIH2	11.8609	11.7141	11.8023	11.6595	11.9999	12.1354	12.4913	12.1453	11.9906	12.0469	12.1044	11.7462	0.286964	0.0539568
P40616	ARL1	ADP-ribosylation factor-like protein 1	11.9996	11.1131	11.3699	11.9069	11.7938	11.5313	11.513	11.3601	11.37	10.7379	11.6618	11.3754	-0.272427	0.224541
P36404	ARL2	ADP-ribosylation factor-like protein 2	11.1326	11.3365	11.3608	11.459	11.0446	11.0954	11.2985	11.2326	10.9459	11.0358	11.034	11.2034	-0.145885	0.232247
Q9Y2Y0	ARL2BP	ADP-ribosylation factor-like protein 2-binding protein	10.1391	10.0723	10.0773	9.9302	10.3754	9.92828	10.2987	11.0922	10.8582	11.1273	10.8595	10.6758	0.572557	0.0226223
P36405	ARL3	ADP-ribosylation factor-like protein 3	13.069	13.1193	13.1584	13.1926	12.852	12.9712	12.8329	12.8417	12.7852	12.5124	12.9275	12.7651	-0.273124	0.0305816
Q9H0F7	ARL6	ADP-ribosylation factor-like protein 6	12.5628	12.3594	12.3342	12.0496	12.7026	12.7986	12.9238	12.9753	12.567	12.139	12.8026	12.5479	0.27745	0.145716
O75915	ARL6IP5	PRA1 family protein 3	11.9098	12.2458	11.8725	11.9105	12.1103	11.1353	11.2756	11.2923	11.2625	11.7022	11.3246	11.0219	-0.722002	0.000230091
Q8N6S5	ARL6IP6	ADP-ribosylation factor-like protein 6-interacting protein 6	12.1807	12.678	12.5767	12.2184	12.8124	12.6541	12.636	12.9307	13.0369	14.2192	12.8673	12.8672	0.536982	0.0787672
Q96BM9	ARL8A	ADP-ribosylation factor-like protein 8A	14.2083	14.4365	14.4212	14.1915	14.2341	13.9695	13.911	13.6255	13.8682	13.6202	14.0346	14.0129	-0.435227	0.00302172
Q9NVJ2	ARL8B	ADP-ribosylation factor-like protein 8B	11.7205	11.9758	12.0445	11.7546	11.6563	11.1568	11.5502	11.5434	11.5227	11.6364	11.468	11.3292	-0.372223	0.0099561
Q9NVT9	ARMC1	Armadillo repeat-containing protein 1	12.27	12.3073	12.26	12.3847	12.4695	12.5081	12.6392	12.4394	12.3765	12.4753	12.6766	12.4927	0.177091	0.0865085
Q8N2F6	ARMC10	Armadillo repeat-containing protein 10	10.5265	10.6087	10.1439	10.5091	10.5547	9.92891	9.98095	9.64683	9.54279	9.99662	9.48785	9.36568	-0.761496	0.000430577
Q96C12	ARMC5	Armadillo repeat-containing protein 5	8.04163	7.80124	7.68709	7.69692	8.29143	7.79068	7.80896	8.30816	7.55978	8.18243	7.73733	7.82301	-0.0164694	0.935756
Q6NXE6	ARMC6	Armadillo repeat-containing protein 6	13.699	13.9873	14.1115	14.3167	14.0725	14.1443	14.2606	14.0004	13.9777	14.2401	14.0798	14.1248	0.080862	0.545055
Q8IUR7	ARMC8	Armadillo repeat-containing protein 8	11.108	10.838	10.9673	11.0133	11.3317	11.0893	11.2098	11.2477	11.0948	11.2994	11.253	10.9769	0.115616	0.347225
Q7Z3E5	ARMC9	LisH domain-containing protein ARMC9	11.2266	11.3412	11.2154	11.0512	11.3034	11.2536	11.56	11.951	11.5068	11.9742	11.4875	11.462	0.371752	0.0264216
Q7L311	ARMCX2	Armadillo repeat-containing X-linked protein 2	12.3691	12.4596	12.7966	12.1055	12.2994	12.6363	13.2016	13.0903	13.1002	13.0412	13.2514	12.9212	0.628574	0.00148602
Q9UH62	ARMCX3	Armadillo repeat-containing X-linked protein 3	10.3424	10.2878	10.2603	10.2393	10.4438	10.4672	10.3445	10.5087	10.38	10.5469	10.3995	10.3213	0.109293	0.25394
Q9H993	ARMT1	Protein-glutamate O-methyltransferase	10.4702	10.2646	10.5475	10.4084	10.275	9.98464	10.273	10.8151	10.4612	10.5319	10.3558	10.341	0.00150909	0.993219
P27540	ARNT	Aryl hydrocarbon receptor nuclear translocator	11.3206	11.1999	11.217	11.3125	11.1913	10.9966	11.2957	11.1595	11.2116	11.2834	11.4844	11.3101	0.000507587	0.997233
Q92747	ARPC1A	Actin-related protein 2/3 complex subunit 1A	12.5363	12.5378	12.7203	12.6031	12.6151	12.6707	12.4915	12.3751	12.3882	12.2823	12.4963	12.3161	-0.17106	0.11348
O15143	ARPC1B	Actin-related protein 2/3 complex subunit 1B	12.5101	12.5956	12.5791	12.6927	12.7428	11.995	12.3373	12.0535	12.2957	12.4791	12.359	12.2742	-0.367804	0.00694436
O15144	ARPC2	Actin-related protein 2/3 complex subunit 2	11.4982	11.5721	11.4446	11.5844	11.6371	11.5462	11.5352	11.2135	11.2881	11.1114	11.3703	11.1863	-0.225737	0.0642099
O15145	ARPC3	Actin-related protein 2/3 complex subunit 3	10.9791	10.8356	11.3968	11.0161	11.2167	10.7545	11.035	10.6377	10.5031	9.62448	10.4562	10.0018	-0.658444	0.0181527
P59998	ARPC4	Actin-related protein 2/3 complex subunit 4	12.2089	12.776	12.5712	12.2638	12.2617	12.2439	12.3584	12.0715	12.1671	12.0966	12.3003	12.0919	-0.22637	0.105452
O15511	ARPC5	Actin-related protein 2/3 complex subunit 5	11.6817	12.1559	12.17	12.0912	12.134	12.1352	12.2458	11.8139	12.0773	12.0363	12.3411	11.8782	0.0288049	0.857213
Q9BPX5	ARPC5L	Actin-related protein 2/3 complex subunit 5-like protein	12.5021	13.0925	12.7412	12.7123	12.6645	12.1078	12.3594	12.2204	12.3166	12.5654	12.264	12.5366	-0.403919	0.0099615
Q7Z6K5	ARPIN	Arpin	11.7892	12.0147	11.8381	11.9891	12.0782	11.6694	11.8896	12.2994	12.1853	12.5779	12.121	11.923	0.153222	0.380985
P56211	ARPP19	cAMP-regulated phosphoprotein 19	10.5773	10.5901	10.8209	10.6079	10.9409	10.8564	10.8227	10.9325	10.8069	10.6468	10.9964	10.7236	0.119039	0.315811
P36575	ARR3	Arrestin-C	11.7726	11.237	10.9504	10.9656	11.1483	10.5742	10.7042	11.8867	11.2604	11.256	12.1547	10.9833	0.0451679	0.897821
P49407	ARRB1	Beta-arrestin-1	11.2779	11.4163	11.3718	11.4495	11.5481	11.3999	11.6011	11.9595	11.6071	11.8487	11.5259	11.483	0.219454	0.102691
P15848	ARSB	Arylsulfatase B	10.0848	9.94363	9.92435	9.83976	10.778	10.3093	10.1608	10.075	10.3531	10.5805	10.1873	10.1125	0.139945	0.472278
O00192	ARVCF	Armadillo repeat protein deleted in velo-cardio-facial syndrome	11.781	12.1629	12.1619	11.8353	12.167	11.6189	11.8167	11.6307	11.4114	12.1037	11.4085	11.5378	-0.374769	0.0296047
Q13510	ASAH1	Acid ceramidase;Acid ceramidase subunit alpha;Acid ceramidase subunit beta	11.601	11.8294	11.4096	11.5719	11.132	10.8212	10.9481	10.6437	11.0523	10.5111	10.9442	10.8643	-0.682357	0.000688932
Q8N9N2	ASCC1	Activating signal cointegrator 1 complex subunit 1	9.99657	10.3939	10.2926	10.1885	10.8346	10.2066	10.9826	10.8052	10.52	10.6911	10.6304	10.3473	0.256357	0.193609
Q9UBL3	ASH2L	Set1/Ash2 histone methyltransferase complex subunit ASH2	10.3453	10.1579	10.5398	9.76665	10.5036	10.2261	10.9686	10.9587	10.6042	10.8234	10.8212	10.639	0.457531	0.0264328
O95671	ASMTL	N-acetylserotonin O-methyltransferase-like protein	12.8604	13.2582	13.294	13.2366	13.3917	13.0642	12.9832	12.9362	12.6277	12.4679	12.8856	12.4754	-0.431027	0.0161196
P08243	ASNS	Asparagine synthetase [glutamine-hydrolyzing]	10.1009	10.0792	10.1903	9.25499	10.0729	9.20391	9.93106	9.90096	9.83719	10.1833	9.87718	9.53178	-0.158882	0.503016
Q12797	ASPH	Aspartyl/asparaginyl beta-hydroxylase	11.8469	12.2138	11.752	11.8517	11.8835	11.3556	11.4094	11.1336	11.2642	11.3184	11.3593	11.2404	-0.612306	0.00013866
Q9BZE9	ASPSCR1	Tether containing UBX domain for GLUT4	9.81074	9.76072	9.72021	9.71195	10.5984	9.73391	9.71718	9.34282	9.46566	10.1818	9.77791	9.58115	-0.234635	0.277777
Q7L266	ASRGL1	Isoaspartyl peptidase/L-asparaginase;Isoaspartyl peptidase/L-asparaginase alpha chain;Isoaspartyl peptidase/L-asparaginase beta chain	11.0363	11.1474	10.5795	11.1483	11.0354	11.3341	11.1669	11.1504	11.5346	11.1995	11.3235	11.4382	0.317356	0.0329086
P00966	ASS1	Argininosuccinate synthase	12.2773	13.7533	12.5751	13.1067	13.9251	12.0915	11.8359	11.2401	11.5973	11.7928	11.5288	12.0662	-1.39139	0.000798515
Q8NBU5	ATAD1	ATPase family AAA domain-containing protein 1	10.4198	10.1601	10.3807	9.77014	10.5098	9.67591	10.1263	10.1005	9.95643	10.3358	9.82088	9.99124	-0.247116	0.164589
Q6PL18	ATAD2	ATPase family AAA domain-containing protein 2	9.24348	9.35532	9.29173	9.62748	9.61573	10.4513	10.7703	10.4559	10.2574	10.125	10.7107	10.2325	1.00227	3.87597e-05
Q9NVI7	ATAD3A	ATPase family AAA domain-containing protein 3A;ATPase family AAA domain-containing protein 3B	12.7064	12.5455	12.5935	12.4296	12.6122	13.0942	12.8999	13.0441	12.8535	12.9509	12.8217	12.8818	0.357717	0.00276494
Q5SQI0	ATAT1	Alpha-tubulin N-acetyltransferase 1	10.7504	10.7451	10.9942	10.6182	10.868	11.8902	11.5498	10.8	11.1483	11.0855	12.0032	11.2787	0.598503	0.0180043
Q86WG3	ATCAY	Caytaxin	13.2561	13.5517	13.8339	13.104	13.2704	13.2465	13.8723	13.5037	13.6864	14.1775	13.3072	13.7179	0.241281	0.255927
O95260	ATE1	Arginyl-tRNA--protein transferase 1	10.9833	10.5592	10.7099	11.253	11.2982	10.9911	10.7908	10.7244	10.8632	10.7506	10.7835	10.9205	-0.128708	0.425668
P18846	ATF1	Cyclic AMP-dependent transcription factor ATF-1	11.8133	11.7597	12.2012	11.6929	11.8672	11.9981	12.5336	12.3372	12.2376	12.1941	12.2695	12.0887	0.370121	0.014739
P15336	ATF2	Cyclic AMP-dependent transcription factor ATF-2	10.0941	9.92614	10.5658	9.7019	10.431	10.7287	11.3624	10.8627	10.7889	10.9042	11.1407	10.7661	0.792476	0.00113373
Q9NT62	ATG3	Ubiquitin-like-conjugating enzyme ATG3	10.5469	10.628	10.6445	10.5606	10.4841	10.1407	10.6677	10.2928	10.5822	10.3427	10.1007	10.1058	-0.25389	0.0761041
Q9Y4P1	ATG4B	Cysteine protease ATG4B	11.272	11.6403	11.2612	11.5389	11.9687	11.4523	11.3451	11.2336	11.3509	11.72	11.3522	11.2364	-0.151842	0.35488
O95352	ATG7	Ubiquitin-like modifier-activating enzyme ATG7	12.4931	12.9525	12.7148	12.6925	12.8893	12.2853	12.3343	12.3392	12.2544	12.6296	12.3281	12.3164	-0.393127	0.00515079
P31939	ATIC	Bifunctional purine biosynthesis protein PURH;Phosphoribosylaminoimidazolecarboxamide formyltransferase;IMP cyclohydrolase	11.3488	11.5989	11.3569	11.5942	11.6602	11.7338	11.59	11.5106	11.5948	11.7257	11.6229	11.7499	0.135015	0.213521
Q8WXF7	ATL1	Atlastin-1	13.1299	13.5443	13.5529	13.2788	13.9737	13.45	13.7327	13.2401	13.0988	13.153	13.3992	13.324	-0.153385	0.409281
Q8NHH9	ATL2	Atlastin-2	9.66267	9.92922	9.89764	10.0331	10.322	10.2936	10.4868	10.3852	10.5311	10.064	10.4609	10.1047	0.363414	0.0254999
Q6DD88	ATL3	Atlastin-3	12.6795	12.705	12.7398	12.9897	12.8994	11.7658	12.5858	11.7344	11.8061	11.7582	11.738	11.9525	-0.896873	0.000215716
Q13315	ATM	Serine-protein kinase ATM	10.2434	10.2195	10.3112	10.1521	10.5165	10.9033	10.9499	11.272	10.728	11.4113	10.6848	10.7521	0.66879	0.0011875
O00244	ATOX1	Copper transport protein ATOX1	10.662	11.3315	10.922	11.215	11.3564	10.6169	10.9018	10.6693	10.5228	11.0281	10.5063	10.8633	-0.36758	0.0418233
Q9HD20	ATP13A1	Manganese-transporting ATPase 13A1	12.098	12.9766	12.5473	12.3391	12.9049	12.2357	12.4971	12.213	12.1916	12.4181	12.2129	12.2145	-0.289895	0.10899
P05023	ATP1A1	Sodium/potassium-transporting ATPase subunit alpha-1	13.4547	13.3844	13.5154	13.5597	13.2732	12.0824	12.5114	12.0349	12.2426	12.3944	12.0491	12.4759	-1.18165	2.60276e-06
P50993	ATP1A2	Sodium/potassium-transporting ATPase subunit alpha-2	13.0324	13.5114	13.4592	13.5233	13.4865	12.2304	12.3516	11.9768	12.9015	12.3207	12.6315	12.9996	-0.915089	0.000707565
P13637	ATP1A3	Sodium/potassium-transporting ATPase subunit alpha-3	13.185	13.3976	13.4922	12.8513	12.9987	12.0589	12.5167	12.0264	12.1422	12.0983	11.9532	12.1217	-1.05393	2.5979e-05
P05026	ATP1B1	Sodium/potassium-transporting ATPase subunit beta-1	13.4888	13.1915	13.7968	13.2091	12.9883	12.13	13.038	12.302	12.6258	12.2875	12.2397	12.2807	-0.920065	0.000648768
P14415	ATP1B2	Sodium/potassium-transporting ATPase subunit beta-2	13.5676	12.6601	13.127	13.6896	12.7204	12.1737	12.2992	12.2576	12.2478	12.3223	12.5922	12.5324	-0.806517	0.0019353
O14983	ATP2A1	Sarcoplasmic/endoplasmic reticulum calcium ATPase 1	9.07158	9.25482	8.76764	9.46779	10.0402	9.37786	11.5368	9.76514	9.62251	10.043	9.1724	8.9381	0.459003	0.327634
P16615	ATP2A2	Sarcoplasmic/endoplasmic reticulum calcium ATPase 2	12.3827	12.4828	12.567	12.3681	12.7016	12.4553	12.5027	12.4369	12.2802	12.2343	12.4077	12.3967	-0.112773	0.296153
P20020	ATP2B1	Plasma membrane calcium-transporting ATPase 1	12.56	12.4435	12.1792	12.2802	12.1772	12.1959	12.3994	12.8301	12.2075	12.7609	12.2701	12.315	0.0975097	0.56075
Q01814	ATP2B2	Plasma membrane calcium-transporting ATPase 2	12.7211	12.7227	13.0741	12.3517	12.48	11.1177	11.545	10.9008	11.1778	10.7553	10.7242	11.5314	-1.56249	1.18619e-05
P23634	ATP2B4	Plasma membrane calcium-transporting ATPase 4	13.8754	13.4617	13.6833	13.9017	13.3229	12.2453	12.2533	12.0275	12.4409	11.9847	12.0806	12.543	-1.42396	2.71997e-06
P98194	ATP2C1	Calcium-transporting ATPase type 2C member 1	11.5189	11.4929	11.3022	11.2267	11.3421	11.349	11.2617	11.4118	11.1825	11.5662	11.2752	11.0391	-0.0786444	0.536844
P25705	ATP5F1A	ATP synthase subunit alpha, mitochondrial	13.1797	13.0541	12.9541	12.7538	12.7414	12.7554	12.7947	13.0746	12.6727	13.0723	12.6704	12.7111	-0.115045	0.417401
P06576	ATP5F1B	ATP synthase subunit beta, mitochondrial	12.1018	11.5768	11.5944	11.8516	11.5128	11.8299	11.566	11.8886	11.5769	11.5864	11.6379	11.6051	-0.0573638	0.697691
P36542	ATP5F1C	ATP synthase subunit gamma, mitochondrial	12.9417	12.4664	12.4369	12.4518	12.2806	12.3612	12.2832	12.6993	12.221	12.1991	12.2254	12.2618	-0.193913	0.207098
P30049	ATP5F1D	ATP synthase subunit delta, mitochondrial	12.9586	13.0961	12.8942	12.7324	12.4528	12.5889	12.7641	13.1124	12.7177	12.9542	12.8472	12.745	-0.0083397	0.959762
P56381	ATP5F1E	ATP synthase subunit epsilon, mitochondrial;ATP synthase subunit epsilon-like protein, mitochondrial	14.2969	13.694	13.9944	13.67	12.9999	13.6829	13.8484	14.353	13.6184	13.7469	13.6143	13.5299	0.0395127	0.882734
Q9UII2	ATP5IF1	ATPase inhibitor, mitochondrial	13.1424	13.0176	12.877	12.8818	12.7909	12.173	12.4221	12.3368	12.544	12.4299	12.4576	12.3041	-0.560862	0.000238733
P56385	ATP5ME	ATP synthase subunit e, mitochondrial	14.2034	14.6753	14.3893	13.9018	13.8698	13.9033	14.1286	14.3966	13.9023	14.7366	13.9589	13.9875	-0.0630989	0.786919
P56134	ATP5MF	ATP synthase subunit f, mitochondrial	12.2193	12.3134	12.1222	11.9547	12.1422	12.0208	12.1229	12.1887	11.982	12.3432	11.9795	11.9709	-0.0635204	0.594633
O75964	ATP5MG	ATP synthase subunit g, mitochondrial	12.6596	12.2729	12.3516	12.3891	12.1865	12.3861	12.0267	12.7324	12.2014	12.2035	12.396	12.2286	-0.0612689	0.700495
P24539	ATP5PB	ATP synthase F(0) complex subunit B1, mitochondrial	12.8131	12.059	12.4662	12.3149	11.9587	12.4352	12.2451	12.7968	12.2455	12.2788	12.2865	12.2398	0.0386882	0.847732
O75947	ATP5PD	ATP synthase subunit d, mitochondrial	12.6027	12.2176	12.4356	12.25	11.6825	12.0121	11.8623	12.4704	12.0157	12.0955	12.0701	12.0134	-0.16063	0.388268
P18859	ATP5PF	ATP synthase-coupling factor 6, mitochondrial	13.0787	12.6699	13.0512	12.5137	12.0818	12.3248	12.3939	13.0788	12.4149	12.3305	12.6859	12.5786	-0.135175	0.555886
P48047	ATP5PO	ATP synthase subunit O, mitochondrial	12.9148	12.657	12.622	12.5558	12.1337	12.4991	12.4205	12.7077	12.5436	12.5411	12.4373	12.4814	-0.0579817	0.702042
Q15904	ATP6AP1	V-type proton ATPase subunit S1	12.1672	11.9539	12.0533	12.2556	12.284	11.8609	11.6318	11.8851	11.6304	11.6747	11.8976	11.7901	-0.375553	0.00396764
Q93050	ATP6V0A1	V-type proton ATPase 116 kDa subunit a isoform 1	11.5098	11.6372	11.7227	11.3239	11.3757	10.8386	10.6245	11.0882	10.6821	10.9498	11.019	10.9095	-0.640763	0.000299148
P61421	ATP6V0D1	V-type proton ATPase subunit d 1	12.532	12.8558	12.744	12.2336	12.5904	11.8635	11.5227	12.1153	11.7691	12.3056	11.9594	12.01	-0.656059	0.00171023
P38606	ATP6V1A	V-type proton ATPase catalytic subunit A	11.9467	11.9806	11.9567	11.9609	11.9063	11.5527	11.5966	11.6191	11.5049	11.6105	11.5542	11.3633	-0.407201	0.000510339
P21281	ATP6V1B2	V-type proton ATPase subunit B, brain isoform	12.2004	11.9965	12.1592	12.0854	12.063	11.6443	11.7753	11.824	11.5701	11.7111	11.7091	11.4929	-0.425652	0.000870593
P21283	ATP6V1C1	V-type proton ATPase subunit C 1	12.1376	11.9563	12.1714	11.7751	11.7274	11.5885	11.7336	11.8722	11.6002	11.8828	11.6373	11.4518	-0.272597	0.0536977
Q9Y5K8	ATP6V1D	V-type proton ATPase subunit D	12.7244	12.6811	12.6461	12.4702	12.3884	12.425	12.2042	12.4757	12.2961	12.3299	12.3634	12.2622	-0.245405	0.031124
P36543	ATP6V1E1	V-type proton ATPase subunit E 1	13.4348	12.9041	13.143	13.1487	12.4682	12.5401	12.6594	12.8515	12.7584	12.3329	12.7851	12.7339	-0.353867	0.0633662
Q16864	ATP6V1F	V-type proton ATPase subunit F	11.7683	11.6316	11.7913	11.5693	11.6187	11.0834	11.5306	11.5319	11.282	11.1149	11.3257	11.0117	-0.407234	0.00725182
O75348	ATP6V1G1	V-type proton ATPase subunit G 1	11.1328	10.1035	10.6576	10.3801	9.78583	9.93105	10.8538	11.1013	10.0876	9.61313	10.7589	10.2743	-0.0376633	0.919245
O95670	ATP6V1G2	V-type proton ATPase subunit G 2	11.0516	10.401	11.1385	10.6966	9.73593	10.1323	9.46054	9.94653	10.3597	9.38747	10.0411	10.102	-0.686217	0.0284925
Q9UI12	ATP6V1H	V-type proton ATPase subunit H	12.158	12.2484	12.0644	11.92	12.0106	11.5754	11.6181	11.8105	11.5965	11.8896	11.7085	11.536	-0.40392	0.00264987
Q9Y2Q0	ATP8A1	Phospholipid-transporting ATPase IA	10.7713	10.9924	11.1756	10.8971	10.6332	11.507	11.5684	11.9488	11.5692	11.4538	11.3736	11.8179	0.711619	0.000369332
Q8TF62	ATP8B4	Probable phospholipid-transporting ATPase IM;Phospholipid-transporting ATPase ID	10.4446	9.37724	8.62487	10.5084	10.096	10.8038	9.52329	9.43947	10.5624	9.78813	10.0851	10.2359	0.252362	0.548567
O75110	ATP9A	Probable phospholipid-transporting ATPase IIA	10.8788	10.8235	11.1807	10.7502	11.2465	10.5256	10.9004	10.6128	10.5001	10.724	11.0245	10.657	-0.26962	0.0826461
Q8N5M1	ATPAF2	ATP synthase mitochondrial F1 complex assembly factor 2	10.3858	10.6814	10.5336	10.5464	10.6499	10.4173	10.1877	10.5057	10.0342	10.3351	10.0364	9.98934	-0.344314	0.018506
Q8WXE1	ATRIP	ATR-interacting protein	13.3667	12.9643	13.3121	13.2747	13.542	12.7839	13.3601	13.1755	12.6163	12.7765	13.0673	12.6344	-0.37571	0.045726
O75882	ATRN	Attractin	11.6362	11.8083	11.3689	12.1694	12.0742	12.0942	11.7605	11.9299	12.3759	12.4193	12.4111	12.3255	0.376636	0.0651049
P46100	ATRX	Transcriptional regulator ATRX	11.193	10.6728	10.9562	11.1606	10.9115	11.2688	11.03	11.4322	11.3091	10.7663	11.4446	11.3796	0.254118	0.132459
Q9UBB4	ATXN10	Ataxin-10	12.2409	12.0914	12.4184	12.1038	12.1173	12.2664	12.5751	12.3911	12.2801	12.2785	12.4547	12.04	0.132167	0.300887
Q99700	ATXN2	Ataxin-2	11.6386	11.7099	11.7979	11.5808	11.7806	11.4274	11.6667	11.4372	11.407	12.0743	11.6221	11.5981	-0.0968758	0.506808
Q8WWM7	ATXN2L	Ataxin-2-like protein	11.9575	12.0223	12.1496	11.7994	12.0796	11.9655	12.3354	12.3365	12.1233	12.6037	12.3221	12.1621	0.262368	0.0636705
Q96GX2	ATXN7L3B	Putative ataxin-7-like protein 3B	11.8854	12.0918	12.2907	12.0209	12.0517	12.1761	12.4953	12.4249	12.2227	12.1374	12.1189	12.2209	0.1885	0.124335
Q13825	AUH	Methylglutaconyl-CoA hydratase, mitochondrial	12.9165	12.6803	12.5627	12.6723	12.6672	12.7087	12.7207	12.963	12.6879	13.0824	12.7225	12.6357	0.0888963	0.484669
Q9Y679	AUP1	Ancient ubiquitous protein 1	13.2012	13.8014	13.5948	12.9143	13.4737	13.1499	13.3299	13.3931	13.2616	13.7167	13.4921	13.3555	-0.0115228	0.95424
P25311	AZGP1	Zinc-alpha-2-glycoprotein	12.4724	11.2687	10.9532	12.5707	11.7326	12.6732	11.5045	11.2105	12.2696	11.3047	11.8987	12.2344	0.0712728	0.87048
P61769	B2M	Beta-2-microglobulin;Beta-2-microglobulin form pI 5.3	13.8824	13.1735	12.3733	13.0168	12.9311	13.1282	12.6911	12.2604	12.696	12.7027	12.3546	12.5293	-0.45222	0.097671
O94766	B3GAT3	Galactosylgalactosylxylosylprotein 3-beta-glucuronosyltransferase 3	11.7164	11.7668	11.4662	11.6473	12.0028	11.7922	11.4928	12.046	11.8467	12.3477	11.9023	12.007	0.199346	0.239676
Q6Y288	B3GLCT	Beta-1,3-glucosyltransferase	11.2158	10.9789	11.0207	10.9653	11.4139	11.1774	10.9628	11.2243	10.9784	11.1765	11.3134	10.8826	-0.0166993	0.909701
O43505	B4GAT1	Beta-1,4-glucuronyltransferase 1	11.9802	11.325	11.2551	11.7974	11.6658	12.2245	11.2204	11.6229	11.9222	11.7922	11.7404	11.8987	0.169761	0.425668
Q9NWV8	BABAM1	BRISC and BRCA1-A complex member 1	10.7189	11.3245	11.0652	10.6303	11.7062	10.6236	11.2542	10.8592	10.8947	12.0165	10.9298	10.7708	-0.0391887	0.904152
Q9NXR7	BABAM2	BRCA1-A complex subunit BRE	9.46888	9.68387	9.554	9.48876	10.1469	9.20588	8.58249	9.35736	9.35139	9.18089	9.39268	9.08978	-0.502694	0.0160262
O14867	BACH1	Transcription regulator protein BACH1	12.9427	12.085	11.9753	11.6702	13.2907	12.0789	12.9341	13.0328	12.5425	13.439	12.6848	12.2968	0.322786	0.380041
Q92934	BAD	Bcl2-associated agonist of cell death		6.80283	6.27507		6.83054			6.97188	6.51503	7.75674	6.00822	5.89076	-0.00762258	0.988427
Q99933	BAG1	BAG family molecular chaperone regulator 1	10.5356	10.3555	10.5444	10.6891	10.5407	10.5666	10.8561	11.0405	10.7125	10.3807	10.6637	10.5026	0.141627	0.322333
O95816	BAG2	BAG family molecular chaperone regulator 2	11.4853	11.6804	11.529	10.96	11.2855	11.3126	11.6381	11.7216	11.5659	11.8373	11.6915	11.3946	0.206492	0.208057
O95817	BAG3	BAG family molecular chaperone regulator 3	11.7371	11.7199	11.5428	11.9226	11.8725	11.0402	11.1669	10.8818	10.7767	11.2667	11.0344	11.0988	-0.721044	8.75559e-05
O95429	BAG4	BAG family molecular chaperone regulator 4	9.7792	9.27928	9.32956	9.34066	10.0595	9.22328	9.73391	9.61085	9.33898	9.5533	9.49063	9.2975	-0.093568	0.615929
Q9UL15	BAG5	BAG family molecular chaperone regulator 5	9.31698	9.2841	9.24227	9.30019	9.39722	9.53678	9.76499	9.81349	9.46664	9.64077	9.48142	9.53532	0.297478	0.010948
P46379	BAG6	Large proline-rich protein BAG6	11.3765	11.5872	11.453	11.3638	11.3435	11.0907	11.2076	11.4993	11.2698	11.5127	11.4297	11.4155	-0.0783065	0.516608
Q9UQB8	BAIAP2	Brain-specific angiogenesis inhibitor 1-associated protein 2	10.8889	10.834	10.9416	10.8831	11.4175	10.6456	10.9428	10.9925	10.8481	10.7813	10.9257	11.0358	-0.111325	0.435488
O75531	BANF1	Barrier-to-autointegration factor;Barrier-to-autointegration factor, N-terminally processed	13.8885	12.78	13.6213	13.3115	12.9796	13.5313	13.8976	14.851	13.8757	12.5132	13.9628	13.799	0.459613	0.240199
P80723	BASP1	Brain acid soluble protein 1	13.2163	13.1032	13.792	13.4011	12.3547	12.7205	12.0461	11.2445	12.2334	11.3358	12.5755	12.4054	-1.0933	0.00705999
Q07812	BAX	Apoptosis regulator BAX	9.57867	9.71663	9.75212	9.35924	9.8073	9.8743	10.2648	10.3064	9.93579	10.1798	9.99511	10.0319	0.441218	0.00428834
Q9UIG0	BAZ1B	Tyrosine-protein kinase BAZ1B	11.9162	11.7166	11.7654	11.6564	11.8176	12.5181	12.7455	12.6096	12.5542	12.3638	12.6115	12.3553	0.762425	2.15515e-05
Q9UIF9	BAZ2A	Bromodomain adjacent to zinc finger domain protein 2A	11.3051	11.1674	11.1594	11.454	11.4825	11.4784	11.0199	10.927	11.0324	11.6725	11.2307	11.1397	-0.0992983	0.555886
Q8NFJ9	BBS1	Bardet-Biedl syndrome 1 protein	10.343	10.6005	10.5276	10.2263	10.4582	9.64945	9.85998	9.46479	9.49324	9.94139	9.91074	9.55981	-0.734063	0.000155619
Q9BXC9	BBS2	Bardet-Biedl syndrome 2 protein	12.7244	12.9633	12.9186	12.6023	12.8341	12.1137	12.1406	11.8313	11.9857	12.0929	12.2248	12.0489	-0.745994	3.254e-05
Q8N3I7	BBS5	Bardet-Biedl syndrome 5 protein	12.2253	12.4902	12.2143	12.1728	12.9441	11.6109	11.7254	11.3046	11.1908	11.6061	11.6961	11.5878	-0.877696	0.000279209
P50895	BCAM	Basal cell adhesion molecule	12.1831	13.4462	12.6956	12.4664	13.2374	11.4364	11.7237	10.9902	11.2393	11.3798	11.192	11.4943	-1.45493	7.14092e-05
Q9UHQ4	BCAP29	B-cell receptor-associated protein 29	13.1743	13.494	13.4257	13.1054	12.8754	13.0466	13.3485	13.1927	13.1612	12.9965	13.0126	12.9781	-0.109775	0.451513
P51572	BCAP31	B-cell receptor-associated protein 31	12.7573	13.3346	13.1103	12.943	12.6685	12.435	12.6258	12.7464	12.3876	12.1388	12.509	12.6476	-0.464138	0.0107849
O75934	BCAS2	Pre-mRNA-splicing factor SPF27	11.0071	11.3393	11.2189	10.9339	11.3177	11.523	11.7737	11.8568	11.4663	11.8172	11.6446	11.3279	0.466529	0.0048698
P54687	BCAT1	Branched-chain-amino-acid aminotransferase, cytosolic	10.8087	10.4255	10.5644	11.2456	10.5044	10.525	10.3283	10.4105	10.7001	10.238	10.5019	10.7646	-0.214218	0.234949
O15382	BCAT2	Branched-chain-amino-acid aminotransferase, mitochondrial	10.5925	10.9877	10.9713	11.0205	10.937	10.5136	10.9526	10.6234	10.514	10.9982	10.5817	10.6894	-0.205654	0.156538
P06276	BCHE	Cholinesterase	12.9783	13.9376	13.5773	13.7445	13.3067	12.8705	12.5834	12.034	12.4502	12.4835	12.3568	12.5966	-1.02672	0.00026582
P12694	BCKDHA	2-oxoisovalerate dehydrogenase subunit alpha, mitochondrial	13.1551	13.7377	13.4555	12.9531	13.9866	12.8047	12.9245	12.9592	12.9279	13.6349	12.7186	12.9276	-0.47226	0.0523677
Q07817	BCL2L1	Bcl-2-like protein 1	9.76544	9.6919	9.53488	9.36927	9.68299	9.54075	9.80753	10.5805	9.79639	10.7818	9.56516	9.55636	0.338037	0.214172
Q9BXK5	BCL2L13	Bcl-2-like protein 13	12.0309	11.7817	11.71	12.1143	11.8102	11.1918	11.0599	10.5611	11.0502	10.7569	10.9494	11.1756	-0.925887	5.31823e-05
Q8WUZ0	BCL7C	B-cell CLL/lymphoma 7 protein family member C;B-cell CLL/lymphoma 7 protein family member B;B-cell CLL/lymphoma 7 protein family member A	12.2415	12.6908	12.522	12.157	12.8221	12.4139	12.4626	12.7502	12.3725	12.8984	12.4519	12.3321	0.039262	0.834095
Q9NYF8	BCLAF1	Bcl-2-associated transcription factor 1	12.4137	12.2704	12.5052	11.9504	12.5692	12.3736	12.9513	13.0175	12.7799	12.9692	12.6156	12.6126	0.418219	0.0218043
Q9Y276	BCS1L	Mitochondrial chaperone BCS1	11.4389	11.6563	11.2555	11.2309	11.5181	11.1572	10.9622	11.3591	11.0536	11.4867	11.2175	11.065	-0.23406	0.0993184
Q9BUT1	BDH2	3-hydroxybutyrate dehydrogenase type 2	12.6532	13.1776	13.0604	13.294	12.7052	11.6906	12.2138	11.5095	12.0567	11.4365	12.1444	12.2522	-1.07754	0.000244929
Q7L4P6	BEND5	BEN domain-containing protein 5	10.5634	10.5672	10.5218	10.1414	10.842	10.7396	10.99	11.1899	10.6919	11.4616	11.0741	10.6751	0.447457	0.0270489
Q12934	BFSP1	Filensin	10.7417	11.1296	11.5747	13.3786	11.1341	13.5777	11.3486	10.6639	10.6187	11.2705	10.8444	10.6862	-0.304599	0.656649
Q13515	BFSP2	Phakinin	11.3045	11.4832	12.0083	14.1773	11.6729	14.2655	11.6444	11.1803	11.1271	11.4965	11.1275	11.2491	-0.402018	0.587377
P21810	BGN	Biglycan	14.0376	15.6633	13.8418	13.808	15.1095	14.5502	14.921	13.6971	13.5415	14.8134	14.0538	14.0408	-0.260938	0.555309
Q93088	BHMT	Betaine--homocysteine S-methyltransferase 1;S-methylmethionine--homocysteine S-methyltransferase BHMT2	11.2094	11.4244	12.9606	11.3201	11.6423	13.8643	11.5658	11.1718	11.2719	11.6459	11.4204	11.2914	0.0359898	0.953296
Q96G01	BICD1	Protein bicaudal D homolog 1	10.1902	10.5684	10.6679	10.0666	10.6627	10.803	11.2722	11.1171	11.0269	11.586	11.0804	10.8183	0.669385	0.00278691
P55957	BID	BH3-interacting domain death agonist;BH3-interacting domain death agonist p15;BH3-interacting domain death agonist p13;BH3-interacting domain death agonist p11	9.04417	9.47994	9.1046	9.22469	9.57981	9.5205	9.54672	9.41569	9.24719	9.59426	9.43113	9.60832	0.193902	0.159898
O00499	BIN1	Myc box-dependent-interacting protein 1	12.1947	12.3211	12.3732	11.9882	11.774	11.6665	11.944	12.0948	11.9354	12.0715	11.8705	11.8269	-0.214593	0.143876
Q9NQY0	BIN3	Bridging integrator 3	8.22829	8.82477	8.34019	8.47323	8.30867	7.9242	8.23597	8.30537	8.46492	8.51336	8.31242	8.03399	-0.17928	0.26751
Q13867	BLMH	Bleomycin hydrolase	12.0581	11.9046	11.7162	12.1099	12.1079	12.3983	12.1648	12.1596	12.5148	12.0504	12.514	12.493	0.348501	0.0211621
P53004	BLVRA	Biliverdin reductase A	11.8373	11.8615	11.8164	11.9713	11.8744	11.6827	12.0374	12.2343	12.0587	11.957	11.7461	11.888	0.0713116	0.572334
P30043	BLVRB	Flavin reductase (NADPH)	11.9997	12.3062	12.1726	12.0247	12.0706	11.6904	11.4899	10.9839	11.5754	11.7522	11.6514	11.752	-0.558286	0.00308258
P35226	BMI1	Polycomb complex protein BMI-1;Polycomb group RING finger protein 2	12.1981	12.0474	12.2489	12.1763	12.0533	12.1214	12.1483	11.9773	12.0101	12.146	12.1638	11.9601	-0.0695186	0.48389
Q14692	BMS1	Ribosome biogenesis protein BMS1 homolog	13.3712	14.8124	14.6642	12.9971	15.0955	13.3388	13.5307	13.527	12.6599	14.9023	12.8165	12.6494	-0.841733	0.123712
Q12981	BNIP1	Vesicle transport protein SEC20	14.0785	13.4638	12.877	14.2552	13.8724	14.54	13.4719	13.1726	14.4783	13.1852	14.1981	14.4754	0.222263	0.570345
Q8NFC6	BOD1L1	Biorientation of chromosomes in cell division protein 1-like 1	10.7354	11.2105	11.384	10.7568	11.2204	10.6168	11.365	11.1162	10.9598	11.5614	11.2078	11.0045	0.0573577	0.793616
Q9H3K6	BOLA2	BolA-like protein 2	11.8395	11.8833	11.5674	11.7701	11.8237	12.2425	12.4043	12.54	12.246	12.5774	12.2198	12.346	0.591227	0.000211588
Q14137	BOP1	Ribosome biogenesis protein BOP1	11.4145	11.6181	11.4541	11.4967	11.7686	11.8264	11.8655	11.7571	11.8481	12.224	11.684	11.7596	0.301719	0.0278863
Q969J3	BORCS5	Loss of heterozygosity 12 chromosomal region 1 protein	11.3945	11.4665	11.562	11.3769	11.1529	11.1934	11.3718	11.6545	11.354	11.3101	11.1736	11.2366	-0.0628731	0.631254
P07738	BPGM	Bisphosphoglycerate mutase	12.0756	12.7993	12.8745	12.9008	12.732	13.7141	12.5628	12.1069	12.3401	13.1848	12.1522	12.532	-0.0203195	0.95508
Q86WA6	BPHL	Valacyclovir hydrolase	10.6908	10.4315	10.4716	10.48	11.0535	11.3881	10.8588	10.7158	10.9532	10.9567	11.1517	11.2241	0.410019	0.0247484
O95861	BPNT1	3(2),5-bisphosphate nucleotidase 1	12.3807	12.8469	12.9103	12.6033	12.8575	12.5378	12.7081	12.4242	12.6566	12.5283	12.6603	12.5777	-0.135028	0.29533
Q9NX62	BPNT2	Inositol monophosphatase 3	13.1024	13.0427	13.27	13.1341	12.8213	13.1115	13.0287	13.0207	13.0436	13.1087	13.0881	13.0649	-0.00746746	0.949198
P46736	BRCC3	Lys-63-specific deubiquitinase BRCC36	10.4083	11.1472	11.2783	10.8692	11.19	10.86	11.0122	11.1527	10.7045	11.2738	10.8038	10.9531	-0.0128506	0.95174
O95696	BRD1	Bromodomain-containing protein 1;Bromodomain and PHD finger-containing protein 3	11.6776	11.5986	11.7407	11.4045	11.9685	11.9709	12.2939	12.1228	11.9835	12.1669	11.982	11.8293	0.371933	0.0125477
P25440	BRD2	Bromodomain-containing protein 2	10.2604	10.6927	10.401	10.3632	10.5984	9.77913	10.0623	9.77945	9.80398	9.62676	9.93627	10.3533	-0.557284	0.00271571
Q15059	BRD3	Bromodomain-containing protein 3	10.9722	10.7524	11.3693	10.6609	11.0756	11.4369	11.3823	11.706	11.5693	11.7058	11.7781	11.4987	0.616357	0.00121381
O60885	BRD4	Bromodomain-containing protein 4	12.0493	12.1198	12.2527	11.8791	12.3338	12.2935	13.0329	12.7015	12.4354	12.7796	12.4199	12.4949	0.466996	0.00983657
Q9H0E9	BRD8	Bromodomain-containing protein 8	11.6046	11.9507	12.0248	11.4787	11.9639	11.998	12.5113	12.492	12.3938	13.0708	12.2767	12.2687	0.62566	0.00661736
Q9H8M2	BRD9	Bromodomain-containing protein 9	9.13191	8.55914	8.78457	8.85879	8.95504	8.9098	8.80339	8.59444	8.75649	8.96618	9.00264	8.68014	-0.0417317	0.77507
Q92994	BRF1	Transcription factor IIIB 90 kDa subunit	12.1216	12.3658	12.1641	12.1098	11.9355	11.9799	12.5617	12.5412	12.4822	12.745	12.4017	12.3733	0.301346	0.0560456
Q8WY22	BRI3BP	BRI3-binding protein	11.825	11.5774	11.43	11.5973	12.0338	11.7521	12.1582	12.089	11.8717	11.7731	12.057	11.7825	0.233544	0.120408
Q8TDN6	BRIX1	Ribosome biogenesis protein BRX1 homolog	10.4299	10.131	9.98527	9.80208	10.5906	11.2121	11.1892	11.2363	10.7506	10.3862	10.7197	10.7233	0.700437	0.00511954
Q8WUW1	BRK1	Protein BRICK1	10.9852	11.4457	11.4529	11.2329	11.3101	10.8694	11.2103	11.2454	11.0128	11.2198	11.2611	11.1596	-0.145563	0.268198
Q5VW32	BROX	BRO1 domain-containing protein BROX	11.9595	12.0121	11.915	12.2186	11.6865	12.3662	12.1519	11.5662	11.9968	11.5545	12.0283	11.936	-0.0154926	0.939318
Q8IWQ3	BRSK2	Serine/threonine-protein kinase BRSK2;Serine/threonine-protein kinase BRSK1	10.2021	10.0635	10.1547	9.78805	10.7238	10.3163	10.2795	10.3834	10.0245	10.4567	9.84764	10.2253	0.0326373	0.873339
P35613	BSG	Basigin	12.1722	12.067	12.4753	12.0234	12.1203	11.5959	11.7303	12.1775	11.7261	12.0473	11.7852	11.8045	-0.333542	0.0293335
Q9UPA5	BSN	Protein bassoon	10.5059	11.1256	11.0918	10.2697	11.1528	9.08775	9.66778	9.89061	9.30974	10.4484	9.66498	9.5823	-1.16465	0.000839023
O14981	BTAF1	TATA-binding protein-associated factor 172	10.8386	10.9159	11.0353	10.5452	10.6597	10.9863	11.2604	11.3058	10.9244	11.3257	10.8999	11.0454	0.307904	0.0396697
Q9UPP5	BTBD8	Uncharacterized protein KIAA1107	11.2248	11.3605	11.6014	11.0053	11.4222	10.9019	11.1248	11.3024	11.1954	11.8997	11.1763	11.3373	-0.0460141	0.825006
P43251	BTD	Biotinidase	12.1845	11.3212	11.2856	12.3872	12.5976	12.0806	11.1714	10.6526	11.7684	11.1286	11.9479	11.4982	-0.491249	0.171217
P20290	BTF3	Transcription factor BTF3	13.0742	13.158	13.4016	12.7731	12.9764	13.2907	13.6877	14.0173	13.6752	13.7356	13.9302	13.4975	0.613927	0.00239948
O43684	BUB3	Mitotic checkpoint protein BUB3	12.6478	12.462	12.7119	12.2669	12.5975	13.0224	13.0423	13.1638	12.9067	12.9314	12.9873	12.8468	0.448599	0.00161235
Q7L1Q6	BZW1	Basic leucine zipper and W2 domain-containing protein 1	12.6951	13.2108	13.1074	12.8635	12.9961	12.9899	13.0754	13.0447	12.9088	12.8786	13.046	12.9326	0.00769163	0.954005
Q9Y6E2	BZW2	Basic leucine zipper and W2 domain-containing protein 2	11.4234	11.54	11.2877	11.0825	11.3199	11.568	11.7885	12.0782	11.4696	12.0086	11.5097	11.4981	0.372272	0.0298228
Q9H0W9	C11orf54	Ester hydrolase C11orf54	11.6449	11.9016	11.4782	11.7427	11.9654	11.6456	11.8259	11.5884	11.9743	12.0297	11.72	11.9771	0.0764374	0.593365
O00193	C11orf58	Small acidic protein	12.9951	12.859	12.9177	12.462	12.8143	12.8401	13.0471	13.4562	13.4159	13.2482	13.1873	13.1228	0.378629	0.0213224
Q9H3H3	C11orf68	UPF0696 protein C11orf68	11.9037	12.3506	12.3124	12.0647	12.4746	11.798	12.0244	12.1282	11.7939	12.2147	11.9602	12.0604	-0.224067	0.123945
Q8IXM2	C17orf49	Chromatin complexes subunit BAP18	10.1766	10.6361	10.7032	10.0086	10.4134	10.9037	11.1765	10.9106	10.8845	10.8544	10.6187	10.8571	0.498926	0.00649061
Q9HAS0	C17orf75	Protein Njmu-R1	10.9092	10.182	10.7044	10.6694	10.5984	10.4998	10.5305	10.6155	10.5253	9.83333	10.4642	10.4236	-0.199509	0.280242
Q9UFG5	C19orf25	UPF0449 protein C19orf25	11.3593	12.2593	11.9876	11.5203	12.2536	11.3154	12.1368	11.8269	11.7599	12.5671	11.8931	11.6765	0.00624336	0.983611
Q8N9M1	C19orf47	Uncharacterized protein C19orf47	11.6626	11.6352	11.6946	11.6795	12.0275	11.8579	12.2115	12.064	11.7336	12.2135	11.9162	11.9421	0.251352	0.0693937
Q9UNZ5	C19orf53	Leydig cell tumor 10 kDa protein homolog	13.287	13.3207	13.4392	13.039	13.0067	13.2459	13.5842	13.4767	13.1735	13.484	13.6354	13.481	0.221569	0.110388
Q9H425	C1orf198	Uncharacterized protein C1orf198	10.7833	12.3399	11.8615	11.3455	11.7682	11.0283	11.4952	11.3893	11.4773	12.0458	11.4067	11.5127	-0.140332	0.633239
Q9BU76	C1orf35	Multiple myeloma tumor-associated protein 2	10.7148	10.7754	10.9174	10.5503	10.897	11.1537	11.6191	11.5054	11.4732	11.9867	11.4766	11.4678	0.755069	0.000289525
P02745	C1QA	Complement C1q subcomponent subunit A	12.8832	12.5598	12.0935	12.736	12.8927	13.0425	12.2035	12.1048	12.6854	12.2824	12.4934	13.3816	-0.0339529	0.909747
P02746	C1QB	Complement C1q subcomponent subunit B	12.4613	12.6839	11.8784	12.8416	12.3722	13.167	12.4087	12.0211	12.8613	12.3003	12.6601	13.3927	0.239847	0.416132
Q07021	C1QBP	Complement component 1 Q subcomponent-binding protein, mitochondrial	12.9546	12.7222	12.4858	13.1232	12.9738	13.2665	12.8578	13.2519	13.0581	12.7603	13.1383	13.2493	0.231234	0.154862
P02747	C1QC	Complement C1q subcomponent subunit C	12.483	12.4344	11.5512	12.5664	12.3875	12.9144	12.2895	11.7085	12.4169	12.0551	12.2191	12.9447	0.0795113	0.793616
P00736	C1R	Complement C1r subcomponent;Complement C1r subcomponent heavy chain;Complement C1r subcomponent light chain	11.1627	11.0121	10.9759	11.7357	11.7805	11.9057	11.3883	11.2766	11.783	12.0572	11.7268	12.4815	0.469365	0.0828508
P06681	C2	Complement C2;Complement C2b fragment;Complement C2a fragment	11.1298	10.8971	10.4294	11.8893	11.6137	11.7659	10.895	10.6726	11.9786	11.6691	11.6621	11.7652	0.295082	0.395651
Q9GZN8	C20orf27	UPF0687 protein C20orf27	9.95331	9.8371	9.6416	9.86129	9.59018	10.492	9.92116	10.1135	9.91495	10.1119	9.97581	10.0594	0.307416	0.0351166
Q9Y426	C2CD2	C2 domain-containing protein 2	11.336	11.2087	11.0426	11.0625	11.3083	10.3701	11.0338	10.8509	10.7126	11.045	10.8338	10.4106	-0.440645	0.0134103
O14523	C2CD2L	C2 domain-containing protein 2-like	12.0826	12.466	12.4748	11.907	12.1697	11.3739	12.151	11.8861	11.3824	12.0946	11.9283	11.6887	-0.433621	0.0375498
Q86YS7	C2CD5	C2 domain-containing protein 5	11.2874	11.3138	11.2736	10.7206	11.4437	11.6451	11.7003	11.7196	11.3929	11.6045	11.5337	11.7815	0.417572	0.0115676
Q9BVC5	C2orf49	Ashwin	12.8312	13.345	13.1525	12.4324	13.2873	12.454	13.1115	12.9848	12.7602	13.9153	13.0395	12.7914	-0.00159396	0.99635
Q8N8R5	C2orf69	UPF0565 protein C2orf69	8.47746	8.96659	8.25354	8.26769	8.3919	7.77885	8.79191	8.19256	8.06588	8.78311	8.35765	8.55486	-0.110748	0.642127
P01024	C3	Complement C3;Complement C3 beta chain;C3-beta-c;Complement C3 alpha chain;C3a anaphylatoxin;Acylation stimulating protein;Complement C3b alpha chain;Complement C3c alpha chain fragment 1;Complement C3dg fragment;Complement C3g fragment;Complement C3d fragment;Complement C3f fragment;Complement C3c alpha chain fragment 2	12.1537	11.8761	11.1035	12.9258	12.4209	12.5475	11.9823	11.4085	12.7447	11.9676	12.9708	13.1237	0.296153	0.482558
P0C0L4	C4A	Complement C4-A;Complement C4 beta chain;Complement C4-A alpha chain;C4a anaphylatoxin;C4b-A;C4d-A;Complement C4 gamma chain	10.7989	9.72544	9.38254	10.3895	10.1528	11.5643	9.60782	8.92074	9.91613	9.83536	9.60937	9.8588	-0.188055	0.692954
P0C0L5	C4B	Complement C4-B;Complement C4 beta chain;Complement C4-B alpha chain;C4a anaphylatoxin;C4b-B;C4d-B;Complement C4 gamma chain	9.72086	9.83338	9.40094	11.2447	9.92268	10.0434	9.85252	9.09691	10.8798	10.0709	10.1404	10.4723	0.0549461	0.898495
P01031	C5	Complement C5;Complement C5 beta chain;Complement C5 alpha chain;C5a anaphylatoxin;Complement C5 alpha chain	11.903	11.7959	10.9657	12.6231	12.8672	12.8118	12.0031	11.3817	12.5291	12.5309	12.557	12.6668	0.32337	0.417183
Q7Z6I8	C5orf24	UPF0461 protein C5orf24	10.2592	10.0525	10.485	10.0872	10.1958	10.1529	10.7096	10.4915	10.5886	10.4146	10.3411	10.2888	0.210792	0.13302
P13671	C6	Complement component C6	10.1079	9.95887	9.23176	10.9817	10.673	10.8306	10.4807	9.52614	10.7904	10.0253	10.7446	10.58	0.234732	0.530663
P10643	C7	Complement component C7	11.0647	10.3067	9.94761	11.6904	11.2793	11.447	10.5793	10.5413	11.5092	11.0333	11.2346	10.8491	0.169998	0.637806
Q9BRJ6	C7orf50	Uncharacterized protein C7orf50	11.0085	11.4856	11.223	11.1691	11.3636	11.2819	11.6434	11.7429	11.4094	11.8516	11.421	11.357	0.279623	0.0702157
P07357	C8A	Complement component C8 alpha chain	12.0518	12.2056	11.6431	12.512	12.3151	12.6066	12.2324	11.8049	12.5682	12.2309	12.6816	12.7074	0.25904	0.244147
P07358	C8B	Complement component C8 beta chain	12.0099	11.9424	11.4896	12.2701	12.1408	12.5755	11.8926	11.681	12.4761	11.8673	12.2815	12.4592	0.205571	0.364723
P07360	C8G	Complement component C8 gamma chain	11.6504	11.9159	11.1333	12.0036	12.3546	12.263	12.012	11.4234	12.1855	12.2458	12.6163	12.4967	0.365996	0.18288
P02748	C9	Complement component C9;Complement component C9a;Complement component C9b	11.9916	11.6846	10.7473	12.714	12.0121	12.8134	12.1355	11.3785	12.5232	11.8409	12.5882	12.1238	0.370587	0.331512
Q8IXQ3	C9orf40	Uncharacterized protein C9orf40	9.61807	10.2348	9.51239	10.3582	11.0853	10.3494	10.1278	9.21318	9.80754	9.74829	10.33	9.60537	-0.278653	0.409441
Q5T6V5	C9orf64	UPF0553 protein C9orf64	9.48476	10.3738	10.0956	9.82581	10.296	10.0913	10.361	10.3329	10.1643	10.5759	10.3047	10.2795	0.286191	0.119204
Q9NZ63	C9orf78	Uncharacterized protein C9orf78	12.532	12.452	12.4559	12.2023	12.5154	12.3441	12.5961	12.7074	12.5196	12.7332	12.54	12.5012	0.131551	0.255477
P00915	CA1	Carbonic anhydrase 1	13.691	11.68	11.4128	11.7616	11.9809	12.6177	11.9067	11.4842	11.5859	12.1763	11.5557	12.1218	-0.184073	0.673418
Q9ULX7	CA14	Carbonic anhydrase 14	14.6614	14.4107	15.4121	14.3155	14.6578	12.6613	12.7731	12.8245	12.7543	12.8111	12.3595	12.872	-1.96926	1.73626e-06
P00918	CA2	Carbonic anhydrase 2	13.3782	13.2993	12.9434	13.4637	12.9941	12.0467	12.1023	12.5673	12.223	12.4439	12.1538	12.5967	-0.910916	0.00010086
P07451	CA3	Carbonic anhydrase 3	12.0497	13.0027	11.9826	12.3558	12.5164	11.7611	11.8468	11.7974	11.9441	11.9558	12.0485	12.1743	-0.448887	0.0289805
Q9Y2D0	CA5B	Carbonic anhydrase 5B, mitochondrial	10.8975	11.2744	10.6936	11.2346	11.3354	10.7512	10.6468	10.4199	10.6017	10.9841	10.6181	10.6584	-0.418483	0.0154157
Q9Y376	CAB39	Calcium-binding protein 39	13.0981	13.1257	13.0712	12.9067	13.1948	12.5682	12.8647	12.6486	12.6849	12.4135	12.8399	12.6191	-0.4166	0.00267791
Q9UGQ2	CACFD1	Calcium channel flower homolog	10.0577	10.4561	10.3665	9.36359	10.5897	10.0337	10.6515	10.1354	9.90138	10.5806	10.1205	10.0866	0.0489612	0.858813
P54289	CACNA2D1	Voltage-dependent calcium channel subunit alpha-2/delta-1;Voltage-dependent calcium channel subunit alpha-2-1;Voltage-dependent calcium channel subunit delta-1	11.404	11.4571	11.7235	11.4134	11.906	11.3848	11.3488	11.3389	11.0839	11.4583	11.2057	11.5466	-0.242669	0.0914333
Q9NY47	CACNA2D2	Voltage-dependent calcium channel subunit alpha-2/delta-2;Voltage-dependent calcium channel subunit alpha-2-2;Voltage-dependent calcium channel subunit delta-2	11.5637	11.6329	12.085	11.5918	11.9	10.8146	10.9407	10.7361	10.5845	10.9066	10.6799	10.8013	-0.97419	1.27828e-05
O00305	CACNB4	Voltage-dependent L-type calcium channel subunit beta-4;Voltage-dependent L-type calcium channel subunit beta-1;Voltage-dependent L-type calcium channel subunit beta-2	12.0074	12.1198	11.9444	11.9936	11.7681	11.636	11.8016	11.5672	11.4001	11.7928	11.5273	11.5937	-0.349704	0.00768322
Q9HB71	CACYBP	Calcyclin-binding protein	11.9749	11.557	11.8322	11.5332	11.3986	12.734	12.3486	12.7956	12.427	12.0067	12.934	12.1887	0.831499	0.00110761
P27708	CAD	CAD protein;Glutamine-dependent carbamoyl-phosphate synthase;Aspartate carbamoyltransferase;Dihydroorotase	11.3762	11.6591	11.4812	11.5251	11.8065	12.1551	12.3472	12.3832	12.3302	12.5265	12.144	12.0618	0.708713	0.000115074
Q9BY67	CADM1	Cell adhesion molecule 1	11.9762	11.4101	11.8339	11.6623	11.5524	10.8882	10.9879	10.9431	10.9556	10.8462	10.8796	11.0175	-0.755801	4.45582e-05
Q8N3J6	CADM2	Cell adhesion molecule 2	13.005	12.667	12.7483	12.5527	12.4672	11.7058	11.5958	11.9689	11.7939	12.1233	11.7127	11.5734	-0.906066	5.26037e-05
Q8N126	CADM3	Cell adhesion molecule 3	12.8573	12.8858	12.8803	12.7536	12.4821	12.0936	11.9726	11.5723	11.9786	12.0546	12.5907	12.2565	-0.697692	0.00162619
Q8NFZ8	CADM4	Cell adhesion molecule 4	12.7899	13.4675	13.3819	12.8982	13.3627	12.455	12.7057	12.5835	12.482	12.7662	12.5307	12.7356	-0.57166	0.00246353
Q9ULU8	CADPS	Calcium-dependent secretion activator 1	10.9317	10.7498	10.9818	10.7388	10.9684	11.1033	11.0397	10.8891	10.7839	10.7869	10.8398	10.3518	-0.0463284	0.771998
P05937	CALB1	Calbindin	9.50504	9.38458	9.13276	9.4926	9.15648	8.02832	7.98793	8.22762	8.20236	8.49083	8.16876	8.68032	-1.07913	2.47726e-05
P22676	CALB2	Calretinin	13.5471	13.2044	13.9774	13.3621	12.4643	11.4479	11.8689	11.3318	11.7761	11.4035	11.0197	12.3058	-1.71766	0.000102769
Q05682	CALD1	Caldesmon	12.1468	12.6669	12.569	12.2532	12.6289	11.8647	12.447	11.9661	12.3115	12.1855	11.86	12.4069	-0.304154	0.0864368
P0DP25	CALM3	0	13.6086	12.5574	13.4412	13.5679	12.4178	13.2636	12.9404	13.0913	13.5187	12.1586	13.2261	13.3825	-0.0355498	0.919944
P27797	CALR	Calreticulin	12.8619	13.1208	13.1289	13.1314	13.11	12.7954	12.7772	12.9109	12.71	12.5474	12.7376	12.64	-0.339365	0.00565769
O43852	CALU	Calumenin	11.6767	12.5949	12.5831	12.219	12.2306	12.0619	11.9908	12.1015	12.1889	12.0135	12.1673	11.9953	-0.186685	0.28215
Q14012	CAMK1	Calcium/calmodulin-dependent protein kinase type 1	11.9286	12.3956	12.0532	12.2484	12.4236	11.8763	12.2804	11.948	12.2701	11.8098	11.7679	11.839	-0.239664	0.130586
Q8IU85	CAMK1D	Calcium/calmodulin-dependent protein kinase type 1D	12.1817	12.0459	12.0087	11.9535	12.1711	11.7698	12.0001	12.3001	11.8815	12.2282	12.0206	11.8361	-0.066986	0.618118
Q9UQM7	CAMK2A	Calcium/calmodulin-dependent protein kinase type II subunit alpha	11.1178	11.0296	11.4994	11.0929	11.5288	10.1497	10.0656	9.56919	10.004	10.5282	9.44504	9.98794	-1.28945	5.54547e-05
Q13554	CAMK2B	Calcium/calmodulin-dependent protein kinase type II subunit beta	12.943	12.9155	13.1224	12.7874	13.1104	12.0932	12.2348	12.7051	12.2038	12.5103	12.0508	12.4337	-0.656925	0.000639526
Q13557	CAMK2D	Calcium/calmodulin-dependent protein kinase type II subunit delta	13.207	13.2604	13.2086	13.0103	13.2056	12.2422	12.2763	12.3452	12.2095	12.3779	12.3668	12.3764	-0.864916	1.89347e-06
Q13555	CAMK2G	Calcium/calmodulin-dependent protein kinase type II subunit gamma	10.9715	10.5748	10.9544	10.4114	10.6526	10.2185	10.4424	10.5357	10.2208	10.5727	10.0829	10.0764	-0.405909	0.0188992
Q16566	CAMK4	Calcium/calmodulin-dependent protein kinase type IV	11.7476	11.6676	12.6896	11.5832	11.8717	10.7884	11.4	11.465	11.8354	11.4712	11.7413	11.4745	-0.458248	0.0785823
Q8N5S9	CAMKK1	Calcium/calmodulin-dependent protein kinase kinase 1	11.3582	11.3564	11.3923	11.1356	10.99	11.0151	11.5022	11.7517	11.3069	12.3117	11.0882	11.5589	0.258446	0.281628
Q7Z624	CAMKMT	Calmodulin-lysine N-methyltransferase	10.4836	11.2259	11.1381	10.5612	11.0852	10.3801	11.0327	11.2455	10.8683	12.4348	10.7904	10.9563	0.20237	0.572334
Q8NCB2	CAMKV	CaM kinase-like vesicle-associated protein	10.2984	9.97589	10.5087	10.2053	11.0595	9.59982	9.25341	9.46979	8.78231	9.23594	9.24133	9.14018	-1.16343	0.000149766
P49069	CAMLG	Calcium signal-modulating cyclophilin ligand	10.5421	10.9682	10.8222	10.5537	10.9956	10.4683	10.6564	10.6977	10.5221	11.1225	10.6468	10.8544	-0.0666111	0.688297
Q5T5Y3	CAMSAP1	Calmodulin-regulated spectrin-associated protein 1	12.4487	12.6242	12.4678	12.5214	12.5501	12.9419	12.8309	13.1317	12.9826	13.8382	12.8694	12.9526	0.555763	0.00830712
Q08AD1	CAMSAP2	Calmodulin-regulated spectrin-associated protein 2	10.8	10.757	11.1453	10.6046	10.7489	10.8657	11.2808	11.0273	10.8783	10.8411	11.0739	10.805	0.156291	0.265724
Q9P1Y5	CAMSAP3	Calmodulin-regulated spectrin-associated protein 3	11.4639	11.5765	11.6217	11.4868	11.8255	11.7441	12.0214	11.707	11.5485	12.2538	11.6236	11.6176	0.193132	0.224541
Q86VP6	CAND1	Cullin-associated NEDD8-dissociated protein 1	12.1706	12.1548	12.2941	12.2007	12.1336	12.2819	12.0882	12.263	12.0753	12.0133	12.0926	12.098	-0.060448	0.541581
O75155	CAND2	Cullin-associated NEDD8-dissociated protein 2	10.6579	10.5079	10.2498	10.293	10.6549	10.7762	11.0885	10.6295	10.7833	10.9769	10.6831	10.3553	0.28341	0.084006
P27824	CANX	Calnexin	12.8728	12.9371	12.9996	12.9085	12.9136	12.4585	12.4971	12.6405	12.2576	12.313	12.3692	12.3443	-0.5149	0.000229895
Q01518	CAP1	Adenylyl cyclase-associated protein 1	12.2065	12.3949	12.3763	12.508	12.2433	11.9311	12.0127	11.8356	11.94	11.629	11.8682	12.046	-0.451143	0.00131742
P40123	CAP2	Adenylyl cyclase-associated protein 2	10.968	11.6137	11.3317	11.2904	11.2715	11.1266	10.6057	10.4793	11.1231	10.629	11.0371	11.0469	-0.431079	0.0254939
P40121	CAPG	Macrophage-capping protein	12.7433	13.7891	12.4271	13.3523	12.7333	12.1744	12.4441	11.9044	12.3351	12.1839	12.3383	12.814	-0.695575	0.0168017
P07384	CAPN1	Calpain-1 catalytic subunit	12.2605	12.8864	12.2764	12.4106	12.6501	11.7576	11.847	11.6209	11.7913	11.8726	11.7823	11.9425	-0.694774	0.000259999
P17655	CAPN2	Calpain-2 catalytic subunit	11.5855	12.239	11.7256	12.1117	12.1795	11.3897	11.8569	11.2339	11.597	11.4547	11.3662	11.7674	-0.444576	0.0201548
P04632	CAPNS1	Calpain small subunit 1;Calpain small subunit 2	9.90731	10.2356	10.0187	10.2777	10.2869	9.61075	9.50735	9.48279	9.68339	9.41931	9.50638	9.87733	-0.561347	0.000636713
Q14444	CAPRIN1	Caprin-1	10.8556	10.5247	10.7339	10.4509	10.591	10.8126	10.753	10.9504	10.7751	10.5584	11.0626	10.7539	0.17822	0.169251
P52907	CAPZA1	F-actin-capping protein subunit alpha-1	11.011	10.9748	10.9912	11.2315	10.9662	11.2768	11.1754	11.4854	11.3892	11.4609	11.3541	11.2173	0.302077	0.0107319
P47755	CAPZA2	F-actin-capping protein subunit alpha-2	11.8159	12.0314	12.0716	12.0032	12.1685	11.5968	11.6144	11.2644	11.4645	11.3525	11.4926	11.6135	-0.53259	0.000417551
P47756	CAPZB	F-actin-capping protein subunit beta	12.9371	13.0651	12.9377	13.0061	12.3266	12.6896	12.5122	12.7966	12.6675	12.4348	12.6198	12.7895	-0.210228	0.18443
Q9Y2V2	CARHSP1	Calcium-regulated heat stable protein 1	11.4286	11.9939	11.7178	13.2702	12.7196	13.4215	13.1483	13.7682	13.6212	13.8646	13.5972	13.3005	1.30565	0.00137458
Q86X55	CARM1	Histone-arginine methyltransferase CARM1	11.0012	10.7848	10.5963	10.8535	10.9692	10.949	11.3875	11.3971	11.0337	11.1575	11.0047	10.921	0.280512	0.0542371
Q5VZK9	CARMIL1	Leucine-rich repeat-containing protein 16A	6.46408	7.63359	7.23217	6.6358	7.66361	7.16382	6.78691	7.44952	7.44619	8.14261	7.21655	6.59285	0.131073	0.711013
P49589	CARS1	Cysteine--tRNA ligase, cytoplasmic	11.3086	11.4801	11.3376	11.3938	11.4248	11.2854	11.3285	11.2197	11.0739	11.4849	11.2953	11.2468	-0.112635	0.277062
Q9HA77	CARS2	Probable cysteine--tRNA ligase, mitochondrial	12.6913	12.5037	12.5721	12.4641	12.6514	12.7471	12.5665	12.7404	12.5031	12.9286	12.4589	12.7186	0.0896258	0.460239
O15234	CASC3	Protein CASC3	12.4166	12.3453	12.7461	12.3338	12.2367	12.4672	13.1051	13.2013	12.8304	13.23	13.0557	12.7628	0.534649	0.00657441
O14936	CASK	Peripheral plasma membrane protein CASK	10.3915	10.4538	10.6043	10.1922	10.6574	10.5381	10.7316	10.8625	10.6881	10.8992	10.6367	10.5976	0.24784	0.0569751
Q8WXD9	CASKIN1	Caskin-1	11.5876	11.7387	12.0287	11.5926	11.7551	10.8941	10.7471	10.8403	10.9788	10.813	10.9269	11.1542	-0.83277	2.51633e-05
P55212	CASP6	Caspase-6;Caspase-6 subunit p18;Caspase-6 subunit p11	11.3797	11.8402	11.2642	11.9845	11.8814	11.5549	12.0543	11.5929	11.8339	11.7688	11.7667	11.9451	0.11807	0.507971
P20810	CAST	Calpastatin	11.2404	11.983	11.6289	11.5659	11.5723	10.9525	11.2653	10.6227	11.0512	11.248	10.9718	11.209	-0.552299	0.00491933
P04040	CAT	Catalase	12.0792	11.8297	12.0721	11.8119	12.4831	11.7893	11.9657	11.6083	11.5542	12.2073	11.5945	11.4782	-0.312702	0.0970125
Q03135	CAV1	Caveolin-1	12.6283	13.4604	13.1341	12.9597	12.8919	12.6648	12.5711	12.2509	12.6704	12.5732	12.5125	12.6415	-0.459976	0.0101902
Q6NZI2	CAVIN1	Polymerase I and transcript release factor	11.4927	12.0812	11.5951	11.8871	12.0263	11.7607	11.721	11.143	11.5507	11.64	11.3991	11.61	-0.27008	0.110901
Q969G5	CAVIN3	Protein kinase C delta-binding protein	10.3434	10.7055	10.1344	10.1369	10.3776	10.4441	10.9428	10.6053	10.6519	11.224	10.9796	10.6507	0.445932	0.0202835
Q75N03	CBLL1	E3 ubiquitin-protein ligase Hakai	13.117	13.2545	13.489	12.8164	13.3677	13.1702	13.6659	13.6496	13.4109	14.165	13.5148	13.4027	0.359546	0.0794949
P23435	CBLN1	Cerebellin-1;Cerebellin;[des-Ser1]-cerebellin	9.70641	9.92292	9.89029	10.0904	10.5144	10.191	10.2121	9.62843	10.5187	9.8185	10.2785	9.77987	0.036153	0.875085
P16152	CBR1	Carbonyl reductase [NADPH] 1	11.4601	11.5111	11.6126	12.1995	11.604	11.7329	11.2595	11.3391	11.6868	11.3094	11.6881	11.7467	-0.139967	0.442184
O75828	CBR3	Carbonyl reductase [NADPH] 3	12.4365	12.9287	12.7071	13.1001	12.7951	12.894	12.9288	12.7864	13.1297	12.8991	13.1314	13.2241	0.205593	0.170595
Q8N4T8	CBR4	Carbonyl reductase family member 4	13.2147	13.2249	12.8044	13.2452	13.5136	13.2526	12.8952	12.9136	13.1187	13.3562	13.3707	13.1857	-0.0444778	0.793681
P83916	CBX1	Chromobox protein homolog 1	12.254	11.7777	12.5794	11.8483	12.2307	12.8308	13.0051	12.9538	12.8234	12.5297	12.8221	12.7838	0.683235	0.00109468
Q13185	CBX3	Chromobox protein homolog 3	11.969	11.8324	12.1076	11.6003	11.6794	12.6424	12.7914	12.8927	12.5822	12.6328	12.5465	12.3797	0.800483	7.96322e-05
P45973	CBX5	Chromobox protein homolog 5	11.9791	11.8153	12.0802	11.7742	12.1481	12.6764	12.6949	13.081	12.8316	12.8194	12.7007	12.5846	0.810417	3.76468e-05
O95931	CBX7	Chromobox protein homolog 7	13.0498	13.587	13.0873	12.787	13.4993	12.4616	12.8244	12.2919	12.4027	12.8404	12.6022	12.4328	-0.651222	0.00287651
Q9HC52	CBX8	Chromobox protein homolog 8	11.9679	11.9876	12.3117	11.7418	12.3352	12.0001	12.3817	12.1998	11.9939	12.3663	12.1804	12.1445	0.112133	0.458207
Q6P1N0	CC2D1A	Coiled-coil and C2 domain-containing protein 1A	11.7483	12.1302	11.9118	11.827	12.0308	11.5672	12.3091	12.0303	11.8426	12.6161	12.0375	11.9138	0.115607	0.55588
Q8IX12	CCAR1	Cell division cycle and apoptosis regulator protein 1	11.9141	11.8396	11.9471	11.6291	11.935	11.9096	12.1946	12.3754	12.1123	12.4446	12.0834	12.0441	0.313315	0.0252575
Q8N163	CCAR2	Cell cycle and apoptosis regulator protein 2	11.4269	11.4662	11.5948	11.2277	11.6124	11.3596	11.7017	11.763	11.5326	11.7244	11.7252	11.6449	0.170347	0.166879
Q96NT0	CCDC115	Coiled-coil domain-containing protein 115	11.7972	12.0326	12.0228	11.8134	12.0882	11.9127	12.0129	11.9571	11.9296	12.264	12.1723	12.077	0.0956846	0.415186
Q8IWD4	CCDC117	Coiled-coil domain-containing protein 117	10.7776	10.8668	11.1194	10.6351	11.0528	11.2144	11.7108	11.5551	11.4954	12.3689	11.9263	11.578	0.802374	0.00165909
Q8WUD4	CCDC12	Coiled-coil domain-containing protein 12	11.237	11.55	11.649	11.0741	11.7463	11.4477	11.9926	11.9747	11.6315	12.2324	11.9494	11.4364	0.357986	0.0844999
Q96CT7	CCDC124	Coiled-coil domain-containing protein 124	11.5602	12.0697	11.9827	11.5107	12.0148	11.7448	12.2597	11.9596	11.8939	12.5484	11.9359	11.9054	0.207766	0.271645
Q96EE4	CCDC126	Coiled-coil domain-containing protein 126	7.25401	5.62346	6.09349			6.23531		6.69945	5.75837	6.90957	6.79612	5.96529	0.0703679	0.885046
Q96BQ5	CCDC127	Coiled-coil domain-containing protein 127	13.343	13.5953	13.2573	12.9402	13.1675	12.8828	12.744	12.8932	12.7811	13.2803	13.033	12.8045	-0.343639	0.0332268
Q9H6E4	CCDC134	Coiled-coil domain-containing protein 134	11.2049	9.8094	10.4413	10.8516	10.4637	11.8131	10.9858	11.9188	11.696	10.1956	11.9776	11.6172	0.903542	0.0264597
Q96JN2	CCDC136	Coiled-coil domain-containing protein 136	11.0189	11.0951	11.1557	11.2305	11.3562	10.7779	10.6329	10.6783	10.6517	10.9448	10.866	10.6684	-0.425565	0.00160106
Q9NQR7	CCDC177	Coiled-coil domain-containing protein 177	12.9677	13.1879	12.8741	12.8505	12.9564	12.2761	12.5143	12.5208	12.4936	12.8303	12.7199	12.6564	-0.394255	0.00686803
O60826	CCDC22	Coiled-coil domain-containing protein 22	11.2554	11.796	11.48	11.4026	11.7729	11.0842	11.4233	11.317	11.1437	11.4728	11.3209	11.2032	-0.260641	0.0724082
Q96MW1	CCDC43	Coiled-coil domain-containing protein 43	12.6107	13.0311	13.1212	12.386	13.0015	12.4135	12.6632	12.8789	12.8318	13.5488	12.878	12.8874	0.0415509	0.866038
Q96ER9	CCDC51	Coiled-coil domain-containing protein 51	10.2885	10.4754	10.2971	10.099	10.6906	10.312	10.3788	10.7202	10.1227	10.8093	10.1908	10.1119	0.007844	0.968722
Q9P031	CCDC59	Thyroid transcription factor 1-associated protein 26	11.0459	11.569	11.4036	10.5539	11.358	11.5514	12.0062	11.9904	11.8839	12.1119	11.7583	11.4998	0.642774	0.00687502
Q16204	CCDC6	Coiled-coil domain-containing protein 6	12.5297	12.7098	12.5956	12.5641	12.4638	12.4362	12.6375	12.6624	12.4707	12.7085	12.5382	12.3909	-0.0234123	0.837903
A2RUB6	CCDC66	Coiled-coil domain-containing protein 66	13.5952	14.2085	13.9532	13.5783	13.945	13.7298	13.7371	13.5809	13.6901	13.9724	13.8841	13.721	-0.0966727	0.520384
Q9H0W5	CCDC8	Coiled-coil domain-containing protein 8	10.1553	10.9519	10.6567	10.5556	11.0284	10.0748	10.9467	11.197	10.5534	11.6433	10.0797	10.6897	0.0711008	0.838566
Q8N4S0	CCDC82	Coiled-coil domain-containing protein 82	12.4395	12.3781	12.3705	12.0772	12.6497	12.7871	13.7867	13.6386	13.1781	13.8093	13.1785	13.15	0.978189	0.000539659
A6NKD9	CCDC85C	Coiled-coil domain-containing protein 85C	11.2588	11.4117	11.4242	11.1024	11.5922	11.1784	11.6911	11.582	11.382	11.91	11.352	11.3584	0.135544	0.410996
Q3V6T2	CCDC88A	Girdin	11.3898	11.7405	11.7643	11.2081	11.8747	11.2886	11.7023	11.3292	11.4252	11.6754	11.4969	11.5107	-0.105725	0.512102
Q9Y3X0	CCDC9	Coiled-coil domain-containing protein 9	10.9584	11.1118	11.5422	10.5076	11.1416	10.1767	11.5944	11.3738	10.9598	10.9966	11.0693	11.0201	-0.0251173	0.934939
Q9GZT6	CCDC90B	Coiled-coil domain-containing protein 90B, mitochondrial	11.922	11.8601	11.6367	11.6015	12.0951	11.5031	11.9094	11.7475	11.5334	11.9736	11.324	11.5141	-0.179525	0.271266
Q567U6	CCDC93	Coiled-coil domain-containing protein 93	11.7529	12.0404	11.8969	11.6927	12.1545	11.384	11.832	11.8345	11.6028	11.9043	11.751	11.5996	-0.206327	0.148717
P06307	CCK	Cholecystokinin;Cholecystokinin-58;Cholecystokinin-58 desnonopeptide;Cholecystokinin-39;Cholecystokinin-33;Cholecystokinin-25;Cholecystokinin-18;Cholecystokinin-12;Cholecystokinin-8;Cholecystokinin-7;Cholecystokinin-5	8.50432	9.70173	10.0803	8.40975	9.6994	8.30593	8.84004	9.02598	8.24481	9.73978	8.66805	9.2691	-0.408567	0.319169
P20248	CCNA2	Cyclin-A2	11.1514	11.2625	11.2441	10.8413	11.2629	11.6308	12.2653	12.2966	11.7404	12.4505	12.1791	11.9408	0.919488	0.000221758
O75909	CCNK	Cyclin-K	12.2256	12.1758	11.9685	12.0317	12.0554	12.114	12.0892	12.0959	11.9677	12.147	12.1568	12.077	0.00111068	0.991718
Q9UK58	CCNL1	Cyclin-L1	10.6374	11.4666	11.1661	10.7009	11.6088	11.1251	11.1178	10.7254	10.6015	11.358	10.619	10.5593	-0.243649	0.327545
Q8ND76	CCNY	Cyclin-Y	11.3519	11.8082	11.601	11.5105	11.9572	11.4071	11.4974	11.1396	11.212	11.6494	11.3917	11.3582	-0.266408	0.0812093
O43303	CCP110	Centriolar coiled-coil protein of 110 kDa	11.4454	11.8886	11.8105	11.5901	11.676	11.4522	11.655	11.6454	11.6423	11.706	11.7821	11.8378	-0.00771033	0.95424
O14618	CCS	Copper chaperone for superoxide dismutase	12.443	12.9158	12.7622	12.6215	12.6739	11.5498	11.6406	11.7705	11.7664	11.7788	11.847	12.1248	-0.900732	2.74808e-05
P78371	CCT2	T-complex protein 1 subunit beta	11.9553	11.6511	11.6912	11.9519	11.5948	12.2126	11.8036	11.9118	11.9566	11.7155	11.9528	11.9362	0.158158	0.222165
P49368	CCT3	T-complex protein 1 subunit gamma	11.8413	11.8347	11.8441	11.7223	11.572	12.0395	11.8652	11.9733	11.8578	11.6503	11.8578	11.933	0.119538	0.278992
P50991	CCT4	T-complex protein 1 subunit delta	12.4016	12.2634	12.2678	12.2864	12.1955	12.5402	12.483	12.5554	12.2965	12.2692	12.5078	12.3107	0.140326	0.181577
P48643	CCT5	T-complex protein 1 subunit epsilon	12.5221	12.3318	12.4975	12.3867	12.2419	12.6834	12.4674	12.6039	12.4091	12.0931	12.5341	12.4733	0.0703593	0.594681
P40227	CCT6A	T-complex protein 1 subunit zeta	12.1427	12.268	12.1913	12.202	12.2665	12.458	12.4006	12.3864	12.2492	12.2826	12.3333	12.2426	0.121972	0.184718
Q99832	CCT7	T-complex protein 1 subunit eta	12.3545	11.9638	12.2226	12.1419	11.9805	12.5267	12.3342	12.5155	12.1665	11.919	12.3108	12.2625	0.158103	0.276917
P50990	CCT8	T-complex protein 1 subunit theta	12.4762	12.6315	12.5857	12.3566	12.173	12.7691	12.5826	12.73	12.6332	12.5091	12.687	12.6383	0.205337	0.0844999
P86791	CCZ1	Vacuolar fusion protein CCZ1 homolog;Vacuolar fusion protein CCZ1 homolog B	12.2462	12.3986	12.2631	12.1293	12.0828	11.9326	11.9811	11.9929	11.9445	12.2022	12.1375	11.9361	-0.205876	0.0619699
P08571	CD14	Monocyte differentiation antigen CD14;Monocyte differentiation antigen CD14, urinary form;Monocyte differentiation antigen CD14, membrane-bound form	11.8531	11.761	10.8518	11.9058	11.6371	12.6178	11.4721	10.7754	11.931	11.692	11.5241	11.9017	0.100259	0.776515
P48509	CD151	CD151 antigen	10.8493	11.1901	11.1409	11.2648	10.2327	10.0634	9.99709	10.1951	10.0989	9.94321	9.86721	10.3563	-0.861113	0.000731315
P41217	CD200	OX-2 membrane glycoprotein	11.9633	11.8614	12.4307	11.9344	12.0448	12.2507	11.914	11.9992	12.0695	11.65	12.7148	12.1382	0.0582604	0.785161
Q9Y5K6	CD2AP	CD2-associated protein	10.2062	10.647	10.8586	10.5211	10.4325	9.9177	11.1624	10.5222	10.3934	10.0814	10.6332	9.89013	-0.161591	0.533972
O95400	CD2BP2	CD2 antigen cytoplasmic tail-binding protein 2	11.6799	12.2083	12.0256	11.6772	12.0477	11.5608	12.3904	12.4502	11.9678	12.6828	12.0933	11.9648	0.230849	0.298568
P16070	CD44	CD44 antigen	13.9522	13.4943	13.5456	14.053	13.2405	12.2722	12.5676	12.0538	12.5785	11.8861	12.5057	13.0829	-1.23615	0.000225928
Q08722	CD47	Leukocyte surface antigen CD47	12.2817	12.072	12.2882	11.9779	11.5409	11.4604	11.2182	11.3462	11.3	10.9105	11.5688	11.3112	-0.729938	0.000912344
P13987	CD59	CD59 glycoprotein	14.0941	13.5767	13.5766	13.9608	13.4683	13.0538	13.3186	13.2263	13.2315	12.8239	13.1708	13.3242	-0.571152	0.00250632
O43866	CD5L	CD5 antigen-like	10.943	11.551	9.64729	10.9484	11.4799	11.6871	11.1303	10.3503	10.7624	11.2567	10.819	12.7485	0.336724	0.504619
P21926	CD9	CD9 antigen	12.3037	12.51	12.8708	12.9025	11.7521	11.1903	11.225	11.0661	11.6	10.8632	11.3174	11.6278	-1.19784	0.000256407
Q9UJX2	CDC23	Cell division cycle protein 23 homolog	11.3091	11.6373	11.4939	11.1316	11.5534	11.3881	11.8085	11.872	11.3855	11.651	11.5767	11.3416	0.149719	0.33366
Q16543	CDC37	Hsp90 co-chaperone Cdc37;Hsp90 co-chaperone Cdc37, N-terminally processed	12.4732	12.5684	12.5909	12.2865	12.8288	12.2732	12.4929	12.4636	12.4317	12.6039	12.3289	12.3905	-0.123159	0.322106
P60953	CDC42	Cell division control protein 42 homolog	11.8572	11.9542	12.1043	11.9993	11.9514	11.6283	11.6368	11.1975	11.6415	11.3267	11.5649	11.6407	-0.453808	0.00215024
Q5VT25	CDC42BPA	Serine/threonine-protein kinase MRCK alpha	11.0888	11.497	11.3907	11.3223	11.3067	11.2345	11.5003	11.472	11.3957	11.6096	11.1566	11.5049	0.0893719	0.489257
Q9Y5S2	CDC42BPB	Serine/threonine-protein kinase MRCK beta	11.4651	11.7912	11.7321	11.506	12.1182	11.3027	11.6879	11.4159	11.1836	11.9728	11.3123	11.3972	-0.255006	0.173186
Q9H3Q1	CDC42EP4	Cdc42 effector protein 4	12.0701	11.7486	11.9194	12.4391	12.1119	11.3601	11.3879	10.9739	11.541	11.5627	11.4116	11.8879	-0.611353	0.00428346
Q99459	CDC5L	Cell division cycle 5-like protein	11.0007	10.8	10.8613	10.7777	10.8421	11.0936	11.2292	11.3754	11.2909	11.2923	11.3786	11.1264	0.398872	0.00139835
Q6P1J9	CDC73	Parafibromin	12.014	12.2136	12.3015	11.8579	12.0802	12.3576	12.6171	12.507	12.489	12.659	12.722	12.2711	0.424111	0.004852
P19022	CDH2	Cadherin-2	11.1877	11.4233	11.2589	11.404	11.5315	10.974	10.8477	10.5825	10.8454	11.0293	10.8041	10.8752	-0.509906	0.000683563
Q96JP9	CDHR1	Cadherin-related family member 1	12.042	11.8346	11.5573	11.9807	12.4613	12.8707	12.2479	12.8958	12.0373	12.7769	12.1023	11.9523	0.436703	0.0931569
O14735	CDIPT	CDP-diacylglycerol--inositol 3-phosphatidyltransferase	13.6325	14.5099	14.0049	13.7206	14.1341	13.5431	13.9079	14.0006	13.8127	14.6832	13.9418	13.6943	-0.0598949	0.815916
P06493	CDK1	Cyclin-dependent kinase 1	10.5161	10.452	10.1161	10.1164	9.62286	12.925	13.3253	13.0541	12.797	13.1223	13.1687	13.085	2.90352	6.05833e-08
P21127	CDK11B	Cyclin-dependent kinase 11B;Cyclin-dependent kinase 11A	10.7897	11.1005	11.0047	10.621	11.1643	11.1565	11.4909	11.485	11.2915	11.7539	11.3483	11.2212	0.456429	0.00825805
P24941	CDK2	Cyclin-dependent kinase 2;Cyclin-dependent kinase 3	10.7148	10.8605	10.6661	10.6871	10.9805	11.3797	11.5505	11.5106	11.5104	11.653	11.6745	11.3086	0.730679	3.61531e-05
P11802	CDK4	Cyclin-dependent kinase 4	9.19177	9.08323	9.19447	9.0815	9.22619	9.51871	9.88936	9.7539	9.48306	9.78766	9.35693	9.60456	0.472308	0.00170473
Q00535	CDK5	Cyclin-dependent-like kinase 5	11.7563	11.8651	12.0071	11.4542	11.6985	11.4998	11.9072	11.9002	11.7242	12.0782	11.6846	11.7205	0.0315941	0.842815
Q96JB5	CDK5RAP3	CDK5 regulatory subunit-associated protein 3	10.942	10.8299	10.7704	10.6923	10.8417	10.607	10.8731	10.8457	10.7536	10.8386	10.9434	10.4988	-0.0494838	0.683388
P50750	CDK9	Cyclin-dependent kinase 9	10.5156	10.632	10.785	9.94638	10.3928	10.453	10.7407	11.1175	10.9581	11.3275	10.492	10.7102	0.374067	0.0910055
P46527	CDKN1B	Cyclin-dependent kinase inhibitor 1B	11.2474	11.4287	11.4002	11.581	11.5765	11.3831	11.6103	11.2105	11.3717	11.6475	11.4062	11.4464	-0.00741429	0.955732
Q9NXV6	CDKN2AIP	CDKN2A-interacting protein	10.7757	10.6421	10.8034	10.3276	11.0792	10.9509	11.1564	11.1061	10.8802	11.03	11.0713	10.9153	0.290134	0.0511655
O95674	CDS2	Phosphatidate cytidylyltransferase 2	12.4124	12.3826	12.5713	12.3422	12.3432	11.6978	12.0248	11.8715	11.839	12.0798	11.9415	11.911	-0.501011	0.000372071
Q9H211	CDT1	DNA replication factor Cdt1	9.34727	10.0578	9.82207	9.06157	10.1276	11.0507	11.272	11.5502	11.4628	12.301	11.7881	10.7463	1.76974	9.58437e-05
Q9UKY7	CDV3	Protein CDV3 homolog	10.2607	10.948	10.7089	10.679	10.6553	10.3549	10.6048	10.7109	10.7894	11.113	10.564	10.4137	-0.000293351	0.999243
Q92879	CELF1	CUGBP Elav-like family member 1	11.7565	11.51	11.7568	11.95	12.6072	12.4715	12.1279	12.3863	12.1456	11.7975	12.4643	11.9146	0.270714	0.23098
O95319	CELF2	CUGBP Elav-like family member 2	12.2065	11.9719	12.2839	12.3387	11.6677	11.694	11.5713	11.7995	11.7189	11.4649	11.5174	11.8496	-0.434391	0.0099561
Q5SZQ8	CELF3	CUGBP Elav-like family member 3	9.79061	9.4168	9.45261	9.31879	9.57155	10.4582	10.7816	10.3416	10.6537	10.2869	11.1202	10.3001	1.05312	7.97789e-05
Q9BZC1	CELF4	CUGBP Elav-like family member 4	12.1442	11.4081	12.4151	11.8519	11.5984	11.5046	11.8978	11.899	12.0558	11.517	12.0039	12.2472	-0.0084974	0.971996
P07199	CENPB	Major centromere autoantigen B	11.7561	11.8313	11.8669	11.5142	12.2572	12.5151	12.8276	12.5982	12.62	12.8195	12.3892	12.4887	0.763172	0.000256407
Q03188	CENPC	Centromere protein C	10.7441	11.0105	10.9137	10.795	11.2984	11.5338	11.7769	11.6568	11.5934	11.8721	11.1896	11.5325	0.641251	0.00108069
P49454	CENPF	Centromere protein F	14.7143	14.6021	14.5169	14.2814	14.032	13.6116	13.7184	14.1562	13.7538	13.6702	13.8025	13.8129	-0.639964	0.00113736
Q7Z7K6	CENPV	Centromere protein V	12.3322	12.0306	12.7079	12.0454	12.6162	13.1681	13.1618	13.7235	13.2855	13.3289	12.8664	12.9333	0.863199	0.000713906
Q5SW79	CEP170	Centrosomal protein of 170 kDa	11.2663	11.4332	11.7076	11.1491	11.5091	12.017	11.9204	11.4328	11.7724	11.6579	11.8843	11.8803	0.381985	0.0185055
Q9Y4F5	CEP170B	Centrosomal protein of 170 kDa protein B	11.0503	10.9709	11.2379	10.8023	11.0588	10.8391	11.887	12.2564	11.6416	12.5341	11.3957	11.2145	0.657175	0.039682
Q9BYV8	CEP41	Centrosomal protein of 41 kDa	11.7315	12.4934	12.2591	11.512	12.132	12.2932	12.6274	12.8507	12.7338	13.5377	12.4031	12.7653	0.718865	0.0127083
O95684	CEP43	FGFR1 oncogene partner	8.32585	8.31862	8.0254	7.61633	8.99205	8.234	8.81234	8.43666	8.04112	8.67411	8.62198	8.03954	0.152883	0.568415
Q8TAP6	CEP76	Centrosomal protein of 76 kDa	10.2244	10.1585	10.2239	10.2431	11.0595	10.8551	10.9982	10.5336	10.5739	11.2998	10.7474	10.7918	0.446623	0.0438292
Q8IW35	CEP97	Centrosomal protein of 97 kDa	11.8006	11.8767	11.8214	11.6035	11.9889	12.2534	12.5488	12.4589	12.3423	12.6432	12.312	11.9406	0.538802	0.00221066
Q9HA82	CERS4	Ceramide synthase 4	11.6692	12.2793	12.0257	11.343	11.906	10.8184	11.7133	11.2713	11.0875	11.6433	10.9951	11.1369	-0.606636	0.014583
P23141	CES1	Liver carboxylesterase 1	9.89931	8.84375	8.97575	10.9285	9.74482	8.88532	9.27299	8.63563	10.969	8.52691	8.3103	9.06331	-0.583637	0.292429
P41208	CETN2	Centrin-2	13.4756	13.8383	13.8942	13.5487	13.4243	13.6619	13.6748	13.873	13.6843	13.5294	13.6491	13.6715	0.0414722	0.756257
Q9Y6A4	CFAP20	Cilia- and flagella-associated protein 20	10.5615	11.0379	10.9277	10.4999	10.9883	10.8602	11.0792	11.6051	11.2253	11.4396	11.1182	10.9576	0.380553	0.0434944
F8VZ95	CFAP298-TCP10L	UPF0769 protein C21orf59	12.083	12.1251	11.9013	12.2655	12.2869	12.2165	12.3323	12.0708	12.1997	12.2001	12.1293	12.0745	0.0423735	0.711754
P00751	CFB	Complement factor B;Complement factor B Ba fragment;Complement factor B Bb fragment	12.6029	11.9651	11.2521	13.2054	12.6805	13.1695	12.1263	11.6434	13.199	12.4505	12.8529	12.8132	0.266622	0.530482
Q9UEE9	CFDP1	Craniofacial development protein 1	13.2251	12.7536	13.1057	12.9015	12.9353	13.1079	12.908	13.956	13.5532	13.5054	13.3907	13.166	0.385387	0.0614812
P08603	CFH	Complement factor H	11.8351	11.5338	10.7542	12.2719	11.8313	12.2921	11.5812	11.1514	12.0515	11.6818	11.9741	12.4606	0.239387	0.465829
P05156	CFI	Complement factor I;Complement factor I heavy chain;Complement factor I light chain	12.0378	11.4859	11.0349	12.5198	12.2154	12.1447	11.4129	10.9353	12.0397	11.4068	11.8448	11.792	-0.205023	0.536198
P23528	CFL1	Cofilin-1	12.1073	12.2983	12.5362	12.2875	12.0479	12.9322	12.6438	12.8289	12.7306	12.2197	12.6786	12.6216	0.409648	0.0148876
Q9Y281	CFL2	Cofilin-2	12.4358	12.7495	12.807	12.579	12.7362	12.1159	12.1493	12.3008	12.4854	12.1779	12.4745	12.2767	-0.378544	0.00657441
Q9UFW8	CGGBP1	CGG triplet repeat-binding protein 1	12.7588	12.5754	12.7045	12.6722	12.6345	13.3034	13.2529	13.259	13.4196	12.7268	13.6265	12.8466	0.535917	0.00656698
Q13112	CHAF1B	Chromatin assembly factor 1 subunit B	11.1058	11.0253	10.9804	10.9738	11.2213	12.2158	12.3607	12.3667	12.2219	12.5887	12.4584	12.2546	1.29107	6.04884e-07
Q96JM3	CHAMP1	Chromosome alignment-maintaining phosphoprotein 1	11.57	11.4358	11.7706	11.3436	11.8281	12.2221	11.9154	11.9912	12.047	12.3544	12.2292	11.882	0.501976	0.00294349
Q9Y6H1	CHCHD2	Coiled-coil-helix-coiled-coil-helix domain-containing protein 2;Putative coiled-coil-helix-coiled-coil-helix domain-containing protein CHCHD2P9, mitochondrial	9.11085	9.86407	9.11508	9.07645	9.62518	9.41409	9.48145	9.64659	10.0971	10.6862	9.46744	9.93489	0.459932	0.104036
Q9NX63	CHCHD3	MICOS complex subunit MIC19	13.1816	13.2356	13.0039	12.795	12.5296	12.4757	12.7922	13.057	12.7986	12.88	12.6079	12.7364	-0.185179	0.269684
Q9BRQ6	CHCHD6	MICOS complex subunit MIC25	13.5146	13.7155	13.6719	13.1729	13.5321	13.0536	13.3891	13.6319	13.278	13.6871	13.024	13.0843	-0.214542	0.226862
O14646	CHD1	Chromodomain-helicase-DNA-binding protein 1	7.24602	7.66151	7.09756		7.39934	7.48343	7.82481	8.34541	7.0006	7.45747	6.86006	7.11026	0.089183	0.78656
Q12873	CHD3	Chromodomain-helicase-DNA-binding protein 3	11.8702	12.0128	12.0367	11.6424	12.3751	12.2742	12.649	12.5553	12.2367	12.8746	12.4711	12.4422	0.513005	0.00726264
Q14839	CHD4	Chromodomain-helicase-DNA-binding protein 4	11.1984	10.9768	11.2527	10.9836	11.1377	11.6598	11.6579	11.7107	11.4925	11.3172	11.5976	11.4057	0.438947	0.00189873
Q9P2D1	CHD7	Chromodomain-helicase-DNA-binding protein 7	9.36354	8.84417	9.13613	9.45943	9.94213	9.47485	9.3398	8.82481	9.18004	9.40898	8.95246	9.15861	-0.157717	0.470447
Q8NE62	CHDH	Choline dehydrogenase, mitochondrial	11.7694	12.3333	11.9889	12.0584	12.2063	11.7685	11.9421	11.6274	11.818	11.9396	11.9685	11.9747	-0.20858	0.12053
O14757	CHEK1	Serine/threonine-protein kinase Chk1	9.61423	9.89658	9.66724	9.6291	9.85435	10.5963	11.6213	11.2738	11.1826	11.3675	11.2067	11.145	1.46672	4.22241e-06
Q8IWX8	CHERP	Calcium homeostasis endoplasmic reticulum protein	11.361	11.175	11.4434	11.1636	11.5099	11.3718	11.7019	11.8244	11.4792	11.8334	11.527	11.4143	0.262564	0.0633662
P10645	CHGA	Chromogranin-A;Vasostatin-1;Vasostatin-2;EA-92;ES-43;Pancreastatin;SS-18;WA-8;WE-14;LF-19;Catestatin;AL-11;GV-19;GR-44;ER-37;GE-25;Serpinin-RRG;Serpinin;p-Glu serpinin precursor	10.8871	10.4059	10.3376	11.1874	11.2269	10.8214	10.5471	11.3549	10.8117	10.9448	10.6435	10.9522	0.0589818	0.806293
P05060	CHGB	Secretogranin-1;PE-11;GAWK peptide;CCB peptide	10.5087	10.1	9.95613	10.7443	10.9691	10.7726	10.4598	11.6393	11.15	11.4406	10.6231	11.1195	0.573624	0.0492299
P36222	CHI3L1	Chitinase-3-like protein 1	12.9003	12.6563	11.5379	12.7037	12.1613	13.5868	12.3088	11.4977	12.222	11.966	12.2898	12.326	-0.0780267	0.85329
Q9BWS9	CHID1	Chitinase domain-containing protein 1	11.4094	11.678	11.6135	11.2828	11.5709	10.8566	11.0223	11.0648	10.8923	10.9775	10.7659	11.2415	-0.536542	0.000784179
O00533	CHL1	Neural cell adhesion molecule L1-like protein;Processed neural cell adhesion molecule L1-like protein	12.1169	13.1496	12.5979	12.5412	12.2861	11.6158	11.3818	10.7093	11.3284	11.0041	11.3013	11.6862	-1.24877	0.00016946
P24386	CHM	Rab proteins geranylgeranyltransferase component A 1;Rab proteins geranylgeranyltransferase component A 2	12.6027	12.9105	12.7178	12.6915	12.7506	12.6738	13.0884	12.6998	12.6953	12.9553	12.7487	12.7868	0.0722123	0.550815
Q9HD42	CHMP1A	Charged multivesicular body protein 1a	12.2726	11.5322	12.0943	12.5236	11.2776	12.2802	11.6963	12.2949	12.1112	11.2805	11.8642	12.1863	0.0190701	0.952853
Q7LBR1	CHMP1B	Charged multivesicular body protein 1b	13.3708	13.4869	13.4502	13.3511	13.263	13.8354	13.7531	13.4575	13.7991	13.6622	13.9995	13.6456	0.351654	0.00840038
O43633	CHMP2A	Charged multivesicular body protein 2a	13.4081	13.9318	13.729	13.4393	13.4856	13.2395	13.8403	13.864	13.6316	13.3689	13.5169	13.4101	-0.045719	0.797405
Q9UQN3	CHMP2B	Charged multivesicular body protein 2b	12.3555	12.9996	12.8678	12.7377	12.6436	11.5826	12.2308	11.654	11.8223	12.0175	11.8185	11.9227	-0.856802	0.000165117
Q9BY43	CHMP4A	Charged multivesicular body protein 4a	12.9952	13.5276	13.3241	13.0865	13.4423	13.0814	13.0627	13.2289	13.0862	13.4429	13.1697	13.1925	-0.0945231	0.498246
Q9H444	CHMP4B	Charged multivesicular body protein 4b	11.5366	11.5289	11.682	11.3699	11.4449	11.5156	11.9388	11.9511	11.5921	11.5205	11.794	11.5911	0.187979	0.153787
Q9NZZ3	CHMP5	Charged multivesicular body protein 5	10.954	11.3198	11.3004	11.1107	10.8065	11.1787	11.3592	11.197	11.4703	11.4131	11.3266	11.3659	0.231849	0.0806581
P15882	CHN1	N-chimaerin	12.8439	12.7144	12.7668	13.3101	13.195	13.1265	13.4132	12.8782	12.8822	13.1085	13.0367	12.9493	0.0903278	0.582143
Q99653	CHP1	Calcineurin B homologous protein 1	10.7798	10.849	10.5642	10.6964	11.1696	10.5174	10.8003	10.6384	10.4985	11.0013	10.624	10.3747	-0.175409	0.267089
Q8WVB6	CHTF18	Chromosome transmission fidelity protein 18 homolog	10.4301	10.495	10.5328	10.2201	10.3566	11.3136	11.352	11.6822	11.5365	11.7326	11.5885	11.5095	1.12379	1.80309e-06
Q9Y3Y2	CHTOP	Chromatin target of PRMT1 protein	12.3507	11.4235	12.0518	12.2063	11.2939	11.9539	11.3167	12.4247	12.2596	11.5539	12.159	12.1648	0.11085	0.706723
O76071	CIAO1	Probable cytosolic iron-sulfur protein assembly protein CIAO1	10.8673	11.4071	11.4193	10.9136	11.9688	11.2927	11.7705	11.5178	11.2895	12.2659	11.4934	11.442	0.266452	0.30211
Q9H5X1	CIAO2A	MIP18 family protein FAM96A	11.5008	12.0912	11.6826	11.4881	12.3464	12.1348	12.7808	12.053	12.209	12.702	12.289	12.2162	0.518862	0.0259039
Q9Y3D0	CIAO2B	Mitotic spindle-associated MMXD complex subunit MIP18	10.5363	10.9832	10.5839	10.7545	11.0898	10.6234	10.9434	10.8643	10.7167	11.4288	10.8292	11.0477	0.132402	0.467373
Q9H6Q4	CIAO3	Cytosolic Fe-S cluster assembly factor NARFL	12.5674	13.1507	12.9966	12.6362	12.9914	12.5855	12.4429	12.8803	12.6253	13.0254	12.6283	12.8062	-0.155042	0.338394
Q6FI81	CIAPIN1	Anamorsin	13.0153	12.988	13.4857	12.9456	12.876	13.3081	13.0414	13.615	13.5508	13.4304	13.5585	13.2912	0.337228	0.0415452
Q6ZTR7	CIBAR2	Protein FAM92B	15.3468	15.2269	15.4652	14.9118	15.0003	14.0425	14.1774	14.5519	14.1509	14.1804	13.9595	14.1639	-1.01496	2.47726e-05
Q14011	CIRBP	Cold-inducible RNA-binding protein	12.1215	12.0686	12.6043	11.9709	12.1261	11.4272	12.2987	12.1177	11.7353	11.0874	12.0444	11.8849	-0.378923	0.119894
Q8N5K1	CISD2	CDGSH iron-sulfur domain-containing protein 2	11.7752	12.1106	11.8685	11.7005	12.1378	12.0077	12.422	12.0033	12.0878	12.3053	12.1585	12.2623	0.259618	0.0628415
Q8WWK9	CKAP2	Cytoskeleton-associated protein 2	12.8378	12.0416	12.1456	12.2758	12.2924	13.6052	13.3241	13.4696	13.3918	13.3866	13.6478	13.6136	1.17265	1.09407e-05
Q07065	CKAP4	Cytoskeleton-associated protein 4	12.487	12.3424	12.7411	12.2643	12.3865	12.2397	12.4023	12.6784	12.3584	12.3093	12.0681	12.1915	-0.123147	0.396451
Q14008	CKAP5	Cytoskeleton-associated protein 5	11.4541	11.4141	11.5245	11.3635	11.4806	11.6393	11.7074	11.6921	11.5182	11.5326	11.7552	11.6974	0.201557	0.0402357
P12277	CKB	Creatine kinase B-type	13.0439	12.5743	12.7977	12.6748	12.3891	12.3306	12.1989	12.633	12.1975	11.9688	12.3755	12.1045	-0.437524	0.0136965
P12532	CKMT1A	Creatine kinase U-type, mitochondrial	12.7993	12.803	12.4549	11.8817	12.1627	11.3331	11.7515	12.3838	11.4267	12.6537	11.826	11.5367	-0.575818	0.0628415
Q7Z460	CLASP1	CLIP-associating protein 1	12.2727	12.3734	12.4266	12.1552	12.2938	12.3183	12.6321	12.7194	12.4335	12.8495	12.4851	12.5357	0.263295	0.0434525
O75122	CLASP2	CLIP-associating protein 2	12.1877	12.3733	12.4697	12.0296	12.3346	11.8087	11.9039	11.8349	11.9041	12.2407	12.0872	11.7772	-0.342323	0.0169016
Q96S66	CLCC1	Chloride channel CLIC-like protein 1	10.117	10.3858	10.4686	10.384	10.5101	10.5396	10.3101	10.4616	10.3782	10.5531	10.2041	10.4733	0.0440199	0.719119
P51790	CLCN3	H(+)/Cl(-) exchange transporter 3	12.0443	12.3608	12.1516	12.0284	12.5154	11.9169	12.0612	12.2212	12.0694	12.7506	12.1521	11.9953	-0.0534525	0.77723
P51797	CLCN6	Chloride transport protein 6	10.278	10.3987	10.1074	10.4979	10.4648	10.046	10.1621	10.0872	10.1644	10.0687	10.0308	10.0614	-0.260708	0.0201346
Q2KHT3	CLEC16A	Protein CLEC16A	11.8155	12.6408	12.0987	12.4299	12.241	11.4664	11.9897	12.0543	11.7675	12.7683	11.8829	11.6433	-0.306278	0.224993
O14967	CLGN	Calmegin	12.47	12.3283	12.3862	12.2747	12.5287	12.7114	12.4775	12.5207	12.4514	12.1274	12.3789	12.6377	0.0745459	0.568415
O00299	CLIC1	Chloride intracellular channel protein 1	11.8296	12.6617	11.8881	12.3457	12.0894	11.9618	12.6035	11.8694	12.3674	11.9315	12.8081	11.9634	0.0521055	0.843301
Q9Y696	CLIC4	Chloride intracellular channel protein 4	11.9681	11.3342	11.4351	12.134	11.7392	11.8941	11.6794	12.0371	11.9252	11.6623	12.0182	11.8382	0.142851	0.416391
Q14677	CLINT1	Clathrin interactor 1	11.8783	12.0893	11.9864	11.5591	11.6491	11.4462	12.009	12.0068	11.886	11.7459	11.6991	11.8315	-0.0289484	0.863293
P30622	CLIP1	CAP-Gly domain-containing linker protein 1	12.3894	12.7074	12.6545	12.5899	12.5396	12.1389	12.3746	12.3566	12.4354	12.2054	12.3399	12.6093	-0.224741	0.0666539
Q9UDT6	CLIP2	CAP-Gly domain-containing linker protein 2	11.0601	11.1653	11.2663	11.1598	11.279	10.6835	10.9244	10.4315	10.8451	10.6269	10.8339	10.8855	-0.438896	0.00240562
Q96JQ2	CLMN	Calmin	10.2528	10.5036	10.4939	9.95977	10.829	10.4301	10.8032	10.7525	10.2112	10.7832	10.4714	10.3687	0.137941	0.473622
Q9NWW5	CLN6	Ceroid-lipofuscinosis neuronal protein 6	13.0942	13.0575	12.8376	13.2272	13.5938	13.028	13.0982	13.0177	13.1107	13.5191	13.173	13.1332	-0.00778932	0.964984
P54105	CLNS1A	Methylosome subunit pICln	10.0221	10.2916	9.93142	10.2684	10.5476	10.0939	10.5513	10.1193	10.1131	10.6214	10.4163	10.3759	0.115116	0.49436
Q92989	CLP1	Polyribonucleotide 5-hydroxyl-kinase Clp1	9.72807	10.1293	9.70806	9.78762	9.9534	10.3598	10.8427	10.7193	10.5166	11.0827	10.5703	10.2034	0.752266	0.000810175
Q9H078	CLPB	Caseinolytic peptidase B protein homolog	11.7364	11.7361	11.6605	11.4736	11.7435	11.8681	11.9089	11.8679	11.9944	12.2566	11.9464	11.686	0.262621	0.042426
O96005	CLPTM1	Cleft lip and palate transmembrane protein 1	11.041	11.8731	11.4254	11.1613	11.3916	10.641	11.0401	10.9077	10.7219	11.1641	10.6007	10.7907	-0.540434	0.00763048
O76031	CLPX	ATP-dependent Clp protease ATP-binding subunit clpX-like, mitochondrial	11.2545	11.2102	11.2793	11.2494	11.246	11.3421	11.4622	11.6194	11.482	11.7301	11.4967	11.4489	0.263754	0.0156697
O94985	CLSTN1	Calsyntenin-1;Soluble Alc-alpha;CTF1-alpha	12.0972	11.7375	11.9552	12.0439	12.6888	12.2934	12.1794	12.9739	11.9708	12.878	12.4231	12.2066	0.313376	0.200522
Q9H4D0	CLSTN2	Calsyntenin-2	11.7321	11.3242	11.7262	11.915	12.6719	11.6233	11.7309	12.596	11.6992	12.8191	11.7613	11.8205	0.133311	0.687622
Q9BQT9	CLSTN3	Calsyntenin-3	10.5754	10.5827	10.4381	10.9235	11.7484	11.1623	10.6397	10.7442	10.7025	11.5384	10.8655	11.0513	0.104094	0.714939
P09496	CLTA	Clathrin light chain A	13.3723	13.4269	13.5932	13.1191	12.99	12.4597	12.9766	13.307	13.0839	13.3806	12.9129	12.9245	-0.293837	0.132339
P09497	CLTB	Clathrin light chain B	13.0386	13.0269	13.14	13.1264	12.7067	12.0287	11.7415	11.553	12.106	11.7576	12.046	12.2291	-1.0846	2.0634e-05
Q00610	CLTC	Clathrin heavy chain 1	12.7605	12.5105	12.6587	12.5381	12.3923	12.0031	12.0459	12.1771	11.931	11.8862	11.9662	11.9937	-0.571571	0.000137372
P10909	CLU	Clusterin;Clusterin beta chain;Clusterin alpha chain	12.7797	12.14	11.6431	12.7913	12.2892	14.2639	13.0231	12.1384	12.975	12.538	13.1187	13.4823	0.748403	0.0619823
O75153	CLUH	Clustered mitochondria protein homolog	11.8221	11.8075	11.6886	11.6478	11.9221	11.8535	11.9599	12.3426	11.873	12.3931	12.0189	11.9802	0.282567	0.050985
Q8N0X4	CLYBL	Citrate lyase subunit beta-like protein, mitochondrial	12.4781	12.4667	12.21	12.2231	12.5128	12.1107	12.7619	12.7587	12.4529	12.8196	12.2014	12.4383	0.128072	0.459696
Q8NFW8	CMAS	N-acylneuraminate cytidylyltransferase	12.5462	12.3258	12.3785	12.2017	12.2856	12.01	11.8958	12.1962	12.102	12.261	12.1873	11.998	-0.25467	0.0332138
Q96DG6	CMBL	Carboxymethylenebutenolidase homolog	12.3607	13.2467	12.7886	12.7376	13.0913	12.1229	12.0932	11.938	12.1191	12.4968	12.5836	12.8777	-0.526239	0.0288965
P30085	CMPK1	UMP-CMP kinase	12.0527	11.9968	12.3834	12.0526	12.2151	11.9367	12.2067	12.1763	12.007	12.3994	11.9495	12.2092	-0.0137292	0.922735
Q8IZR5	CMTM4	CKLF-like MARVEL transmembrane domain-containing protein 4	13.2978	13.4715	13.191	13.405	13.4312	12.511	12.6291	12.4679	12.5814	12.7469	12.5589	12.7833	-0.748094	1.87656e-05
Q8N1G2	CMTR1	Cap-specific mRNA (nucleoside-2-O-)-methyltransferase 1	11.5731	11.6061	11.6657	11.4302	11.9245	11.7466	12.2551	12.0624	11.9602	12.2835	12.2654	11.7302	0.403458	0.0178714
P62633	CNBP	Cellular nucleic acid-binding protein	12.994	12.0699	12.8494	12.481	12.0342	13.3882	14.1609	14.5013	14.0054	13.2092	13.5395	13.199	1.22909	0.00133099
Q96KP4	CNDP2	Cytosolic non-specific dipeptidase	12.0935	12.4262	12.0061	12.3838	12.2326	11.634	11.4774	11.2907	11.5637	11.4694	11.5571	11.7407	-0.695152	0.000111567
Q15417	CNN3	Calponin-3	11.8835	11.3935	11.704	12.4048	11.3782	11.6135	11.2091	11.0214	11.4683	11.235	11.5398	11.8477	-0.333511	0.151795
Q6P4Q7	CNNM4	Metal transporter CNNM4;Metal transporter CNNM3	11.5839	11.5578	11.5431	11.4223	12.1637	11.2432	11.4532	11.2241	11.3163	11.9673	11.4126	11.3423	-0.231431	0.217913
A5YKK6	CNOT1	CCR4-NOT transcription complex subunit 1	11.3952	11.51	11.5348	11.2001	11.6063	11.6286	11.991	11.9472	11.6347	11.8987	11.7922	11.6828	0.347212	0.0115676
Q9UKZ1	CNOT11	CCR4-NOT transcription complex subunit 11	11.0657	11.1529	10.9057	11.5831	11.5829	11.3552	11.2872	11.019	11.3587	11.4179	11.4307	11.212	0.0391803	0.824289
Q9NZN8	CNOT2	CCR4-NOT transcription complex subunit 2	11.1018	11.4056	11.0607	11.0009	11.0579	11.2388	11.4296	11.3045	11.1816	11.5595	11.2918	11.6071	0.247902	0.0619823
O75175	CNOT3	CCR4-NOT transcription complex subunit 3	12.9394	13.0596	13.0624	13.0828	13.1439	13.1096	13.1949	13.064	13.1789	13.2453	13.3367	13.3181	0.149161	0.131745
Q9UIV1	CNOT7	CCR4-NOT transcription complex subunit 7	11.7289	11.7326	11.5574	11.5675	11.975	11.9721	12.2117	12.0569	12.0665	12.2627	11.9856	12.0116	0.368711	0.00578289
P09543	CNP	2,3-cyclic-nucleotide 3-phosphodiesterase	13.5027	13.6366	13.7208	13.6021	13.2239	13.1906	13.1442	12.8759	13.281	13.0035	13.2167	13.1827	-0.409436	0.00544535
Q9BT09	CNPY3	Protein canopy homolog 3	11.5855	11.8714	11.8688	11.8743	11.9131	11.8186	12.2147	11.9801	12.0441	11.7482	12.4703	11.9536	0.210175	0.171641
Q8N129	CNPY4	Protein canopy homolog 4	10.5525	11.0049	10.686	11.0305	11.3402	9.98495	10.5332	9.93776	10.1266	10.4292	9.99821	10.3738	-0.725179	0.00152284
Q96F85	CNRIP1	CB1 cannabinoid receptor-interacting protein 1	11.5701	11.7052	11.948	11.647	11.6515	11.6243	11.5622	11.6992	11.8382	11.5131	11.7436	11.5324	-0.0596802	0.608903
P26992	CNTFR	Ciliary neurotrophic factor receptor subunit alpha	11.8936	12.5709	11.9121	11.8099	13.2273	11.7285	12.5877	11.5329	11.6202	13.5833	11.7031	11.7706	-0.207593	0.651218
Q12860	CNTN1	Contactin-1	11.9003	11.9383	12.3014	11.7295	11.8946	11.8165	11.4456	11.9273	11.5962	12.2386	11.7531	11.6662	-0.175188	0.304586
P78357	CNTNAP1	Contactin-associated protein 1	12.849	12.6388	12.8441	12.6888	12.8911	11.5581	11.9808	11.4863	11.7123	11.8319	11.6067	11.946	-1.05063	5.10983e-06
Q9Y2R0	COA3	Cytochrome c oxidase assembly factor 3 homolog, mitochondrial	13.4482	13.7815	13.2508	13.1927	13.477	13.258	13.3206	13.6746	13.3945	14.4237	13.5858	13.4083	0.150748	0.520384
Q5JTJ3	COA6	Cytochrome c oxidase assembly factor 6 homolog	12.3539	12.2481	12.1406	12.433	12.3146	12.3029	12.2928	12.2944	12.3902	12.1789	12.3999	12.2424	0.00218627	0.984539
Q13057	COASY	Bifunctional coenzyme A synthase;Phosphopantetheine adenylyltransferase;Dephospho-CoA kinase	11.2696	11.1846	11.3178	11.6233	11.4587	11.1407	10.7286	10.6628	10.7954	10.764	10.9751	10.8729	-0.522319	0.00122821
O75128	COBL	Protein cordon-bleu	10.7167	11.0175	10.8018	10.785	11.2413	10.4517	11.059	10.9401	10.7524	11.3427	11.0586	10.6911	-0.0130898	0.949382
Q53SF7	COBLL1	Cordon-bleu protein-like 1	11.4052	11.3709	11.4109	11.2892	11.0616	10.7628	11.5669	11.5281	11.3745	11.5149	11.3216	11.1478	0.00908578	0.961153
O43405	COCH	Cochlin	7.84817	8.28338	8.29907	7.92733	8.33016	8.74624	9.05158	8.58354	8.19365	9.23712	8.26716	7.84484	0.42297	0.120673
Q8WTW3	COG1	Conserved oligomeric Golgi complex subunit 1	11.3999	11.5028	11.5719	11.5928	11.2143	11.3035	11.4214	11.6946	11.4967	11.3558	11.7772	11.6406	0.0707908	0.60208
Q14746	COG2	Conserved oligomeric Golgi complex subunit 2	11.4685	11.5456	11.6082	11.1865	11.2921	11.4597	11.6449	11.7951	11.5117	11.849	11.5723	11.5278	0.202738	0.118138
Q96JB2	COG3	Conserved oligomeric Golgi complex subunit 3	9.22965	8.47854	8.73709	8.98747	8.76421	8.87055	8.28893	8.9647	8.96623	8.57253	9.0288	8.65406	-0.0757056	0.702971
Q9H9E3	COG4	Conserved oligomeric Golgi complex subunit 4	10.7553	10.375	10.6332	10.3555	10.586	10.4747	10.5748	10.9143	10.5099	10.7138	10.6963	10.4547	0.0787867	0.557829
Q9UP83	COG5	Conserved oligomeric Golgi complex subunit 5	12.1591	12.3864	12.3232	11.974	12.143	11.9362	12.1754	12.2984	11.929	12.4845	12.1543	12.1848	-0.0310591	0.837626
Q96MW5	COG8	Conserved oligomeric Golgi complex subunit 8	7.08753	7.47574	7.70697	7.86343	8.0622	7.31746	7.86253	7.1298	7.42465	6.99782	7.51888	6.75878	-0.352042	0.153721
P38432	COIL	Coilin	10.0028	9.72567	9.93473	9.60699	10.5441	10.5955	11.2318	10.6883	10.0341	10.2396	10.6111	10.3266	0.569577	0.0304898
Q99715	COL12A1	Collagen alpha-1(XII) chain	10.6215	12.4805	10.9647	11.0273	11.8341	11.6871	11.5632	10.6585	10.67	12.0595	10.8708	10.8273	-0.194721	0.649379
P39060	COL18A1	Collagen alpha-1(XVIII) chain;Endostatin	12.785	13.2949	13.0941	12.8339	13.5924	12.6341	12.8726	12.3751	12.3703	12.3343	12.325	12.5068	-0.631717	0.00320415
P02452	COL1A1	Collagen alpha-1(I) chain	11.5341	14.3463	11.9451	11.3333	13.8625	12.8379	12.8241	11.5945	11.4586	13.0932	11.8672	11.3677	-0.455239	0.504239
P08123	COL1A2	Collagen alpha-2(I) chain	11.3227	14.7054	11.7036	11.2543	14.7934	12.8785	13.0007	11.266	10.9453	13.3828	11.5915	10.8001	-0.775175	0.395312
P02458	COL2A1	Collagen alpha-1(II) chain;Collagen alpha-1(II) chain;Chondrocalcin	11.8279	12.9973	14.8286	11.6606	13.8022	12.1961	12.9614	11.4594	11.9172	11.7633	11.3088	11.4354	-1.16021	0.0626941
P02462	COL4A1	Collagen alpha-1(IV) chain;Arresten;Collagen alpha-5(IV) chain	11.7841	11.726	11.672	11.1934	12.1055	10.9493	11.8443	11.4088	11.2455	10.8645	10.7906	11.2123	-0.508292	0.0381727
P08572	COL4A2	Collagen alpha-2(IV) chain;Canstatin	10.1954	11.1749	11.0223	10.5018	11.532	10.2976	11.1226	10.6015	10.6136	11.2748	10.3815	10.4131	-0.213175	0.474206
P12109	COL6A1	Collagen alpha-1(VI) chain	11.451	12.4288	11.8714	11.8811	12.402	12.2479	12.1862	11.5929	11.7899	12.3176	11.5337	11.9898	-0.0557496	0.829006
P12111	COL6A3	Collagen alpha-3(VI) chain	10.8262	11.8787	11.126	10.7246	12.1017	11.5874	11.7596	10.7792	10.6567	11.677	10.7372	10.7119	-0.201618	0.58316
Q14055	COL9A2	Collagen alpha-2(IX) chain	12.012	12.7647	13.85	12.0663	12.9986	12.307	12.7971	11.6396	12.3024	12.722	11.9628	11.8658	-0.510214	0.176705
Q5KU26	COLEC12	Collectin-12	12.6057	13.8915	13.1472	13.0923	13.9685	11.9081	12.2212	11.4898	11.7571	12.1145	12.5616	12.1537	-1.31158	0.000551028
Q8NBJ5	COLGALT1	Procollagen galactosyltransferase 1	11.9838	12.3776	12.2361	11.896	12.3455	12.057	12.4703	12.5282	12.4079	13.0693	12.402	12.3894	0.307077	0.107928
Q8N668	COMMD1	COMM domain-containing protein 1	9.04912	9.15386	9.11104	8.5495	9.33903	9.06691	8.94777	9.05559	8.72639	9.10391	8.99376	8.87509	-0.0734488	0.646507
Q9NX08	COMMD8	COMM domain-containing protein 8	12.299	12.3818	12.67	12.4165	12.3527	12.0682	12.3039	12.6188	12.2451	12.2801	12.361	12.1854	-0.12934	0.317285
P21964	COMT	Catechol O-methyltransferase	11.8944	11.6913	11.6056	11.9238	11.962	11.7036	11.7269	11.5822	11.5531	11.7687	11.5434	11.8102	-0.145688	0.204446
P53621	COPA	Coatomer subunit alpha;Xenin;Proxenin	11.7634	11.9653	11.8231	11.5415	11.877	11.6798	11.8515	11.9549	11.7792	12.0827	11.7241	11.8107	0.0463719	0.715167
P53618	COPB1	Coatomer subunit beta	11.7795	11.6615	11.7028	11.7343	11.753	11.6863	11.7018	11.8953	11.7022	11.5977	11.6674	11.7881	-0.00637827	0.951797
P35606	COPB2	Coatomer subunit beta	11.7895	11.9061	11.8376	11.5424	11.8488	11.6295	11.8652	11.9176	11.6939	11.7647	11.6432	11.6567	-0.0461827	0.692865
O14579	COPE	Coatomer subunit epsilon	10.9662	11.1056	10.9991	11.0221	11.1978	10.9674	11.2609	11.2773	11.054	11.2669	11.1116	11.0669	0.0854229	0.430183
Q9Y678	COPG1	Coatomer subunit gamma-1	11.9029	12.2063	12.1481	11.9927	12.2301	11.7945	12.1173	12.0922	11.9125	12.0952	11.9288	11.8638	-0.123979	0.28649
Q9UBF2	COPG2	Coatomer subunit gamma-2	11.3888	10.9315	11.2413	11.1356	11.1911	11.1478	11.344	11.2402	10.8663	11.0603	11.104	11.1138	-0.0524662	0.690523
Q9NQ92	COPRS	Coordinator of PRMT5 and differentiation stimulator	10.2547	11.0812	10.6631	10.4128	10.8493	10.0055	10.5939	10.9613	10.6631	11.6598	10.541	10.8732	0.104639	0.729437
P61201	COPS2	COP9 signalosome complex subunit 2	10.9151	11.0074	10.8956	10.8456	10.9672	10.8765	10.9586	10.9635	10.6369	10.7265	10.7102	10.8023	-0.115548	0.26751
Q9UNS2	COPS3	COP9 signalosome complex subunit 3	11.3025	11.2722	11.0478	11.5631	11.3356	11.442	11.1311	11.3289	11.4832	11.2444	11.1628	11.3564	0.00273465	0.984641
Q9BT78	COPS4	COP9 signalosome complex subunit 4	12.1573	12.2216	12.249	11.9527	12.2024	11.9584	12.1753	12.1532	11.8669	12.0673	11.7923	11.9673	-0.159345	0.170595
Q92905	COPS5	COP9 signalosome complex subunit 5	12.2926	12.507	12.4846	12.2691	12.4972	12.2155	12.3609	12.4936	12.182	12.7421	12.2299	12.3913	-0.0364861	0.797861
Q7L5N1	COPS6	COP9 signalosome complex subunit 6	12.7253	13.1227	12.9013	12.7144	12.7416	12.7801	12.8752	13.1191	12.696	13.1554	12.7268	12.9232	0.0554966	0.700299
Q9UBW8	COPS7A	COP9 signalosome complex subunit 7a	11.3884	11.8128	11.822	11.4112	11.9475	11.0258	11.3921	11.1729	11.092	11.4391	11.1125	11.276	-0.460631	0.00662094
Q9H9Q2	COPS7B	COP9 signalosome complex subunit 7b	12.645	12.4148	12.7342	12.6059	12.5235	13.1607	12.761	12.9697	12.6852	12.7425	12.6605	12.7217	0.229779	0.0813825
Q99627	COPS8	COP9 signalosome complex subunit 8	12.1846	12.4243	12.3273	12.3921	12.0164	11.958	11.7472	12.1243	12.1836	12.5064	12.0815	12.2987	-0.140432	0.377156
P61923	COPZ1	Coatomer subunit zeta-1	11.837	12.0189	12.0956	11.9404	12.1266	11.8512	12.0084	12.1286	11.8255	12.0043	11.9197	11.9476	-0.0486444	0.653386
P31146	CORO1A	Coronin-1A	11.8556	12.4374	11.7675	11.8151	11.8597	12.2724	12.638	12.423	12.2904	12.3953	12.4092	12.3505	0.449943	0.00682126
Q9BR76	CORO1B	Coronin-1B	12.7828	13.4776	13.2358	12.8785	13.146	12.1552	12.3811	12.3142	12.293	12.6482	12.382	12.5108	-0.720649	0.000422541
Q9ULV4	CORO1C	Coronin-1C	10.6543	10.6318	10.7327	10.357	10.7106	11.168	11.2337	11.3073	11.3772	11.4404	11.291	11.3102	0.686695	3.61531e-05
Q92828	CORO2A	Coronin-2A	10.513	10.6893	10.5981	10.7087	11.023	11.0902	11.5255	11.5033	11.1479	11.4445	11.2402	11.2987	0.615049	0.000554951
Q9UQ03	CORO2B	Coronin-2B	10.2652	10.113	10.4854	10.0684	10.1423	9.88622	10.0633	10.7669	9.76505	10.0791	9.84582	9.99668	-0.157269	0.421768
P57737	CORO7	Coronin-7	12.9435	13.2063	13.2045	13.2452	13.5164	12.9711	13.0261	13.1249	13.0174	13.4985	12.8495	13.1067	-0.138313	0.36415
Q14019	COTL1	Coactosin-like protein	12.5524	12.8963	12.7279	12.7468	12.4828	12.7854	12.8893	14.2181	12.8935	13.385	12.8261	12.6571	0.41226	0.151421
P13073	COX4I1	Cytochrome c oxidase subunit 4 isoform 1, mitochondrial	13.9196	13.0766	13.2228	13.0271	12.9174	12.8175	12.7291	13.458	13.0218	13.1196	12.7468	12.9506	-0.255082	0.24139
P20674	COX5A	Cytochrome c oxidase subunit 5A, mitochondrial	13.1265	13.451	13.0639	12.8931	12.6611	12.7818	12.8153	13.1266	12.9043	13.2594	12.8854	12.9553	-0.0779637	0.64433
P10606	COX5B	Cytochrome c oxidase subunit 5B, mitochondrial	13.7544	13.6198	13.3517	13.2125	13.0244	12.7007	12.8198	13.3915	13.0211	13.4879	12.9648	13.0634	-0.328393	0.104476
P14854	COX6B1	Cytochrome c oxidase subunit 6B1	13.0691	12.6642	12.6535	12.2395	12.3956	11.536	12.0096	12.2465	11.5239	11.9857	11.5067	11.6105	-0.830225	0.00118165
P09669	COX6C	Cytochrome c oxidase subunit 6C	14.6124	14.4459	14.0425	13.9769	13.3683	13.3924	13.7438	14.2316	13.9627	14.1235	13.6274	13.8829	-0.237146	0.349788
P14406	COX7A2	Cytochrome c oxidase subunit 7A2, mitochondrial	13.4145	13.423	13.0946	12.7121	12.567	12.1159	12.3581	12.9837	12.4866	12.6874	12.1943	12.2632	-0.600932	0.015836
P15954	COX7C	Cytochrome c oxidase subunit 7C, mitochondrial	12.5598	12.7478	12.5295	12.4826	12.0968	11.8622	11.9993	12.4565	12.0092	12.3556	12.0361	11.9622	-0.385979	0.0258345
P00450	CP	Ceruloplasmin	12.3738	12.316	11.3908	13.0134	12.5938	12.6196	11.7637	11.1939	12.5466	11.6844	12.1893	12.2343	-0.304458	0.395053
Q96IY4	CPB2	Carboxypeptidase B2	14.6882	13.9947	14.4247	14.5503	15.04	15.1798	15.3705	15.0064	14.6254	14.411	15.2552	14.9293	0.42865	0.0814577
O75976	CPD	Carboxypeptidase D	10.5386	10.1113	10.2995	10.463	10.6378	11.2725	11.1522	11.2732	10.8291	10.8713	10.9713	11.2441	0.677622	0.000434715
P16870	CPE	Carboxypeptidase E	12.4325	12.5471	12.4299	12.5143	12.5636	12.3516	12.2617	12.7849	12.5901	12.4198	12.5822	12.5813	0.0127583	0.921424
Q8WVH0	CPLX3	Complexin-3	13.4243	13.596	13.9705	12.8187	12.7535	12.2353	12.7541	12.4937	12.548	12.5984	12.2812	12.3037	-0.853432	0.00262036
Q7Z7G2	CPLX4	Complexin-4	13.6581	13.9154	13.5162	13.2974	12.9281	12.5924	12.6875	13.8746	13.6046	13.8827	13.6017	13.0484	-0.135634	0.677745
Q99829	CPNE1	Copine-1	11.4176	11.4723	11.6308	10.9547	12.1826	11.3966	12.0805	11.3535	11.2369	11.5598	11.52	11.3341	-0.0342514	0.894425
O75131	CPNE3	Copine-3	12.2651	12.4759	12.4484	12.5748	12.4446	12.5561	12.556	12.3396	12.4718	12.1216	12.4783	12.4696	-0.014174	0.911054
O95741	CPNE6	Copine-6	12.5961	13.1735	13.1857	12.6838	12.9345	10.9103	11.5568	10.7851	11.1133	11.1945	10.9995	11.4564	-1.76957	1.84898e-06
P36551	CPOX	Oxygen-dependent coproporphyrinogen-III oxidase, mitochondrial	11.2603	11.0148	11.0125	11.3256	11.6717	11.8549	11.46	11.5528	11.4885	11.7326	11.5087	11.2522	0.29298	0.0814577
Q9BRF8	CPPED1	Serine/threonine-protein phosphatase CPPED1	12.1319	12.486	12.3368	12.4558	12.7985	12.1665	12.4045	12.2997	12.1628	12.2879	12.2703	12.2917	-0.172761	0.191593
Q9Y646	CPQ	Carboxypeptidase Q	10.7339	10.7164	10.8375	10.916	10.443	10.3156	10.4825	11.0132	10.9259	10.4937	10.8448	10.738	-0.0416859	0.815755
Q10570	CPSF1	Cleavage and polyadenylation specificity factor subunit 1	10.3055	10.3565	10.4502	10.1941	10.5733	10.4999	10.9828	10.7636	10.5292	10.9656	10.6625	10.5465	0.33123	0.0249718
Q9P2I0	CPSF2	Cleavage and polyadenylation specificity factor subunit 2	12.9907	13.178	13.0288	12.8221	13.2811	13.2535	13.6076	13.5015	13.2598	13.5744	13.4077	13.3048	0.355488	0.0115251
Q9UKF6	CPSF3	Cleavage and polyadenylation specificity factor subunit 3	12.6364	13.0852	12.765	12.9315	13.1913	13.2121	13.2149	13.254	13.2176	13.7867	13.1829	13.2136	0.375509	0.0263602
O95639	CPSF4	Cleavage and polyadenylation specificity factor subunit 4	11.1484	11.2459	11.3364	10.5786	11.0933	11.9079	11.9477	12.337	11.8359	12.5667	11.9771	11.9891	0.999689	0.000166463
Q16630	CPSF6	Cleavage and polyadenylation specificity factor subunit 6	11.3727	11.1202	11.3357	11.031	11.6604	11.6975	11.7368	11.8773	11.5795	11.6357	11.7593	11.4926	0.378648	0.0130853
Q8N684	CPSF7	Cleavage and polyadenylation specificity factor subunit 7	11.7179	11.7963	11.9329	11.4804	12.0811	12.031	12.2372	12.1944	11.949	12.3244	12.2268	12.0081	0.336993	0.0223007
P50416	CPT1A	Carnitine O-palmitoyltransferase 1, liver isoform	11.7286	11.8244	11.6261	11.4563	11.6514	11.4737	11.4494	11.5727	11.338	11.4379	11.425	11.2844	-0.231513	0.0374939
P23786	CPT2	Carnitine O-palmitoyltransferase 2, mitochondrial	12.2668	12.4459	12.1058	12.1769	12.0606	11.7838	11.8295	11.9712	12.0265	12.2616	11.836	11.9482	-0.260245	0.0489298
Q96SM3	CPXM1	Probable carboxypeptidase X1	11.0891	11.8335	11.1572	11.511	11.8691	12.8841	11.8728	11.7964	11.8576	12.5072	12.2369	11.8615	0.653252	0.0198358
P29762	CRABP1	Cellular retinoic acid-binding protein 1	13.6036	14.638	14.6592	14.2894	14.5094	12.0927	12.1539	11.5845	11.8975	11.9391	11.7308	12.3061	-2.38212	9.54481e-07
P29373	CRABP2	Cellular retinoic acid-binding protein 2	11.5817	11.4727	11.4333	11.4417	11.7474	12.9307	15.0224	13.3878	13.4876	13.2314	11.6638	11.5703	1.50665	0.0164753
Q6ZU35	CRACD	Uncharacterized protein KIAA1211	11.0567	11.246	11.1322	10.8971	11.2703	11.0613	11.2305	11.422	11.1811	11.7629	11.1449	11.3966	0.193725	0.206478
P78560	CRADD	Death domain-containing protein CRADD	11.9715	12.0453	11.9692	11.9557	12.3686	11.8734	12.0136	12.0268	11.9044	12.0443	12.1214	11.9793	-0.0673177	0.559114
P43155	CRAT	Carnitine O-acetyltransferase	11.3768	11.5549	11.4181	11.6336	11.6008	11.0778	10.9895	10.6769	10.9527	11.1851	11.0023	11.189	-0.506354	0.00103605
Q5IJ48	CRB2	Protein crumbs homolog 2	9.70018	9.4373	9.53516	9.30644	9.83336	9.37253	9.78269	9.82913	9.29042	10.1607	9.42598	9.57723	0.071604	0.71561
Q96SW2	CRBN	Protein cereblon	12.4219	12.1356	12.4898	11.9076	12.3354	12.2915	12.4478	12.6382	12.1295	12.5873	12.3304	12.0678	0.0980397	0.553154
P16220	CREB1	Cyclic AMP-responsive element-binding protein 1	10.3036	10.2966	10.3697	10.2071	10.9298	10.3987	10.4735	10.4497	10.5824	10.7499	10.439	10.3633	0.0723892	0.648534
P50238	CRIP1	Cysteine-rich protein 1	11.6642	11.5912	11.6363	11.339	12.0045	11.7053	12.3024	12.2923	12.1353	12.8927	12.9128	12.8747	0.798054	0.00614497
P52943	CRIP2	Cysteine-rich protein 2	10.8876	11.4045	11.4562	11.2498	11.2228	10.8788	10.992	11.2664	11.082	11.385	11.0497	11.3933	-0.0945562	0.547499
P46108	CRK	Adapter molecule crk	11.2797	11.774	11.6196	11.3058	11.958	11.3093	11.4275	11.2228	11.2539	11.3196	11.2803	11.3896	-0.272702	0.068596
P46109	CRKL	Crk-like protein	11.8477	12.0244	11.9645	11.9542	12.037	12.1263	12.1154	12.053	12.096	12.0852	12.1321	12.161	0.144255	0.101507
Q14194	CRMP1	Dihydropyrimidinase-related protein 1	12.1243	12.0716	12.5628	12.1866	12.1253	11.9588	12.0397	12.1145	12.0233	11.998	11.9583	12.0503	-0.193668	0.0989132
Q9BZJ0	CRNKL1	Crooked neck-like protein 1	12.4092	12.5954	12.4475	12.3994	12.7368	12.8529	13.2009	12.8617	12.7601	12.7988	12.8978	12.7464	0.356423	0.00919683
Q5TZA2	CROCC	Rootletin	12.9977	12.824	12.7218	11.9583	12.5904	11.5581	11.7381	11.8575	11.5048	11.9903	11.2249	11.4839	-0.995922	0.00042292
Q9UKG9	CROT	Peroxisomal carnitine O-octanoyltransferase	10.5866	10.1877	10.5524	10.6682	10.7258	9.82076	10.0096	9.74025	10.0184	9.75445	10.272	9.79826	-0.627901	0.000791627
Q9NQ79	CRTAC1	Cartilage acidic protein 1	12.235	12.4631	12.5027	12.0831	12.3147	12.2033	12.2581	12.0193	12.1629	12.1897	12.1063	12.3016	-0.142418	0.213737
Q6UUV9	CRTC1	CREB-regulated transcription coactivator 1	13.4984	13.8886	13.8342	13.6654	14.1802	13.6966	13.7922	13.6911	13.6627	13.9322	13.7596	13.7432	-0.0594215	0.673933
O43186	CRX	Cone-rod homeobox protein	11.97	12.0149	12.1839	11.6172	12.1761	11.9023	13.1782	13.2024	12.5311	13.2581	12.1434	12.0459	0.616362	0.0575307
A0A140G945	CRYAA	Alpha-crystallin A chain;Alpha-crystallin A(1-172);Alpha-crystallin A(1-168);Alpha-crystallin A(1-162)	11.8109	12.1568	13.4263	14.1067	12.1419	14.4572	11.4508	10.347	10.7652	11.1005	10.6561	10.8273	-1.3565	0.0931374
P02511	CRYAB	Alpha-crystallin B chain	12.0918	12.8818	13.3482	15.387	12.555	15.8912	12.6668	11.4269	11.8542	12.3194	11.9885	12.3679	-0.607733	0.503188
P05813	CRYBA1	Beta-crystallin A3;Beta-crystallin A3, isoform A1, Delta4 form;Beta-crystallin A3, isoform A1, Delta7 form;Beta-crystallin A3, isoform A1, Delta8 form	10.7765	11.032	12.6034	13.3645	11.0185	14.1639	11.2349	10.538	10.559	11.2343	10.7235	10.7313	-0.446855	0.574095
P53672	CRYBA2	Beta-crystallin A2	11.557	11.8227	12.8282	14.7497	11.711	13.2047	11.7434	11.6746	11.4798	11.6803	11.6139	11.6108	-0.675495	0.270376
P53673	CRYBA4	Beta-crystallin A4	10.6788	11.0309	11.654	12.8796	11.208	13.2546	11.1107	10.5625	10.5109	11.2026	10.6502	10.5958	-0.363495	0.546495
P53674	CRYBB1	Beta-crystallin B1	11.3516	11.4998	13.1889	13.8884	11.6807	14.9607	11.9366	11.2473	11.0653	11.8517	11.1852	11.0769	-0.418495	0.618355
P43320	CRYBB2	Beta-crystallin B2	11.0421	11.9726	12.6471	15.6372	11.3708	15.2082	12.0478	11.2814	10.9083	11.887	11.0434	10.9565	-0.629306	0.555309
P26998	CRYBB3	Beta-crystallin B3;Beta-crystallin B3, N-terminally processed	11.2188	11.2643	12.5097	13.4514	11.4287	13.2718	11.3885	11.0615	10.9262	11.3627	11.0614	10.9894	-0.537202	0.347215
P11844	CRYGA	Gamma-crystallin A	9.98549	10.0988	12.2061	12.2585	10.2572	12.9846	10.4699	9.96586	9.66978	10.4338	9.82635	9.83787	-0.505758	0.500215
P07316	CRYGB	Gamma-crystallin B	11.5383	11.9699	13.2152	14.4552	11.9799	14.9017	12.2352	11.5301	11.4587	12.1946	11.4494	11.1976	-0.493506	0.540797
P07315	CRYGC	Gamma-crystallin C	11.2286	11.5503	13.6748	14.5697	11.3955	14.5853	11.7404	10.9842	10.9237	11.7978	11.1086	10.9262	-0.760021	0.398853
P07320	CRYGD	Gamma-crystallin D	11.2313	11.3946	12.3245	13.0806	11.4374	13.6112	11.7199	11.193	10.9928	11.5925	11.195	11.1028	-0.264076	0.640816
P22914	CRYGS	Beta-crystallin S	10.6905	11.0923	12.1549	14.056	11.1364	14.6688	11.3488	10.7404	10.2907	11.3184	10.6075	10.323	-0.497804	0.597362
Q9Y2S2	CRYL1	Lambda-crystallin homolog	11.7854	12.509	12.1027	12.5631	12.104	11.4272	11.5013	11.0749	11.4576	11.1706	11.3136	11.7703	-0.824918	0.000581273
Q14894	CRYM	Ketimine reductase mu-crystallin	12.5867	13.4517	13.29	13.9381	13.3195	11.535	12.0321	11.1605	12.1256	11.3549	11.5489	12.2176	-1.60652	9.80383e-05
Q08257	CRYZ	Quinone oxidoreductase	11.6147	11.9356	11.8577	11.8282	11.7369	11.3137	11.2287	11.1073	11.2875	11.23	11.2853	11.1591	-0.564394	8.81299e-05
O95825	CRYZL1	Quinone oxidoreductase-like protein 1	10.3615	11.2008	10.7664	10.7362	11.6222	10.2009	10.5911	10.3321	10.2683	11.3562	10.4301	10.3663	-0.43101	0.131962
O75390	CS	Citrate synthase, mitochondrial	12.7391	12.6673	12.4509	12.4223	12.3363	12.4115	12.2449	12.5383	12.3718	12.4607	12.3475	12.4256	-0.123146	0.280963
Q9Y534	CSDC2	Cold shock domain-containing protein C2	12.9039	13.4996	13.5229	13.4122	13.8477	12.7384	13.0802	12.9193	12.6346	13.0978	12.867	12.7519	-0.567411	0.00534794
O75534	CSDE1	Cold shock domain-containing protein E1	11.9913	12.0026	12.2454	11.7146	12.0485	11.845	12.1025	12.2462	11.9118	12.1793	12.0311	12.042	0.0506389	0.706652
P55060	CSE1L	Exportin-2	12.2545	11.8598	12.2352	12.0691	12.1436	12.6242	12.7219	12.7349	12.3976	12.0333	12.6943	12.3071	0.389443	0.0254479
P41240	CSK	Tyrosine-protein kinase CSK	11.7974	11.9525	12.1413	11.7796	12.319	11.7686	11.8321	11.6185	11.6807	11.6296	11.7232	11.6577	-0.2965	0.0273427
P48729	CSNK1A1	Casein kinase I isoform alpha;Casein kinase I isoform alpha-like	12.4525	12.3885	12.4635	12.2014	12.6568	12.5823	12.9619	12.8411	12.7016	12.6673	12.7713	12.4695	0.281032	0.0384397
P48730	CSNK1D	Casein kinase I isoform delta	12.9286	13.2731	13.3561	12.8137	13.277	12.5227	13.0838	13.1153	12.9055	13.7012	12.7579	12.9151	-0.129452	0.560108
P49674	CSNK1E	Casein kinase I isoform epsilon	10.2221	10.5347	10.852	9.84311	10.6711	10.6244	11.2862	11.4166	11.031	11.9698	10.9955	10.8905	0.748817	0.0129459
P78368	CSNK1G2	Casein kinase I isoform gamma-2;Casein kinase I isoform gamma-3	10.4788	10.5826	10.652	10.1871	10.485	9.69177	10.0657	10.045	9.71166	10.0932	9.88979	9.82655	-0.573726	0.000704391
P68400	CSNK2A1	Casein kinase II subunit alpha;Casein kinase II subunit alpha 3	11.4378	11.3414	11.2903	11.3223	11.6703	11.5105	11.4209	11.5109	11.3997	11.6832	11.411	11.4058	0.0649874	0.568908
P19784	CSNK2A2	Casein kinase II subunit alpha	10.9841	11.0853	10.9407	10.3741	11.2159	10.606	10.7339	10.9489	10.7258	11.1207	10.6596	10.5378	-0.158185	0.38825
P67870	CSNK2B	Casein kinase II subunit beta	13.1693	12.3049	12.8476	12.7768	12.0262	12.8819	12.4397	13.4023	12.9324	11.7923	12.7929	12.972	0.119814	0.71561
P21291	CSRP1	Cysteine and glycine-rich protein 1	12.2914	12.7417	12.3126	12.6201	12.3778	11.5882	12.3193	11.8383	11.9424	12.2322	12.072	12.1643	-0.446359	0.013819
Q16527	CSRP2	Cysteine and glycine-rich protein 2	12.0592	12.413	11.7925	12.3316	12.1571	11.8801	11.7413	11.3544	11.6622	11.7548	11.6312	11.8809	-0.45	0.00825805
P01034	CST3	Cystatin-C	13.1108	11.6518	11.2478	12.3648	12.2769	13.5471	11.5793	11.2625	12.0925	11.8816	11.7949	11.9953	-0.108533	0.828125
P04080	CSTB	Cystatin-B	12.8406	13.2483	12.9234	13.0603	12.7019	12.4095	12.8538	12.7492	12.6493	12.597	12.7562	12.7342	-0.276413	0.0480769
Q05048	CSTF1	Cleavage stimulation factor subunit 1	12.1702	12.256	12.2018	12.2078	12.4857	12.4227	12.4949	12.518	12.3331	12.8069	12.4008	12.3247	0.207292	0.0999254
P33240	CSTF2	Cleavage stimulation factor subunit 2	9.53714	9.73506	9.68245	9.33315	10.262	9.57608	9.95872	9.85087	9.63749	10.1877	9.67556	9.46214	0.0541292	0.800706
Q9H0L4	CSTF2T	Cleavage stimulation factor subunit 2 tau variant	9.28972	9.69407	9.4902	9.24388	9.84987	9.76927	10.2039	9.95952	9.87049	9.98868	9.73486	9.72754	0.379916	0.0214266
Q12996	CSTF3	Cleavage stimulation factor subunit 3	11.798	11.7433	11.8513	11.6294	12.077	12.2095	12.2873	12.2906	12.0242	12.1304	12.0976	11.9459	0.320978	0.0145897
Q13363	CTBP1	C-terminal-binding protein 1	13.1774	13.3288	13.408	13.08	13.3511	13.2243	13.2624	13.4602	13.2183	13.5921	13.2395	13.2669	0.0543413	0.658907
P56545	CTBP2	C-terminal-binding protein 2	12.8782	13.2158	12.9328	12.3042	13.0077	12.484	12.5221	12.8669	12.5014	12.8674	12.4365	12.5828	-0.258995	0.153721
P49711	CTCF	Transcriptional repressor CTCF	11.7701	11.1648	11.4726	11.0967	11.6683	12.0031	12.1573	12.2694	11.9686	11.8671	12.1939	11.8605	0.611191	0.00181757
Q9Y5B0	CTDP1	RNA polymerase II subunit A C-terminal domain phosphatase	11.7069	11.808	11.8696	11.4221	12.018	11.5449	11.9091	11.8463	11.6339	12.1508	11.9692	11.6447	0.0491911	0.770722
Q05D32	CTDSPL2	CTD small phosphatase-like protein 2	9.96115	10.3437	10.5013	9.83283	10.8256	10.56	11.0133	11.0501	10.9076	11.2401	10.7969	10.7866	0.614895	0.00809985
P32929	CTH	Cystathionine gamma-lyase	10.6582	10.5912	10.8394	10.3577	10.4165	10.2991	10.587	10.5207	10.1964	10.5877	10.2642	10.1993	-0.193403	0.171641
O43310	CTIF	CBP80/20-dependent translation initiation factor	12.0981	12.4158	12.3803	12.0066	12.3575	12.0992	12.5085	12.2567	12.2576	12.8235	12.4346	12.539	0.165343	0.300593
P35221	CTNNA1	Catenin alpha-1	11.6063	11.7347	11.9018	11.7403	11.6109	11.1689	11.3444	11.5856	11.3473	11.5081	11.3298	11.4376	-0.329957	0.00893442
P26232	CTNNA2	Catenin alpha-2	12.008	11.9231	12.1518	12.0059	11.7951	11.4322	11.2666	11.0843	11.4048	11.1949	11.2292	11.3637	-0.694546	4.41728e-05
P35222	CTNNB1	Catenin beta-1	11.318	11.1882	11.6602	11.4911	11.253	10.7449	10.747	10.8188	10.7337	10.7855	10.6298	10.8387	-0.625168	0.000115074
Q8WYA6	CTNNBL1	Beta-catenin-like protein 1	10.0389	9.54099	9.8625	9.53603	9.68083	10.1438	10.8971	10.6353	10.2291	9.9491	10.4531	10.0561	0.60581	0.00761572
O60716	CTNND1	Catenin delta-1	12.1437	12.404	12.4582	12.2464	12.7099	11.4311	11.6738	11.2037	11.6286	11.8493	11.3404	11.6899	-0.84719	0.000150942
Q9UQB3	CTNND2	Catenin delta-2	10.5448	10.9913	11.0488	10.3809	11.128	9.80174	9.68169	9.35336	9.91083	9.61685	9.92669	10.2878	-1.02175	0.000276943
P17812	CTPS1	CTP synthase 1	10.1609	10.0629	10.1396	10.0245	10.3915	11.3212	11.0735	11.2599	11.0287	11.1033	11.0562	11.1031	0.97927	2.53958e-06
Q9NRF8	CTPS2	CTP synthase 2	12.3612	12.5471	12.4409	12.5809	12.5952	12.8045	12.6262	12.3969	12.5409	12.3884	12.5235	12.6769	0.060232	0.608268
Q6PD62	CTR9	RNA polymerase-associated protein CTR9 homolog	8.49712	8.05405	8.23363	8.0507	8.7761	8.10756	8.42823	8.57981	8.46918	8.53639	8.57428	8.53074	0.138563	0.416508
P10619	CTSA	Lysosomal protective protein;Lysosomal protective protein 32 kDa chain;Lysosomal protective protein 20 kDa chain	11.0903	10.5131	10.3946	10.4407	11.3042	10.0431	10.3322	10.3552	9.83685	10.3028	10.0981	10.0054	-0.609498	0.00830712
P07858	CTSB	Cathepsin B;Cathepsin B light chain;Cathepsin B heavy chain	12.0016	11.5811	11.4189	11.8338	11.6478	11.4535	11.6548	11.6986	11.8852	11.2651	11.3987	11.6615	-0.122716	0.44472
P07339	CTSD	Cathepsin D;Cathepsin D light chain;Cathepsin D heavy chain	13.0515	13.0985	12.4441	12.6957	12.6383	12.9193	12.4413	12.2727	12.6541	12.3436	12.6413	12.465	-0.251748	0.151421
Q9UBR2	CTSZ	Cathepsin Z	12.8101	13.9704	12.9771	13.1703	13.5509	12.5354	12.806	12.2456	12.7325	12.9035	12.7309	12.8452	-0.610174	0.0145527
Q14247	CTTN	Src substrate cortactin	11.7386	12.0457	12.2702	11.7449	12.0669	11.587	11.9647	11.8606	11.9414	11.986	11.7844	11.8791	-0.115661	0.409689
Q9P2B4	CTTNBP2NL	CTTNBP2 N-terminal-like protein	12.8475	12.8876	12.5239	12.1862	12.8976	12.2204	12.5002	12.1898	12.3526	12.8446	12.3446	12.3506	-0.268172	0.143876
Q9NWM3	CUEDC1	CUE domain-containing protein 1	12.3646	12.7028	12.4091	12.3123	12.7389	12.2922	12.573	12.5945	12.5539	13.1654	12.5447	12.6337	0.116937	0.503016
Q9H467	CUEDC2	CUE domain-containing protein 2	12.4708	12.3702	12.5232	12.4826	12.0321	12.6384	12.7294	12.8693	13.0113	13.1407	12.977	12.8928	0.51836	0.00194309
Q13616	CUL1	Cullin-1	11.8914	11.9658	12.015	11.9902	12.1601	11.9687	11.8928	11.8636	11.7932	12.0112	11.907	11.9144	-0.0972455	0.308474
Q13617	CUL2	Cullin-2	10.5022	10.4624	10.5847	10.3062	10.7489	10.7661	10.8381	10.8756	10.4959	10.8301	10.6826	10.5167	0.194136	0.131087
Q13618	CUL3	Cullin-3	11.5643	11.5403	11.8501	11.5057	11.7474	11.6601	11.5669	11.5372	11.3721	11.2709	11.6362	11.5327	-0.130717	0.280145
Q13619	CUL4A	Cullin-4A	12.0766	12.6193	12.2623	12.215	12.3892	12.2698	11.9695	12.3194	12.3013	12.9961	12.3392	12.272	0.039979	0.845933
Q13620	CUL4B	Cullin-4B	11.8414	11.7092	11.7194	11.8018	11.859	11.823	11.846	11.896	11.8592	11.831	11.8897	11.81	0.0645467	0.458771
Q93034	CUL5	Cullin-5	11.7509	11.7764	11.7098	11.7016	11.8825	11.4135	11.6204	11.7422	11.4564	11.7354	11.4405	11.458	-0.211874	0.060818
O60888	CUTA	Protein CutA	10.8209	10.9478	10.8209	11.0023	11.47	11.2862	11.0307	10.589	11.097	10.9648	11.1624	10.9278	-0.00408325	0.983557
Q9NTM9	CUTC	Copper homeostasis protein cutC homolog	14.3926	13.4492	13.433	13.7645	13.3396	13.1872	12.9732	13.3702	13.3023	13.4315	13.3523	13.3509	-0.394687	0.0597612
P39880	CUX1	Homeobox protein cut-like 1	10.4883	10.2969	10.3267	10.3915	10.396	10.2007	10.4502	10.7935	10.6133	10.7475	10.3818	10.4072	0.1336	0.322333
Q9P013	CWC15	Spliceosome-associated protein CWC15 homolog	13.2024	13.2803	13.4755	12.7792	13.385	13.0415	13.6731	13.7845	13.5109	14.1434	13.5421	13.3954	0.359961	0.097008
Q69YN2	CWF19L1	CWF19-like protein 1	11.3951	11.0615	11.2081	11.1259	11.5719	11.4943	11.5562	11.8441	11.6298	11.7343	11.5504	11.4681	0.338553	0.0175868
P78310	CXADR	Coxsackievirus and adenovirus receptor	11.8629	11.9319	12.3799	11.9632	12.1286	12.5112	12.2258	12.5445	12.4658	12.6246	13.0964	12.4899	0.512145	0.00775151
Q9P0U4	CXXC1	CXXC-type zinc finger protein 1	6.25876	6.34225	5.95957			6.55984	6.35517	6.57534	5.95108	6.46157	5.95322	5.10144	-0.0500505	0.895919
O43169	CYB5B	Cytochrome b5 type B	11.8647	11.7544	11.6511	12.2642	12.0466	11.1761	11.6443	11.5182	11.3609	11.1847	11.3635	11.1258	-0.577099	0.00201245
Q9UHQ9	CYB5R1	NADH-cytochrome b5 reductase 1	11.797	11.7424	11.6772	11.6007	11.6258	11.1898	11.293	11.0485	11.3244	11.2786	11.5229	11.1639	-0.428422	0.00162619
P00387	CYB5R3	NADH-cytochrome b5 reductase 3;NADH-cytochrome b5 reductase 3 membrane-bound form;NADH-cytochrome b5 reductase 3 soluble form	12.4509	12.6998	12.4072	12.963	12.7806	11.8193	12.0814	11.7046	11.8451	11.8029	11.725	12.0672	-0.796681	9.51221e-05
P04839	CYBB	Cytochrome b-245 heavy chain	10.9962	12.3283	10.7078	10.7028	10.8463	9.79622	10.3717	9.75886	10.2595	10.2898	9.70151	10.1028	-1.07621	0.00341711
Q9BQA9	CYBC1	Uncharacterized protein C17orf62	12.3978	12.932	12.5219	12.6459	12.8771	12.2419	12.7214	12.0979	12.1254	12.2921	12.2791	12.3363	-0.375785	0.0240364
Q53TN4	CYBRD1	Cytochrome b reductase 1	11.4501	12.4007	11.6755	12.0365	12.4998	11.5063	11.4461	11.0412	11.1816	11.707	11.3831	11.4877	-0.619226	0.0115976
P08574	CYC1	Cytochrome c1, heme protein, mitochondrial	10.3694	10.0426	10.0529	10.3884	10.5863	9.97509	10.2699	10.1174	9.9294	10.2686	9.70766	10.0222	-0.246454	0.119327
P99999	CYCS	Cytochrome c	12.1883	11.944	11.9575	11.7443	11.174	11.5146	11.5781	11.9915	11.9899	11.7891	11.619	11.669	-0.0657537	0.750593
Q7L576	CYFIP1	Cytoplasmic FMR1-interacting protein 1	10.4992	11.6559	11.2685	11.2249	11.2267	10.2391	10.3407	9.88064	10.3454	10.19	10.2836	10.4379	-0.929717	0.000446346
Q96F07	CYFIP2	Cytoplasmic FMR1-interacting protein 2	11.9369	12.0396	12.1352	11.8843	12.1034	12.0749	12.22	12.3826	11.9354	12.0657	12.1	12.0077	0.0924155	0.430183
Q6UW02	CYP20A1	Cytochrome P450 20A1	11.668	11.0135	11.2147	11.3591	11.8541	11.5748	11.0366	11.3897	11.3061	11.6011	11.8655	11.7473	0.0811303	0.707545
Q02318	CYP27A1	Sterol 26-hydroxylase, mitochondrial	10.9828	11.3043	10.9394	10.5442	11.2952	10.7869	11.3787	11.1808	10.6648	11.4681	11.0524	11.0873	0.0752739	0.72369
Q16850	CYP51A1	Lanosterol 14-alpha demethylase	11.0869	11.376	11.0604	11.1824	11.5644	11.5443	11.9711	11.7919	11.6033	11.6564	11.5027	11.5732	0.409225	0.00887043
Q9H0Q0	CYRIA	Protein FAM49A	11.5462	11.7203	11.4912	11.9688	11.5107	11.4067	11.1432	10.6748	11.0672	11.0725	11.183	11.2065	-0.53976	0.00310397
Q9NUQ9	CYRIB	Protein FAM49B	12.1048	12.7066	12.4672	12.5808	12.4554	12.1604	12.0785	11.9842	12.0468	12.357	12.0476	12.1989	-0.338211	0.01879
Q9H1C7	CYSTM1	Cysteine-rich and transmembrane domain-containing protein 1	11.98	12.5557	11.9666	12.2383	12.2466	11.5838	11.934	12.1324	12.0981	11.8448	11.9643	12.1607	-0.237699	0.137837
Q15438	CYTH1	Cytohesin-1;Cytohesin-2;Cytohesin-3	11.0381	10.7828	10.8924	11.0617	11.3868	10.8438	10.9551	10.426	10.7811	10.6995	10.8928	10.6631	-0.280718	0.0651661
Q9NWV4	CZIB	UPF0587 protein C1orf123	13.1263	13.4709	13.2023	13.3629	13.3853	12.6235	12.7854	13.0218	12.932	13.1548	12.7916	13.1106	-0.39243	0.00887043
Q8N465	D2HGDH	D-2-hydroxyglutarate dehydrogenase, mitochondrial	11.7884	12.2422	11.6074	11.4639	12.2458	11.2959	11.459	11.4016	10.9795	12.0903	11.1533	11.5923	-0.444952	0.0692296
Q9Y4D1	DAAM1	Disheveled-associated activator of morphogenesis 1	11.6109	11.5663	11.5286	11.5297	12.068	11.6769	12.0542	11.8693	11.941	12.2171	11.8169	12.0432	0.284802	0.062885
Q5VWQ8	DAB2IP	Disabled homolog 2-interacting protein	11.4711	12.365	12.3948	11.7885	12.527	11.0235	11.2009	11.0727	11.262	12.0155	11.3022	11.4883	-0.771422	0.0073153
Q9UI36	DACH1	Dachshund homolog 1	12.1879	12.2918	12.877	11.8342	12.18	13.4511	12.8945	13.3757	12.973	13.1289	13.47	13.217	0.94154	0.000403486
P61803	DAD1	Dolichyl-diphosphooligosaccharide--protein glycosyltransferase subunit DAD1	12.7673	12.8694	12.7174	12.56	12.9254	12.7222	12.9046	12.5975	12.5097	12.5317	12.8451	12.4226	-0.120297	0.36494
P51397	DAP	Death-associated protein 1	11.7034	12.032	12.0579	11.6364	12.2609	11.4809	12.1351	11.9706	11.73	12.5661	12.0202	11.8918	0.0325355	0.886767
P14868	DARS1	Aspartate--tRNA ligase, cytoplasmic	12.9626	12.9089	13.1336	12.8423	13.0508	12.6574	12.7836	13.0658	12.6502	12.8479	12.7854	12.6731	-0.199149	0.0930951
Q6PI48	DARS2	Aspartate--tRNA ligase, mitochondrial	11.7475	11.7458	11.3897	11.4476	11.8762	12.8493	12.7068	12.1261	12.4186	12.3675	13.2386	12.1318	0.907014	0.00124749
Q9UER7	DAXX	Death domain-associated protein 6	9.84899	10.137	10.3387	9.74572	10.021	11.7351	11.9599	11.5984	11.8868	11.968	12.2806	11.2953	1.79946	1.84898e-06
Q96EP5	DAZAP1	DAZ-associated protein 1	12.1516	12.1349	12.126	11.9594	12.301	12.0552	12.2453	12.4718	12.0346	12.4637	11.9687	12.1384	0.0622478	0.658239
P07108	DBI	Acyl-CoA-binding protein	12.7172	13.2278	13.6737	13.7702	12.4528	11.894	11.4341	11.7175	12.1953	11.4608	12.0624	12.177	-1.31961	0.000434715
Q16643	DBN1	Drebrin	10.6973	10.7249	10.9988	10.6424	11.271	11.1423	10.9252	10.9983	10.7399	10.9857	11.0839	10.8187	0.0893562	0.555886
Q9UJU6	DBNL	Drebrin-like protein	11.958	12.4056	12.2395	12.1161	12.437	12.0961	12.2074	12.104	12.0257	12.4545	12.2491	12.2721	-0.029985	0.834471
Q9UK59	DBR1	Lariat debranching enzyme	10.3437	10.0952	10.1804	9.70671	10.3592	10.7506	11.1588	11.3854	10.8943	11.2018	11.1196	10.2478	0.828413	0.00215262
Q9Y4B6	DCAF1	Protein VPRBP	12.6493	12.6614	12.9481	12.3051	12.7308	12.8175	13.0498	13.0464	12.7858	12.951	12.9962	12.4714	0.215088	0.174649
Q8TEB1	DCAF11	DDB1- and CUL4-associated factor 11	10.4878	11.1342	10.8141	10.6033	10.9097	10.5682	11.0133	10.6124	10.1994	10.9232	10.7211	10.4144	-0.153817	0.421214
P61962	DCAF7	DDB1- and CUL4-associated factor 7	11.5124	11.5125	11.5188	11.4142	11.754	11.6198	11.8369	11.6158	11.4734	11.7906	11.5862	11.5643	0.0985937	0.388272
Q8WVC6	DCAKD	Dephospho-CoA kinase domain-containing protein	10.6675	11.2002	11.009	10.7556	11.2233	10.2382	10.3885	10.1701	10.4177	10.5607	10.0963	10.5049	-0.631643	0.000947006
P43146	DCC	Netrin receptor DCC	12.0672	12.1648	11.979	12.3811	12.3621	12.8197	12.6716	12.5631	12.8411	12.6341	13.6002	12.584	0.625423	0.00687675
P81605	DCD	Dermcidin;Survival-promoting peptide;DCD-1	10.1175	9.33347	9.63018	9.68499	9.84854	8.70269	9.36919	8.53248	8.50643	8.64824	9.11939	8.58277	-0.942763	0.000559808
Q96JQ0	DCHS1	Protocadherin-16	10.5952	10.8278	10.9023	10.6991	10.8216	11.3253	11.2867	11.0913	11.0998	11.2457	11.208	11.0808	0.421919	0.00112491
P27707	DCK	Deoxycytidine kinase	11.2789	10.9394	11.3505	11.1343	11.1445	11.8954	12.5089	12.412	12.1359	12.1317	11.9944	11.9438	0.97646	3.34759e-05
O15075	DCLK1	Serine/threonine-protein kinase DCLK1	11.2614	11.9275	11.9094	11.7787	11.8049	10.6925	10.9543	10.5427	11.1359	10.8275	10.8099	11.3198	-0.838902	0.00048433
Q8N568	DCLK2	Serine/threonine-protein kinase DCLK2	11.9542	12.3137	12.2791	12.0648	12.2624	11.2618	11.752	11.6617	11.5277	11.5725	11.4423	11.6817	-0.617703	0.000319144
Q96C86	DCPS	m7GpppX diphosphatase	12.2148	12.3535	12.3818	12.1837	12.296	11.8715	12.2587	12.5979	12.4001	12.9017	12.3101	12.2774	0.0879207	0.629785
P40126	DCT	L-dopachrome tautomerase	10.0488	10.1736	10.1344	10.5198	11.9152	12.0231	11.1147	10.2161	11.2332	10.4737	11.2426	10.986	0.482998	0.261369
Q14203	DCTN1	Dynactin subunit 1	12.0937	12.2241	12.1749	12.1115	12.0324	11.8762	11.8871	11.8357	11.7549	11.8313	11.802	11.9241	-0.282849	0.00532531
Q13561	DCTN2	Dynactin subunit 2	11.8111	11.9995	11.8856	11.8304	11.6665	11.5583	11.6413	11.6881	11.6081	11.477	11.6097	11.7727	-0.21645	0.0442689
O75935	DCTN3	Dynactin subunit 3	12.1066	12.4042	12.0622	12.0472	12.1319	11.9835	12.1663	12.0985	11.9218	11.9027	12.0377	11.9625	-0.139994	0.201053
Q9UJW0	DCTN4	Dynactin subunit 4	10.3718	10.3456	10.3922	10.383	10.5483	10.3488	10.4119	10.4556	10.2917	10.6509	10.3758	10.2975	-0.00357462	0.974833
Q9BTE1	DCTN5	Dynactin subunit 5	8.47841	8.06218	8.06078	8.31131	8.31481	8.33761	7.78504	8.52154	8.07968	8.23134	8.16965	8.11435	-0.0684694	0.669387
O00399	DCTN6	Dynactin subunit 6	11.9254	12.5793	12.2443	11.8224	12.2499	11.9519	12.0242	11.9714	11.9392	12.3542	11.7321	12.1096	-0.152431	0.376923
Q9H773	DCTPP1	dCTP pyrophosphatase 1	10.4633	10.4717	10.3264	10.5311	10.7691	11.1017	10.9138	11.3122	11.3337	11.6833	11.2603	11.3025	0.760173	0.000241786
Q96GG9	DCUN1D1	DCN1-like protein 1	12.0636	12.0879	12.1712	11.9537	11.9136	11.9275	11.7112	11.8861	11.7845	12.192	11.8099	11.5412	-0.201962	0.131926
Q9BTE7	DCUN1D5	DCN1-like protein 5	14.3906	13.4853	13.5807	13.3765	13.6032	14.3365	13.5367	13.644	13.2303	14.2163	13.9387	13.9371	0.14696	0.579966
Q7Z4W1	DCXR	L-xylulose reductase	12.9949	13.2062	13.1071	12.9633	13.5415	12.6699	12.9116	12.5235	12.1813	12.5926	12.5375	12.6377	-0.583401	0.0023424
O94760	DDAH1	N(G),N(G)-dimethylarginine dimethylaminohydrolase 1	12.6717	12.3372	12.4751	12.7608	12.5409	11.6432	11.9249	11.8663	11.9867	11.7415	11.9532	12.2267	-0.651068	0.000340662
O95865	DDAH2	N(G),N(G)-dimethylarginine dimethylaminohydrolase 2	12.5292	13.0534	12.8257	12.7464	12.8253	12.0441	12.502	11.8868	12.128	11.9761	12.3833	12.1548	-0.642422	0.000797593
Q16531	DDB1	DNA damage-binding protein 1	12.5615	12.3682	12.4269	12.4165	12.5267	12.5077	12.6974	12.7971	12.6249	12.6033	12.7908	12.5269	0.189771	0.0720237
Q92466	DDB2	DNA damage-binding protein 2	12.0792	12.1995	12.1124	12.2107	12.7701	12.8826	13.1595	13.3983	13.2892	13.9616	13.418	13.2251	1.0591	0.000221758
Q5TDH0	DDI2	Protein DDI1 homolog 2	11.2433	11.5852	11.4661	11.0845	11.7338	11.0256	11.2927	11.1173	11.0124	11.68	11.3211	11.1209	-0.198349	0.25454
P39656	DDOST	Dolichyl-diphosphooligosaccharide--protein glycosyltransferase 48 kDa subunit	12.021	12.0962	12.1037	11.9689	12.3188	12.2271	12.291	12.1161	12.0033	11.9969	12.2754	11.914	0.015996	0.902805
Q08345	DDR1	Epithelial discoidin domain-containing receptor 1	10.7514	11.3376	11.0228	10.8179	11.4337	10.4696	10.6137	9.99057	10.315	11.1677	10.4649	10.5146	-0.567495	0.0188583
Q96HY6	DDRGK1	DDRGK domain-containing protein 1	10.9129	10.9273	10.8411	10.8004	11.3506	10.5845	11.0648	10.6785	10.6632	10.9631	10.8885	10.4959	-0.203833	0.196064
P30046	DDT	D-dopachrome decarboxylase;D-dopachrome decarboxylase-like protein	10.489	10.3409	10.3462	10.5991	10.56	10.2829	9.9718	10.7811	10.4935	10.3895	11.2958	10.289	0.0334734	0.893193
Q92499	DDX1	ATP-dependent RNA helicase DDX1	12.0692	11.9312	12.1705	11.748	11.963	11.6492	11.8034	11.9092	11.7806	11.826	11.8304	11.7194	-0.188061	0.0917407
Q92841	DDX17	Probable ATP-dependent RNA helicase DDX17	12.4458	12.3324	12.6771	12.1683	12.5066	12.7876	13.0593	13.2429	12.8443	13.02	12.852	12.7352	0.50839	0.00229231
Q9NVP1	DDX18	ATP-dependent RNA helicase DDX18	10.2305	10.2132	10.279	9.85048	10.5208	10.723	10.8853	10.9954	10.7837	10.59	10.4761	10.5439	0.495111	0.00503168
Q9NUU7	DDX19A	ATP-dependent RNA helicase DDX19A;ATP-dependent RNA helicase DDX19B	12.0985	12.409	12.41	12.3052	12.3886	11.91	11.9905	12.3235	12.2292	12.2729	12.1281	12.1683	-0.176188	0.145716
Q9NR30	DDX21	Nucleolar RNA helicase 2	11.8212	11.8321	11.9398	11.5609	11.9962	12.3766	12.73	12.6864	12.428	12.4356	12.5785	12.4027	0.689658	0.000102769
Q9BUQ8	DDX23	Probable ATP-dependent RNA helicase DDX23	11.8532	12.0653	12.1037	11.7634	12.072	12.151	12.459	12.4427	12.207	12.5752	12.2678	12.2703	0.367477	0.00830712
O00148	DDX39A	ATP-dependent RNA helicase DDX39A	11.6102	10.9201	11.074	11.1934	11.5306	12.3818	12.6235	12.3533	12.0847	11.7519	12.166	12.2905	0.970308	0.000229972
Q13838	DDX39B	Spliceosome RNA helicase DDX39B	12.2155	11.4628	12.0184	11.8505	11.9342	12.2225	12.2355	12.4965	11.9688	11.8517	12.1731	11.9219	0.228028	0.193658
O00571	DDX3X	ATP-dependent RNA helicase DDX3X	11.3507	11.8118	11.491	11.3786	11.6477	11.1519	11.9439	11.6837	11.7768	11.9567	11.5733	11.927	0.180212	0.31589
O15523	DDX3Y	ATP-dependent RNA helicase DDX3Y	12.6484	11.3402	13.0348	10.9915	12.968	12.687	11.8323	13.4098	11.8042	14.2222	12.9687	11.8178	0.48085	0.429253
Q86XP3	DDX42	ATP-dependent RNA helicase DDX42	11.0382	10.888	10.8632	10.8635	11.1592	11.1628	11.082	11.2016	11.2629	11.435	11.2649	11.2306	0.271837	0.0198225
Q7L014	DDX46	Probable ATP-dependent RNA helicase DDX46	11.9764	12.0214	12.0327	11.7	12.0321	12.5321	12.8071	12.7803	12.579	12.6983	12.602	12.3992	0.675779	9.06469e-05
Q9Y6V7	DDX49	Probable ATP-dependent RNA helicase DDX49	12.8567	13.7444	13.6905	12.6754	14.7716	13.0514	13.8452	13.0182	12.8257	14.8919	13.044	13.0905	-0.152443	0.771998
P17844	DDX5	Probable ATP-dependent RNA helicase DDX5	11.7516	11.8795	11.8478	11.555	11.8757	11.8879	12.0571	12.0384	12.0087	11.9799	12.1372	11.9506	0.22664	0.0372224
Q9BQ39	DDX50	ATP-dependent RNA helicase DDX50	11.9164	11.925	11.8642	11.9001	11.8924	12.5491	12.673	12.6325	12.5933	12.4995	12.2747	12.3844	0.615614	6.64003e-05
Q9NY93	DDX56	Probable ATP-dependent RNA helicase DDX56	10.7329	11.0122	10.9228	10.347	10.5579	10.7052	11.2369	11.1857	11.1476	11.2842	11.0768	11.0705	0.386416	0.025208
P26196	DDX6	Probable ATP-dependent RNA helicase DDX6	11.8642	11.6974	11.8835	11.6695	11.6602	11.7174	11.8259	11.9564	11.8	11.7343	11.8886	11.887	0.0750096	0.46142
Q16698	DECR1	2,4-dienoyl-CoA reductase, mitochondrial	12.3796	13.0444	12.7266	12.669	13.0147	12.1197	11.9559	11.5602	12.0157	11.8054	11.9702	12.0784	-0.837499	0.00018927
P35659	DEK	Protein DEK	12.5583	12.4552	12.4925	12.3422	12.4618	13.2339	13.4568	13.3617	13.3045	13.0662	13.4852	12.8981	0.79608	5.75415e-05
O43583	DENR	Density-regulated protein	12.4378	13.2135	13.0489	12.6574	13.0114	13.0047	13.0344	12.9519	12.8122	13.1788	12.9395	12.9105	0.102196	0.529641
Q9Y315	DERA	Deoxyribose-phosphate aldolase	12.2778	12.2904	12.1023	12.2744	12.2263	12.2696	12.1919	11.8353	11.9815	12.1636	11.9605	12.0341	-0.171879	0.131745
Q9BUN8	DERL1	Derlin-1	12.8893	13.1188	12.9703	12.9724	13.2969	13.2172	13.1992	13.1829	12.918	13.4242	13.2075	13.1033	0.129364	0.305988
P0CG12	DERPC	Chromosome transmission fidelity protein 8 homolog isoform 2	12.1838	12.8358	12.2637	12.5449	12.7638	12.2391	12.0254	11.8285	12.0479	12.7871	12.4552	12.2522	-0.284749	0.173543
P17661	DES	Desmin	14.3115	16.2963	15.0673	14.9339	16.0475	13.094	13.8285	12.398	13.0222	13.0423	12.6287	13.6417	-2.23766	0.000130647
Q7L5Y6	DET1	DET1 homolog	10.7903	10.8234	10.7667	10.6915	11.5964	11.2497	11.2071	10.9839	10.9106	11.5408	11.0178	10.8681	0.177499	0.391041
O00273	DFFA	DNA fragmentation factor subunit alpha	10.0644	10.7793	10.3957	10.3128	10.6812	9.99917	10.5636	10.4679	10.3161	11.0707	10.3738	10.2773	-0.00830899	0.971281
P52429	DGKE	Diacylglycerol kinase epsilon	11.4641	11.7187	11.2476	10.9327	11.2765	9.90592	10.6179	10.2489	10.107	10.439	10.4989	10.225	-1.0361	8.85444e-05
Q7Z3D6	DGLUCY	UPF0317 protein C14orf159, mitochondrial	11.5936	11.9221	11.3101	10.8521	12.0972	11.0194	11.1369	10.8257	10.4266	11.4768	11.1092	11.57	-0.4744	0.10057
Q9UBM7	DHCR7	7-dehydrocholesterol reductase	12.5229	13.3806	13.1953	12.8061	13.2047	12.4047	12.435	12.4708	12.4432	12.9431	12.3548	12.4865	-0.516465	0.0115676
P00374	DHFR	Dihydrofolate reductase	12.3062	11.0181	10.8832	12.6345	13.1816	11.8918	11.15	11.6622	11.7352	11.2461	12.0413	11.2541	-0.436028	0.329869
P49366	DHPS	Deoxyhypusine synthase	8.0925	7.90687	7.54727	7.78966	7.86322	7.95323	8.50259	7.54732	7.36899	8.55694	7.60421	7.69609	0.0500033	0.857832
Q6UWP2	DHRS11	Dehydrogenase/reductase SDR family member 11	12.2886	12.786	12.2013	13.6178	12.4056	13.4227	12.1339	11.5022	11.4875	12.4882	11.9	11.7433	-0.563013	0.174689
Q6UX07	DHRS13	Dehydrogenase/reductase SDR family member 13	12.8435	13.799	13.1326	13.1248	13.2188	12.6994	12.7192	12.6838	12.8535	13.0532	12.7544	12.8077	-0.427846	0.0202588
Q9Y394	DHRS7	Dehydrogenase/reductase SDR family member 7	11.4332	11.6714	11.3143	11.5019	11.2684	11.2888	10.9564	11.6359	10.8647	11.4853	11.1763	11.2689	-0.198345	0.237303
Q6IAN0	DHRS7B	Dehydrogenase/reductase SDR family member 7B	10.4228	10.5711	10.557	10.6579	10.6923	10.1485	10.4738	10.305	10.0105	10.6534	10.3908	10.4621	-0.231062	0.100202
O43143	DHX15	Pre-mRNA-splicing factor ATP-dependent RNA helicase DHX15	12.2018	12.0435	12.1565	11.9063	12.2143	12.5162	12.5803	12.7536	12.434	12.6115	12.5453	12.3797	0.441307	0.00126781
O60231	DHX16	Putative pre-mRNA-splicing factor ATP-dependent RNA helicase DHX16	12.6255	12.7491	12.7589	12.3369	12.5154	12.6889	13.0694	12.8374	12.6133	12.9026	13.0292	12.5163	0.211009	0.155053
Q7Z478	DHX29	ATP-dependent RNA helicase DHX29	10.6721	10.6516	10.3327	10.4655	11.2523	10.6829	10.9938	10.7828	10.721	11.1858	10.7523	10.6658	0.151508	0.423007
Q7L2E3	DHX30	Putative ATP-dependent RNA helicase DHX30	11.0465	11.0183	10.9053	10.7422	11.1338	11.0792	11.1881	11.0815	10.9652	11.4521	11.155	10.7968	0.133339	0.345262
Q9H2U1	DHX36	ATP-dependent RNA helicase DHX36	8.33257	8.36246	8.31479	8.78652	8.67421	8.49605	8.68116	8.98369	8.88353	8.70287	9.0658	8.43081	0.25502	0.128567
Q8IX18	DHX40	Probable ATP-dependent RNA helicase DHX40	8.61765	9.02384	8.9221	8.59242	8.65413	9.55532	9.65688	9.6336	9.34184	9.69966	9.4907	9.54209	0.797985	3.61531e-05
Q14562	DHX8	ATP-dependent RNA helicase DHX8	9.29298	9.32617	9.06643	9.03528	9.09053	9.58482	9.54161	9.77182	9.65892	10.0508	9.86967	9.71184	0.579078	0.000489606
Q08211	DHX9	ATP-dependent RNA helicase A	11.9753	11.7125	11.9623	11.6666	11.9452	12.3988	12.5113	12.5377	12.1712	12.0082	12.335	12.1051	0.442947	0.00558587
Q9NR28	DIABLO	Diablo homolog, mitochondrial	12.3299	12.391	12.3136	12.2706	12.1478	12.18	11.9718	12.2156	12.152	12.1056	12.1661	12.3528	-0.127164	0.221464
O60610	DIAPH1	Protein diaphanous homolog 1	9.8254	9.99613	9.61914	9.63354	9.94448	9.8928	9.89715	10.0411	9.98636	10.473	10.0339	10.0418	0.248563	0.0866292
Q9UPY3	DICER1	Endoribonuclease Dicer	11.8343	11.6116	11.8125	12.085	11.8638	12.4784	12.5225	12.6185	12.328	13.1548	12.432	12.3079	0.707421	0.00105658
Q9BTC0	DIDO1	Death-inducer obliterator 1	11.7183	11.8554	11.9016	11.335	11.7655	11.9446	12.324	12.2387	12.0336	12.5029	12.4149	12.0702	0.503242	0.00499887
Q9P265	DIP2B	Disco-interacting protein 2 homolog B	11.8229	12.2569	12.0504	11.8317	12.1481	11.8221	12.0882	11.9268	11.7184	12.3536	11.8975	11.9022	-0.0636091	0.68185
Q9Y2E4	DIP2C	Disco-interacting protein 2 homolog C	10.9536	11.2368	11.4317	11.0333	11.4364	10.631	11.1397	10.9729	10.8684	11.1313	10.8841	10.9793	-0.274572	0.0672954
Q96HU8	DIRAS2	GTP-binding protein Di-Ras2	10.8034	10.7077	11.1597	10.6181	10.6353	9.96515	10.1673	10.1929	9.99625	9.73469	9.48554	10.269	-0.81187	0.0004915
Q9Y2L1	DIS3	Exosome complex exonuclease RRP44	11.9096	11.8991	11.8687	11.5208	11.8835	12.5775	12.7018	12.5694	12.2082	12.4198	12.214	12.1631	0.591365	0.00111851
Q8IYB7	DIS3L2	DIS3-like exonuclease 2	9.9442	9.94146	9.8864	9.39808	10.046	10.0882	10.8477	10.0303	10.0376	11.2602	10.3803	9.96263	0.529196	0.0614812
O60832	DKC1	H/ACA ribonucleoprotein complex subunit 4	11.2281	11.3637	11.3043	11.047	10.807	11.3901	11.1748	11.5084	11.4163	11.1615	11.1444	11.153	0.128346	0.369573
Q9UBP4	DKK3	Dickkopf-related protein 3	10.971	10.6327	10.5079	10.8092	11.3911	11.2908	10.4346	10.2536	10.481	10.5634	10.3587	10.535	-0.302777	0.187714
P10515	DLAT	Dihydrolipoyllysine-residue acetyltransferase component of pyruvate dehydrogenase complex, mitochondrial	11.4463	11.1288	10.9914	11.3143	11.1819	11.2744	11.1903	11.2605	11.2342	11.1334	11.2461	11.2915	0.0203797	0.864442
P09622	DLD	Dihydrolipoyl dehydrogenase, mitochondrial	13.1498	12.8929	12.8638	12.7923	12.4249	12.5215	12.6082	13.0268	12.7951	12.5876	12.6824	12.7177	-0.119111	0.447165
Q12959	DLG1	Disks large homolog 1	11.8533	12.1682	11.9612	12.0301	12.3568	11.432	11.6623	11.4837	11.5215	11.8285	11.5436	11.661	-0.483546	0.00182063
Q92796	DLG3	Disks large homolog 3	10.6948	10.6924	11.0463	10.5103	11.017	11.1904	11.8671	11.9822	11.3603	11.8918	11.2891	11.2249	0.75156	0.00247825
P78352	DLG4	Disks large homolog 4	11.7991	12.1429	11.7657	11.5452	11.8438	11.6471	11.6448	11.8078	11.5784	12.0188	11.5894	11.5483	-0.128706	0.370941
Q9Y2H0	DLGAP4	Disks large-associated protein 4	11.3652	10.7173	11.2732	11.2231	11.1259	10.8819	10.9039	11.0319	10.4957	10.2023	10.5135	10.3873	-0.510027	0.0166564
P36957	DLST	Dihydrolipoyllysine-residue succinyltransferase component of 2-oxoglutarate dehydrogenase complex, mitochondrial	11.9954	12.0976	11.963	11.7398	11.9885	11.808	11.6856	11.6826	11.7188	12.1188	11.8834	11.8433	-0.136778	0.260008
Q99766	DMAC2L	ATP synthase subunit s, mitochondrial	12.2935	12.3173	11.969	11.9301	12.1772	12.2664	12.3847	12.4671	12.0073	12.2085	12.168	12.2492	0.112746	0.388758
Q9NPF5	DMAP1	DNA methyltransferase 1-associated protein 1	9.40851	9.79468	9.91661	9.02647	9.88305	9.79124	10.2499	10.2397	9.74118	10.3967	9.97331	9.95624	0.443889	0.0423576
Q08495	DMTN	Dematin	10.3311	9.48994	10.3797	10.2414	10.195	9.33742	9.79448	9.21351	9.39591	9.52448	8.98682	9.55301	-0.726607	0.00288033
Q9Y485	DMXL1	DmX-like protein 1	12.3795	12.912	12.5457	11.9308	12.6011	12.0703	12.524	12.7242	12.2768	13.3458	12.3722	12.3392	0.0479989	0.866571
Q8TDJ6	DMXL2	DmX-like protein 2	11.631	11.639	11.669	11.4864	11.5929	11.4866	11.5287	11.6499	11.4243	11.7991	11.4794	11.4619	-0.0565296	0.600917
Q86Y56	DNAAF5	Dynein assembly factor 5, axonemal	11.9927	12.3149	12.1728	12.4392	12.5266	13.1039	12.1724	12.1478	11.9631	12.5685	11.993	11.9115	-0.0235238	0.929112
P31689	DNAJA1	DnaJ homolog subfamily A member 1	11.5661	11.2936	11.4159	11.5117	11.4995	11.6307	11.6569	11.814	11.8021	11.3846	11.5655	11.626	0.182588	0.115839
O60884	DNAJA2	DnaJ homolog subfamily A member 2	12.0075	11.9112	11.9164	11.8464	12.0007	11.6646	11.6555	11.9103	11.6081	11.6514	11.6715	11.5665	-0.261011	0.0153951
Q96EY1	DNAJA3	DnaJ homolog subfamily A member 3, mitochondrial	10.6506	10.1308	10.2686	11.0313	11.2707	10.6058	10.3022	9.99752	10.4232	10.3123	10.3607	10.0411	-0.378583	0.109514
P25685	DNAJB1	DnaJ homolog subfamily B member 1	11.9602	12.2833	12.0375	11.8713	12.0589	12.1876	12.317	12.3258	12.0915	12.1745	12.1831	12.1559	0.16282	0.137276
Q9UBS4	DNAJB11	DnaJ homolog subfamily B member 11	11.1924	11.2299	11.4431	11.3356	11.6645	11.1392	11.3252	11.2013	11.2437	11.2787	11.2408	11.1162	-0.152394	0.1891
P25686	DNAJB2	DnaJ homolog subfamily B member 2	11.5386	11.6838	11.7423	11.4037	11.5774	10.7216	10.802	10.6165	10.8703	11.2975	10.9079	10.9717	-0.705225	0.000240581
Q9UDY4	DNAJB4	DnaJ homolog subfamily B member 4	11.3933	11.9755	10.7787	11.3863	11.4598	9.72324	10.3932	9.87857	9.99417	11.2562	9.97386	10.3784	-1.17051	0.00184836
O75190	DNAJB6	DnaJ homolog subfamily B member 6	14.2524	14.3416	14.3972	13.7555	13.95	13.6721	14.2884	13.9134	13.8881	13.8874	13.9633	14.0139	-0.192699	0.237303
Q8IXB1	DNAJC10	DnaJ homolog subfamily C member 10	11.7616	12.2884	12.0964	11.8428	12.3342	11.8529	12.163	11.8722	11.7554	12.0146	11.9772	11.8085	-0.144132	0.327759
Q9NVH1	DNAJC11	DnaJ homolog subfamily C member 11	11.7772	11.8218	12.0053	11.3427	11.411	11.4445	11.6244	11.5567	11.1513	11.3907	11.3365	11.1937	-0.286192	0.0838641
O75165	DNAJC13	DnaJ homolog subfamily C member 13	10.3282	10.7044	10.7338	10.4664	11.0721	10.1381	10.5491	10.4572	10.1307	10.5001	10.0759	10.1396	-0.376599	0.0356536
Q13217	DNAJC3	DnaJ homolog subfamily C member 3	11.0011	11.1373	11.2496	11.3449	10.8188	11.3868	11.0679	10.951	10.8254	10.1386	11.2052	10.8767	-0.188668	0.408172
Q9H3Z4	DNAJC5	DnaJ homolog subfamily C member 5	11.3048	11.1744	11.177	11.4019	11.354	10.5747	10.572	10.5873	10.4885	10.6913	10.7042	10.5982	-0.680106	1.61625e-05
O75061	DNAJC6	Putative tyrosine-protein phosphatase auxilin	12.24	12.0699	12.3467	12.1194	11.9224	11.0311	11.4229	11.4264	11.5171	11.4891	11.2808	11.4475	-0.766129	6.48837e-05
Q99615	DNAJC7	DnaJ homolog subfamily C member 7	12.3211	12.6648	12.4392	12.692	12.69	12.7152	12.8835	12.7006	12.5896	12.8158	12.7117	12.6821	0.166957	0.147793
O75937	DNAJC8	DnaJ homolog subfamily C member 8	12.5974	12.4459	12.8118	12.297	11.9409	12.5406	12.5693	12.9178	12.8193	12.3091	12.8389	12.6866	0.250177	0.176948
Q8WXX5	DNAJC9	DnaJ homolog subfamily C member 9	11.748	11.8012	11.8705	11.6532	11.3665	12.4458	12.5812	12.8383	12.7246	12.5024	12.4671	12.467	0.887318	2.54735e-05
Q96M86	DNHD1	Dynein heavy chain domain-containing protein 1	13.4964	13.3563	13.2487	13.7248	14.0703	14.1555	14.0184	13.5592	14.3248	13.8375	14.0539	13.9794	0.410536	0.0411184
Q05193	DNM1	Dynamin-1	12.3271	12.4508	12.2503	12.1999	12.1087	11.556	11.7078	11.9035	11.8169	11.979	11.6908	11.6861	-0.504511	0.000709482
O00429	DNM1L	Dynamin-1-like protein	12.4204	12.2368	12.394	12.1392	12.3816	12.0754	12.1726	12.2909	12.0374	12.2207	12.1078	12.178	-0.159746	0.122049
P50570	DNM2	Dynamin-2	12.7207	13.0341	12.8139	12.6991	12.8333	12.5863	13.1529	12.8769	12.6312	12.6707	12.5098	12.8329	-0.0686659	0.641901
Q9UQ16	DNM3	Dynamin-3	11.766	11.744	11.7525	11.7616	11.7299	11.2738	11.1479	11.0769	11.2211	11.1035	11.1748	11.4312	-0.546627	0.000100567
P26358	DNMT1	DNA (cytosine-5)-methyltransferase 1	11.7735	11.6432	11.6497	11.2057	11.8686	12.5038	12.9363	12.5339	12.3961	12.6849	12.8849	12.5804	1.01763	3.65889e-05
Q9Y6K1	DNMT3A	DNA (cytosine-5)-methyltransferase 3A	11.1637	10.8781	11.6015	10.9676	11.3899	11.9045	11.8371	12.3414	12.022	12.2231	12.102	11.7955	0.832076	0.000310727
Q9ULA0	DNPEP	Aspartyl aminopeptidase	10.7664	10.5512	10.4988	10.7351	10.8884	9.98002	9.87055	9.62817	9.87753	9.91154	9.96604	9.92857	-0.80763	1.9725e-05
O43598	DNPH1	2-deoxynucleoside 5-phosphate N-hydrolase 1	10.8893	11.2636	10.9594	11.4399	11.4183	11.0861	11.1861	10.8476	11.0528	11.0044	11.1215	10.8593	-0.171563	0.234077
Q5QJE6	DNTTIP2	Deoxynucleotidyltransferase terminal-interacting protein 2	9.74923	9.99279	10.315	9.31788	10.2926	10.2655	10.7144	10.7231	10.712	10.859	10.4074	10.3354	0.640314	0.00773036
Q96N67	DOCK7	Dedicator of cytokinesis protein 7	11.6241	11.8329	11.7628	11.6089	12.0163	11.8437	12.0028	11.7383	11.7502	11.857	11.9284	11.9461	0.0976684	0.399899
Q8NF50	DOCK8	Dedicator of cytokinesis protein 8	10.6406	10.6162	10.532	10.3335	10.6358	10.838	11.5132	12.0062	11.3052	11.9021	11.2086	11.291	0.886151	0.00108939
Q9BZ29	DOCK9	Dedicator of cytokinesis protein 9	11.5126	11.2842	11.6411	11.0892	10.7795	11.5833	12.0197	12.2092	11.7776	11.8381	11.9444	11.5444	0.583923	0.00753546
Q9H3H5	DPAGT1	UDP-N-acetylglucosamine--dolichyl-phosphate N-acetylglucosaminephosphotransferase	10.4606	11.0253	10.4454	10.3857	11.0267	10.1352	10.8999	10.6011	10.11	10.684	10.4476	10.3914	-0.201752	0.332879
Q92785	DPF2	Zinc finger protein ubi-d4	9.21021	9.20456	9.57041	9.42574	9.48968	9.22863	9.45435	9.02913	9.25862	9.25702	9.26742	9.08756	-0.154013	0.212833
Q92784	DPF3	Zinc finger protein DPF3	11.2429	10.8016	10.9343	10.7522	11.1763	11.4933	11.7766	11.9401	11.8915	12.0781	11.6305	11.6199	0.794219	0.000188751
O60762	DPM1	Dolichol-phosphate mannosyltransferase subunit 1	12.5054	12.8196	12.5722	12.5756	12.8672	12.4811	12.7054	12.5095	12.3437	12.5697	12.5084	12.4294	-0.161258	0.168571
Q9NY33	DPP3	Dipeptidyl peptidase 3	11.3853	11.7245	11.3632	11.6417	11.9626	11.4762	11.5557	11.367	11.4243	11.7706	11.5604	11.5488	-0.0864693	0.549924
P27487	DPP4	Dipeptidyl peptidase 4;Dipeptidyl peptidase 4 membrane form;Dipeptidyl peptidase 4 soluble form	11.3022	11.2319	11.2282	11.6171	11.3094	11.7558	11.6403	12.1902	12.4083	12.1847	12.1858	12.3277	0.761232	0.000585295
Q9UHL4	DPP7	Dipeptidyl peptidase 2	12.8081	13.012	12.5343	12.6942	12.5534	12.3611	12.8935	12.3863	12.5147	12.2324	12.4489	12.651	-0.222132	0.152437
Q86TI2	DPP9	Dipeptidyl peptidase 9	12.5445	12.4144	12.5637	12.2217	12.2963	12.3737	12.6241	12.3153	12.6531	12.3962	12.5152	12.5454	0.0808801	0.502258
Q2PZI1	DPY19L1	Probable C-mannosyltransferase DPY19L1	9.50005	9.31248	9.06868	9.62324	10.0317	8.92939	9.38124	9.12982	8.80167	8.95314	8.7386	9.03699	-0.511386	0.0151877
Q6ZPD9	DPY19L3	Probable C-mannosyltransferase DPY19L3	10.7191	11.4519	10.8174	11.1326	11.5747	10.3927	10.6956	9.7302	9.92034	10.3447	10.2391	10.1871	-0.923474	0.00109468
Q16555	DPYSL2	Dihydropyrimidinase-related protein 2	12.9394	13.1184	13.3841	13.2752	13.0463	12.199	12.4221	12.2422	12.4141	12.2434	12.462	12.4807	-0.800734	2.5979e-05
Q14195	DPYSL3	Dihydropyrimidinase-related protein 3	12.6469	12.1316	12.517	12.4189	12.1036	12.1268	12.2341	12.9991	12.523	12.3136	12.2699	12.3053	0.03239	0.873999
O14531	DPYSL4	Dihydropyrimidinase-related protein 4	12.4446	12.138	12.7567	12.2998	12.461	11.9512	11.7944	12.1346	11.8284	12.1683	11.9722	12.0269	-0.437763	0.00557354
Q9BPU6	DPYSL5	Dihydropyrimidinase-related protein 5	12.674	12.5338	13.0225	12.5738	12.5095	12.4427	12.5243	12.8474	12.6742	12.8923	12.7939	12.5139	0.00709881	0.964984
Q01658	DR1	Protein Dr1	12.5777	12.8534	12.8807	12.4939	12.7545	12.6294	12.8867	12.9852	12.9411	13.1871	12.9699	13.008	0.231855	0.086174
Q14919	DRAP1	Dr1-associated corepressor	10.5635	10.4181	10.763	10.8865	10.7201	11.0394	10.893	11.2057	11.2886	11.0863	11.1722	11.0186	0.430297	0.00323239
Q9Y295	DRG1	Developmentally-regulated GTP-binding protein 1	10.8216	10.5732	10.6167	10.4531	10.6879	10.8655	10.8572	10.8358	10.6795	10.8706	11.1329	10.7751	0.229001	0.0585415
P55039	DRG2	Developmentally-regulated GTP-binding protein 2	11.9503	12.2287	12.161	12.181	12.4193	11.8916	12.0452	11.934	11.7496	12.1812	11.8879	11.9989	-0.232568	0.0662334
Q02413	DSG1	Desmoglein-1	11.9385	11.7201	11.6246	12.4179	12.0519	11.3858	11.4578	11.146	11.2078	11.2798	11.2746	11.2704	-0.661725	0.000734563
Q9H410	DSN1	Kinetochore-associated protein DSN1 homolog	10.9262	11.0434	11.1249	10.8978	11.0286	11.8127	11.9373	11.7994	11.8458	11.4427	11.9645	11.6521	0.775026	3.87597e-05
P15924	DSP	Desmoplakin	11.8832	12.1765	11.9178	12.0198	12.6641	11.7302	11.6019	11.4217	11.3251	11.6311	11.6594	11.6112	-0.563634	0.00330821
Q03001	DST	Dystonin	11.8905	11.7976	11.8914	11.7637	11.7577	11.6835	11.9067	12.3564	11.834	11.9308	11.8917	11.9895	0.121608	0.357817
P60981	DSTN	Destrin	12.6159	12.3124	12.4197	12.4544	12.6529	12.2336	12.506	12.0936	11.902	11.9325	12.0895	11.9401	-0.391441	0.0120895
Q8TEA8	DTD1	D-tyrosyl-tRNA(Tyr) deacylase 1;D-tyrosyl-tRNA(Tyr) deacylase	13.6673	13.4676	13.7017	13.5173	13.6094	13.441	13.4449	13.4588	13.4543	12.9657	13.4811	13.4012	-0.214542	0.0942465
Q9Y4J8	DTNA	Dystrobrevin alpha;Dystrobrevin beta	11.2697	11.4336	11.304	11.5136	11.3358	11.2252	11.1055	11.2746	11.0866	11.6442	11.1357	11.0804	-0.149581	0.258828
Q96EV8	DTNBP1	Dysbindin	10.043	10.3237	10.0657	10.0677	10.0812	10.1606	10.3265	9.79485	10.1406	10.6041	10.3117	10.2552	0.111379	0.466859
Q8N9I9	DTX3	Probable E3 ubiquitin-protein ligase DTX3	12.0055	12.2324	12.309	11.9538	12.5134	11.7511	11.9712	11.9126	11.8601	12.3002	12.0525	12.0204	-0.221663	0.136238
P23919	DTYMK	Thymidylate kinase	12.8945	13.1272	12.803	12.8004	13.3787	13.5165	13.6834	13.5093	13.4645	13.7847	13.5847	13.4281	0.566531	0.00113736
Q96G46	DUS3L	tRNA-dihydrouridine(47) synthase [NAD(P)(+)]-like	9.22167	9.20929	9.05914	9.06172	9.51707	9.65814	10.5201	10.026	10.0041	10.7826	9.79982	10.0273	0.903094	0.0010156
Q9UNI6	DUSP12	Dual specificity protein phosphatase 12	8.81356	9.18392	9.14232	9.24419	9.44678	9.97173	9.71922	9.00252	9.22444	9.23738	9.67892	9.26391	0.276433	0.186522
Q9BVJ7	DUSP23	Dual specificity protein phosphatase 23	10.7556	10.8803	10.7044	10.975	11.1456	10.8113	11.0504	10.5749	10.4848	10.66	11.2082	10.829	-0.0895619	0.592661
P51452	DUSP3	Dual specificity protein phosphatase 3	11.932	12.2146	12.1791	12.0079	12.2562	11.7781	11.9408	12.0092	11.8872	12.0403	11.8745	11.9322	-0.194793	0.0733452
P33316	DUT	Deoxyuridine 5-triphosphate nucleotidohydrolase, mitochondrial	11.0805	11.4015	10.9612	11.1672	11.2107	12.169	12.3029	12.116	12.1507	12.3941	12.5451	12.2742	1.11461	2.53958e-06
O14640	DVL1	Segment polarity protein dishevelled homolog DVL-1;Putative segment polarity protein dishevelled homolog DVL1P1	10.4763	11.2334	10.6597	10.4263	10.9731	10.353	11.0138	11.4097	10.8047	12.1721	10.7605	11.0741	0.330215	0.309655
O14641	DVL2	Segment polarity protein dishevelled homolog DVL-2;Segment polarity protein dishevelled homolog DVL-3	11.3097	12.1025	11.9583	11.4135	12.1087	11.6643	12.4311	12.4393	11.9536	12.9084	11.8736	12.2441	0.437841	0.108418
Q14204	DYNC1H1	Cytoplasmic dynein 1 heavy chain 1	12.0856	12.142	12.2803	12.0896	12.0625	11.8901	11.7915	11.9122	11.8094	11.718	11.8665	11.7611	-0.31074	0.00397424
O14576	DYNC1I1	Cytoplasmic dynein 1 intermediate chain 1	12.4633	12.7504	12.4996	12.6171	12.078	11.5849	11.703	11.2354	11.6317	11.1579	11.4494	11.9371	-0.953218	0.000168308
Q13409	DYNC1I2	Cytoplasmic dynein 1 intermediate chain 2	11.2103	11.6633	11.5437	11.2602	11.6853	11.2221	11.2415	11.2048	11.3587	11.5822	11.2975	11.209	-0.170295	0.213308
Q9Y6G9	DYNC1LI1	Cytoplasmic dynein 1 light intermediate chain 1	11.092	10.9921	11.1933	11.0187	11.025	11.0852	10.9032	10.917	10.8205	10.7074	10.9964	10.5758	-0.206271	0.0925829
O43237	DYNC1LI2	Cytoplasmic dynein 1 light intermediate chain 2	12.0694	12.3432	12.6786	12.3021	12.2096	11.5863	11.692	11.9106	12.016	11.861	11.9348	11.9426	-0.471555	0.00391186
P63167	DYNLL1	Dynein light chain 1, cytoplasmic	13.5037	13.8043	13.7887	13.4865	13.1935	14.4222	14.2786	14.8306	14.5803	14.0721	14.5147	14.4416	0.893231	0.000170561
Q96FJ2	DYNLL2	Dynein light chain 2, cytoplasmic	13.1215	13.6554	13.4981	12.9817	12.8957	12.5932	12.5628	12.8324	12.8199	12.2531	12.6192	12.5846	-0.621153	0.0031473
Q9NP97	DYNLRB1	Dynein light chain roadblock-type 1;Dynein light chain roadblock-type 2	10.9632	11.4589	11.1499	11.1688	11.1357	10.8319	11.032	10.9604	11.0019	11.1243	11.2148	10.9251	-0.162379	0.189899
Q56P03	EAPP	E2F-associated phosphoprotein	13.1138	12.7667	13.1058	13.2519	12.81	12.7565	13.2193	13.1423	13.083	13.0843	13.2338	13.2978	0.107085	0.465829
Q5JPH6	EARS2	Probable glutamate--tRNA ligase, mitochondrial	11.2052	11.4886	11.601	11.1021	11.5568	10.4712	10.3284	11.0707	10.5668	11.0552	10.3406	10.7751	-0.732472	0.00172044
Q9HAK2	EBF2	Transcription factor COE2;Transcription factor COE1;Transcription factor COE3	10.0557	10.2122	10.3017	10.3834	10.6264	11.1097	9.93185	10.0516	10.1046	10.2133	10.7549	10.7086	0.0947606	0.711013
Q99848	EBNA1BP2	Probable rRNA-processing protein EBP2	13.4423	13.613	13.7131	13.1378	13.769	13.9888	14.2397	14.0685	14.0603	13.8309	13.9957	13.9674	0.486576	0.00328284
O95672	ECEL1	Endothelin-converting enzyme-like 1	11.1486	11.3392	12.4104	10.8405	11.9662	10.6497	10.9033	10.4622	10.3697	10.9506	10.7154	10.4085	-0.903933	0.00579472
Q13011	ECH1	Delta(3,5)-Delta(2,4)-dienoyl-CoA isomerase, mitochondrial	12.2384	12.2984	12.2176	12.0684	12.5205	12.5344	13.0079	12.8367	12.6831	12.519	12.6712	12.5947	0.423768	0.00540206
Q9NTX5	ECHDC1	Ethylmalonyl-CoA decarboxylase	12.0105	12.4115	11.8899	12.2341	12.3434	11.6509	11.8104	11.5736	11.6986	11.9713	11.5444	11.8321	-0.451965	0.00482678
Q86YB7	ECHDC2	Enoyl-CoA hydratase domain-containing protein 2, mitochondrial	9.04022	10.1375	9.5441	9.03112	10.0677	9.02443	9.18087	9.03149	8.85755	10.0426	8.88311	9.2495	-0.38277	0.205398
P30084	ECHS1	Enoyl-CoA hydratase, mitochondrial	11.8669	11.8315	11.7837	11.8631	11.6692	11.5427	11.3594	11.6763	11.33	11.4393	11.5208	11.6696	-0.297433	0.0124504
P42126	ECI1	Enoyl-CoA delta isomerase 1, mitochondrial	12.4281	12.2885	12.2141	12.3802	12.3585	12.1696	12.1582	12.9243	12.6069	12.8479	12.7003	12.4846	0.222075	0.197988
Q16610	ECM1	Extracellular matrix protein 1	10.262	9.96754	9.45842	10.627	10.9474	10.5694	10.4529	9.7269	11.0551	10.3739	10.53	10.6807	0.231655	0.465001
Q5VYK3	ECPAS	Proteasome-associated protein ECM29 homolog	9.29142	9.12858	9.15793	9.26698	9.50608	9.25917	9.40712	9.17601	9.18174	9.10692	8.98509	9.23741	-0.0768477	0.524041
Q96F86	EDC3	Enhancer of mRNA-decapping protein 3	10.885	10.8965	11.0941	10.4709	11.1734	11.1935	11.5629	11.6695	11.2074	11.6537	11.1572	11.3118	0.489754	0.0105133
Q6P2E9	EDC4	Enhancer of mRNA-decapping protein 4	10.2831	10.1234	10.2969	10.0557	10.4384	10.3567	10.3359	10.7817	10.3574	10.8445	10.4113	10.2308	0.234521	0.129221
O60869	EDF1	Endothelial differentiation-related factor 1	12.6167	12.7194	12.951	12.4081	12.6793	12.5983	12.9739	13.074	12.8732	12.9781	13.0378	12.8153	0.2323	0.0949562
Q15075	EEA1	Early endosome antigen 1	12.1212	11.9303	12.1241	12.1247	12.0161	11.774	12.047	12.0913	12.2801	11.9496	12.1217	12.0881	-0.013031	0.916631
O75530	EED	Polycomb protein EED	10.6518	10.589	10.6821	10.4766	10.8954	11.1785	11.3794	11.4002	11.246	11.2194	11.3119	11.0044	0.589563	0.000254069
Q5VTE0	EEF1A1P5	Putative elongation factor 1-alpha-like 3;Elongation factor 1-alpha 1	12.562	12.4712	12.6622	12.5936	12.4771	12.5634	12.8368	13.0303	12.8108	12.4827	12.652	12.5809	0.154933	0.223805
Q05639	EEF1A2	Elongation factor 1-alpha 2	11.4367	10.549	11.1959	11.3332	10.7718	11.9805	10.8202	11.2052	11.1785	10.983	11.7595	11.5241	0.292778	0.273705
P24534	EEF1B2	Elongation factor 1-beta	12.596	12.7943	12.6965	12.632	12.5096	12.6854	12.584	12.9945	12.8479	13.006	12.6778	12.746	0.145956	0.225597
P29692	EEF1D	Elongation factor 1-delta	12.1074	12.567	12.2772	12.2851	12.3528	11.6989	11.7889	11.8482	11.9068	11.9699	11.8739	11.9603	-0.454033	0.00114438
O43324	EEF1E1	Eukaryotic translation elongation factor 1 epsilon-1	12.3766	11.7991	11.7609	11.7844	11.7255	11.5863	11.8932	12.1194	11.5082	11.4132	11.8255	11.5381	-0.191592	0.297151
P26641	EEF1G	Elongation factor 1-gamma	13.6694	13.5232	13.7324	13.3829	13.4854	13.4127	13.4957	13.8334	13.494	13.5622	13.6204	13.4619	-0.00430384	0.973458
P13639	EEF2	Elongation factor 2	12.3345	12.0545	12.329	12.1758	12.1909	12.7078	12.7568	13.0163	12.5606	12.5621	12.5928	12.5583	0.462281	0.00181587
O00418	EEF2K	Eukaryotic elongation factor 2 kinase	10.0518	9.74499	9.96961	10.7186	10.5366	11.0793	10.7171	11.0751	11.2723	11.0517	11.1242	11.2378	0.875317	0.000611188
Q12805	EFEMP1	EGF-containing fibulin-like extracellular matrix protein 1	11.849	11.3952	11.0997	11.8276	12.0425	11.9744	11.6428	11.1514	11.5347	11.4526	11.43	11.4271	-0.126666	0.556429
Q96C19	EFHD2	EF-hand domain-containing protein D2	11.7588	12.1282	11.8554	11.6825	11.8546	11.7314	12.1641	12.4523	11.92	12.4497	12.0604	11.9532	0.248558	0.142766
Q7Z2Z2	EFL1	Elongation factor Tu GTP-binding domain-containing protein 1	9.54864	9.67461	9.6725	9.79806	10.3454	9.75458	9.71631	9.60851	9.3995	9.88805	9.8062	9.67401	-0.11539	0.49767
O43281	EFS	Embryonal Fyn-associated substrate	11.5974	11.7766	11.5804	11.8263	11.7628	11.8854	12.0974	11.8735	11.9479	12.5515	12.0284	12.166	0.369872	0.0183713
Q15029	EFTUD2	116 kDa U5 small nuclear ribonucleoprotein component	11.5189	11.3783	11.456	11.2957	11.4391	11.652	11.8206	11.9779	11.62	11.6783	11.6153	11.6479	0.29843	0.0118572
Q63HQ2	EGFLAM	Pikachurin	11.8776	11.6051	11.8465	11.9141	12.2556	12.7095	12.2467	13.143	12.2453	12.9309	12.0665	12.1521	0.59938	0.0196922
P00533	EGFR	Epidermal growth factor receptor	12.187	12.3209	12.7057	11.9269	12.2842	12.4291	12.8084	12.8255	12.6921	12.607	12.6321	12.5948	0.370635	0.0223209
Q9GZT9	EGLN1	Egl nine homolog 1	11.8035	9.37419	11.4557	10.4573	11.3084	12.1169	13.2714	13.1806	11.8102	9.79725	12.5716	11.4541	1.14903	0.107455
Q9NZN4	EHD2	EH domain-containing protein 2	10.5003	10.6374	9.99699	10.6298	10.7926	10.4838	10.3724	9.99401	10.4548	10.2686	10.1585	10.3243	-0.217633	0.19673
Q9NZN3	EHD3	EH domain-containing protein 3	12.972	13.1268	13.1457	13.1272	12.6117	12.0875	12.1618	11.7906	12.2653	12.197	12.0998	12.319	-0.865093	5.96197e-05
Q9H223	EHD4	EH domain-containing protein 4	11.1372	11.666	11.294	11.4449	11.498	10.792	11.2021	11.0409	11.0561	11.2891	10.8332	10.8743	-0.395492	0.0127929
Q9H9B1	EHMT1	Histone-lysine N-methyltransferase EHMT1	11.1592	11.2186	11.3763	10.6911	11.1494	11.4543	11.9859	11.9857	11.6901	12.4736	11.6874	11.7747	0.74562	0.00220439
Q96KQ7	EHMT2	Histone-lysine N-methyltransferase EHMT2	10.2379	10.3825	10.8967	9.65734	10.738	11.4391	11.9777	11.9455	11.6306	12.5309	11.8663	11.6324	1.4779	0.000109424
O14681	EI24	Etoposide-induced protein 2.4 homolog	13.3347	13.9627	13.8294	13.2709	14.0149	13.7017	14.4537	13.9613	14.0604	14.3389	14.1644	14.0979	0.428674	0.0410734
P41567	EIF1	Eukaryotic translation initiation factor 1;Eukaryotic translation initiation factor 1b	11.9843	11.5356	11.7798	11.661	11.5021	11.5287	11.7016	12.1248	11.6901	11.23	11.7978	11.5534	-0.0316539	0.868187
Q8N9N8	EIF1AD	Probable RNA-binding protein EIF1AD	11.3075	11.8751	11.855	11.2956	11.5676	11.1799	11.6016	11.6281	11.5231	11.7642	11.544	11.4424	-0.053987	0.754442
P47813	EIF1AX	Eukaryotic translation initiation factor 1A, X-chromosomal;Eukaryotic translation initiation factor 1A, Y-chromosomal	12.2438	12.3362	12.564	12.1034	12.2274	12.2194	12.6642	12.6358	12.4469	12.172	12.2036	12.1425	0.0599499	0.703835
Q9BY44	EIF2A	Eukaryotic translation initiation factor 2A;Eukaryotic translation initiation factor 2A, N-terminally processed	10.8158	10.8559	10.8148	10.6222	11.3328	10.9164	10.9385	10.7292	10.7579	11.0678	10.8531	10.723	-0.0331588	0.834095
P19525	EIF2AK2	Interferon-induced, double-stranded RNA-activated protein kinase	10.7428	10.4224	10.5665	10.5937	10.6124	10.8331	10.9258	10.9095	11.2242	10.8394	10.9261	10.8449	0.341445	0.00713798
P49770	EIF2B2	Translation initiation factor eIF-2B subunit beta	9.92232	9.93531	10.1997	10.0098	10.0662	10.223	10.0732	9.96679	9.99608	10.2302	10.1525	10.0897	0.0778113	0.463331
Q9NR50	EIF2B3	Translation initiation factor eIF-2B subunit gamma	11.3479	11.439	11.4921	11.3944	11.279	11.6156	11.5918	11.6903	11.6256	11.6401	11.7825	11.6857	0.271166	0.00783949
Q9UI10	EIF2B4	Translation initiation factor eIF-2B subunit delta	11.2911	11.4413	11.5138	11.139	11.524	11.225	11.5311	11.6411	11.4006	12.0677	11.546	11.2668	0.143646	0.410887
Q13144	EIF2B5	Translation initiation factor eIF-2B subunit epsilon	8.81452	8.61273	9.11647	8.64304	9.6623	8.20732	9.72001	8.69137	8.55036	9.13859	8.53497	8.73877	-0.172473	0.580869
P05198	EIF2S1	Eukaryotic translation initiation factor 2 subunit 1	11.7427	11.7779	11.648	11.7156	11.9012	12.1101	12.0766	12.058	11.8912	12.0413	11.9955	11.9239	0.256737	0.0139892
P20042	EIF2S2	Eukaryotic translation initiation factor 2 subunit 2	12.7253	12.96	12.9299	12.5726	12.8064	13.0186	13.2916	13.2566	12.7869	13.154	13.1341	12.8457	0.27079	0.0583399
P41091	EIF2S3	Eukaryotic translation initiation factor 2 subunit 3;Putative eukaryotic translation initiation factor 2 subunit 3-like protein	11.9706	12.0738	12.1732	11.874	12.2819	12.079	12.3439	12.34	12.0106	12.2514	12.2897	12.0953	0.126696	0.30082
Q14152	EIF3A	Eukaryotic translation initiation factor 3 subunit A	12.1862	12.1624	12.2573	11.9866	12.2804	12.1766	12.3041	12.6943	12.3817	12.5286	12.4358	12.3468	0.235123	0.0619823
P55884	EIF3B	Eukaryotic translation initiation factor 3 subunit B	12.1976	11.9497	12.1596	12.1325	12.0671	12.0491	12.1931	12.432	12.1266	12.2111	12.3278	12.2189	0.121353	0.261064
Q99613	EIF3C	Eukaryotic translation initiation factor 3 subunit C;Eukaryotic translation initiation factor 3 subunit C-like protein	11.8738	12.0034	12.0566	11.7289	12.0003	11.9744	12.2276	12.4609	12.1478	12.4009	12.1057	12.1436	0.276094	0.0369535
O15371	EIF3D	Eukaryotic translation initiation factor 3 subunit D	12.1452	12.1855	12.2168	12.0275	12.3112	12.2713	12.5226	12.6477	12.2242	12.664	12.458	12.3125	0.265669	0.0411422
P60228	EIF3E	Eukaryotic translation initiation factor 3 subunit E	11.6405	11.7452	11.6842	11.4898	11.8733	11.5195	11.6199	11.9208	11.6247	12.1885	11.7178	11.7412	0.0751607	0.616818
O00303	EIF3F	Eukaryotic translation initiation factor 3 subunit F	10.692	11.0021	10.7889	10.4829	10.9665	10.6817	11.1746	11.2639	10.8364	11.4236	10.9947	10.8778	0.249609	0.15132
O75821	EIF3G	Eukaryotic translation initiation factor 3 subunit G	11.6674	11.5153	11.6565	11.2002	11.5035	11.198	11.6991	11.7789	11.6746	11.8408	11.5973	11.6691	0.128254	0.397065
O15372	EIF3H	Eukaryotic translation initiation factor 3 subunit H	12.3809	11.9955	12.2701	12.1322	12.1569	12.2526	12.4424	12.7108	12.3042	12.3075	12.4436	12.3322	0.211916	0.0935955
Q13347	EIF3I	Eukaryotic translation initiation factor 3 subunit I	13.0961	13.0543	13.2171	12.8174	13.3287	13.1393	13.4205	13.6592	13.3006	13.2278	13.3911	13.2865	0.24371	0.0822167
O75822	EIF3J	Eukaryotic translation initiation factor 3 subunit J	12.233	12.3439	12.479	12.265	12.4666	12.23	12.3674	12.3216	12.3407	12.7244	12.4512	12.3979	0.0472254	0.703198
Q9UBQ5	EIF3K	Eukaryotic translation initiation factor 3 subunit K	11.644	11.7232	11.794	11.6744	11.7925	11.735	11.9757	12.0316	11.8061	11.7926	11.8627	11.8078	0.133181	0.179577
Q9Y262	EIF3L	Eukaryotic translation initiation factor 3 subunit L	12.6492	12.5048	12.6541	12.3501	12.7178	12.5919	12.986	13.0493	12.5597	12.9377	12.7217	12.592	0.201685	0.158134
Q7L2H7	EIF3M	Eukaryotic translation initiation factor 3 subunit M	10.6449	10.4984	10.7078	10.5251	10.6987	10.4695	10.3957	10.5845	10.4485	10.6031	10.4441	10.4871	-0.124637	0.19614
P60842	EIF4A1	Eukaryotic initiation factor 4A-I	12.3286	12.2499	12.2557	12.3187	12.0692	13.0749	12.809	13.1772	13.0801	12.7353	12.9582	13.1999	0.760517	4.79397e-05
Q14240	EIF4A2	Eukaryotic initiation factor 4A-II;Eukaryotic initiation factor 4A-II, N-terminally processed	12.8699	12.5825	12.719	12.5748	12.9791	12.1101	12.4664	12.3143	12.377	12.2926	12.4053	12.1372	-0.444625	0.00253101
P38919	EIF4A3	Eukaryotic initiation factor 4A-III;Eukaryotic initiation factor 4A-III, N-terminally processed	11.9681	11.9262	12.0952	11.7343	11.9497	12.435	12.8094	12.6767	12.3073	12.3407	12.448	12.2885	0.537529	0.00119781
P23588	EIF4B	Eukaryotic translation initiation factor 4B	12.8403	12.9051	13.1313	12.5164	12.8947	12.6519	12.987	13.24	12.9195	13.3873	13.1533	12.9855	0.188806	0.257958
P06730	EIF4E	Eukaryotic translation initiation factor 4E	12.5882	13.0272	12.8781	12.6233	12.8714	13.1291	13.4294	13.4493	13.1624	13.4588	12.9789	13.3439	0.481191	0.00356001
O60573	EIF4E2	Eukaryotic translation initiation factor 4E type 2	9.26196	9.19295	8.88921	9.13689	8.94539	9.13959	8.97317	8.93547	9.02056	9.3243	9.20011	9.23534	0.03308	0.804425
Q13541	EIF4EBP1	Eukaryotic translation initiation factor 4E-binding protein 1	9.29419	9.8592	9.22852	10.0855	9.73622	10.0909	9.8311	9.81918	9.9919	10.1934	9.89975	9.89465	0.319399	0.0829476
Q9NRA8	EIF4ENIF1	Eukaryotic translation initiation factor 4E transporter	11.5672	12.1174	11.6544	11.3618	12.0306	11.3673	11.678	11.4848	11.5217	12.2107	11.6995	11.7428	-0.0741522	0.721538
Q04637	EIF4G1	Eukaryotic translation initiation factor 4 gamma 1	12.2627	12.588	12.4973	12.2359	12.4403	12.2	12.4601	12.4493	12.2652	12.6223	12.3233	12.1709	-0.0489924	0.711251
P78344	EIF4G2	Eukaryotic translation initiation factor 4 gamma 2	11.3978	11.2977	11.4386	11.1912	11.3177	11.4212	11.7409	11.7193	11.3322	11.6618	11.5496	11.3554	0.211468	0.088731
O43432	EIF4G3	Eukaryotic translation initiation factor 4 gamma 3	11.5094	11.7149	11.7397	11.4751	11.7348	11.5235	11.8873	11.7905	11.5924	11.7629	11.6949	11.6611	0.0670135	0.557829
Q15056	EIF4H	Eukaryotic translation initiation factor 4H	12.0215	12.6948	12.4221	12.0248	12.3525	12.2493	12.3024	12.6777	12.3017	13.0302	12.2557	12.3133	0.144053	0.480557
P55010	EIF5	Eukaryotic translation initiation factor 5	11.6138	11.411	11.6083	11.5045	11.6725	11.6149	11.761	11.7769	11.612	11.4318	11.6379	11.4099	0.0443008	0.70729
P63241	EIF5A	Eukaryotic translation initiation factor 5A-1	11.4517	11.6031	11.4641	11.5081	11.8849	11.787	11.4275	11.6639	11.5684	11.7437	11.6474	11.5414	0.0432494	0.737113
O60841	EIF5B	Eukaryotic translation initiation factor 5B	11.6422	11.9565	11.8302	11.613	11.8136	11.6627	11.7781	11.8504	11.7208	12.0465	11.9426	11.7413	0.0492496	0.688079
P56537	EIF6	Eukaryotic translation initiation factor 6	11.7827	11.4152	11.6475	12.1254	11.6975	12.0961	11.5535	11.6769	11.8254	11.4273	12.0745	12.0619	0.0828518	0.666653
Q53HC9	EIPR1	Protein TSSC1	11.4786	12.3149	12.0356	11.9238	12.007	11.1823	11.7101	11.3475	11.3305	11.6755	11.4827	11.5915	-0.477691	0.0117173
Q9BQ52	ELAC2	Zinc phosphodiesterase ELAC protein 2	10.6983	10.7656	11.0421	10.6302	10.9478	10.7584	11.1399	11.1079	10.9557	11.383	10.9144	10.8808	0.203194	0.165478
P08246	ELANE	Neutrophil elastase	10.7819	10.5547	10.8475	10.7501	11.1561	10.97	10.6844	10.5147	10.5275	10.8872	10.4594	10.6376	-0.149377	0.325778
Q15717	ELAVL1	ELAV-like protein 1	11.7095	11.7201	11.7942	11.4122	11.8719	11.8891	12.3845	12.2158	12.1465	12.3412	12.0668	12.0763	0.458423	0.00336092
Q12926	ELAVL2	ELAV-like protein 2;ELAV-like protein 4;ELAV-like protein 3	12.9603	12.0806	12.9607	12.2668	12.3713	12.6873	12.2408	12.2144	12.2297	12.4471	13.2449	12.4884	-0.0204088	0.942879
P0C7U0	ELFN1	Protein ELFN1	8.93998	9.21041	8.59743	8.46824	9.56652	9.02404	10.0216	9.63657	9.22908	10.1373	9.59613	9.65042	0.65707	0.0240552
Q92556	ELMO1	Engulfment and cell motility protein 1	11.7181	12.0146	12.0137	11.7632	12.1058	11.9536	12.1416	11.8383	11.9705	12.1107	12.0187	11.896	0.0668732	0.575471
Q96JJ3	ELMO2	Engulfment and cell motility protein 2	12.6011	12.9906	12.8178	12.7207	12.8596	12.3427	12.9184	12.0358	11.9968	12.1311	12.2691	12.2708	-0.517307	0.00931899
Q8IZ81	ELMOD2	ELMO domain-containing protein 2	11.6769	12.1093	11.7742	11.5076	11.5689	11.9003	12.2155	12.1246	12.0049	12.1247	12.0806	11.9771	0.333742	0.0196922
Q15370	ELOB	Transcription elongation factor B polypeptide 2	12.0052	12.2479	12.4282	12.1198	12.1621	12.1492	12.1797	12.4226	12.143	12.2278	12.2413	12.1999	0.0307279	0.796735
Q15369	ELOC	Transcription elongation factor B polypeptide 1	12.8714	12.9249	12.8909	12.9855	12.9523	12.8816	12.9469	13.0626	12.9846	12.9785	12.9918	12.9569	0.0468343	0.591262
O95163	ELP1	Elongator complex protein 1	10.0275	9.87191	10.1124	9.94011	9.96211	9.87646	9.83431	9.86332	9.73408	9.82875	10.0417	9.36696	-0.190584	0.158049
Q9H9T3	ELP3	Elongator complex protein 3	11.727	11.9571	11.9781	11.5862	12.0952	11.5131	11.775	11.85	11.6829	11.9792	11.6622	11.7273	-0.127354	0.350027
Q96EB1	ELP4	Elongator complex protein 4	8.76702	9.21714	8.83247	9.04681	10.2697	8.64896	9.18997	8.09892	8.6838	8.91084	8.2815	8.20879	-0.651954	0.049752
Q0PNE2	ELP6	Elongator complex protein 6	13.3175	13.8371	13.6839	13.4144	13.595	13.1006	13.1031	13.3034	13.1306	13.5	13.1753	13.1847	-0.355624	0.0146504
Q8N766	EMC1	ER membrane protein complex subunit 1	10.3585	10.4722	10.3684	10.436	10.6335	10.3557	10.4719	10.4136	10.1875	10.6107	10.3296	10.2361	-0.0815738	0.485395
Q15006	EMC2	ER membrane protein complex subunit 2	12.7139	13.5241	13.1365	12.808	13.1519	12.9629	13.0698	13.0742	12.9028	13.3822	12.8787	12.8775	-0.0457282	0.806293
Q9P0I2	EMC3	ER membrane protein complex subunit 3	11.7439	11.966	11.7061	11.5947	11.8849	11.5756	11.6975	11.6177	11.3785	11.6156	11.374	11.3444	-0.264345	0.0372224
Q5J8M3	EMC4	ER membrane protein complex subunit 4	9.29081	9.18962	9.06528	8.88245	9.39384	9.22274	8.93751	9.33452	9.37526	9.41339	9.08215	9.35672	0.081643	0.570052
Q9NPA0	EMC7	ER membrane protein complex subunit 7;Olfactory receptor 4K1	11.4871	11.7501	11.5911	10.9402	11.5524	10.8134	11.411	11.3231	11.3669	11.8544	11.356	10.8305	-0.184848	0.42599
O43402	EMC8	ER membrane protein complex subunit 8	12.523	12.8972	12.7937	12.3637	12.5494	12.5598	12.4904	12.6703	12.35	12.8854	12.5412	12.1933	-0.0981964	0.545926
P50402	EMD	Emerin	12.4811	12.661	12.4699	12.3689	12.8925	12.6159	12.5842	12.6992	12.4612	12.9251	12.7079	12.6119	0.0832471	0.54306
O00423	EML1	Echinoderm microtubule-associated protein-like 1	12.1465	12.2101	12.415	11.8196	12.4259	11.952	12.4849	12.7918	12.1988	13.0297	12.3222	12.3343	0.241372	0.269268
O95834	EML2	Echinoderm microtubule-associated protein-like 2	11.9489	12.0149	11.5717	11.6602	11.6413	11.1695	11.3266	10.8506	11.1832	11.1558	11.2323	11.1744	-0.611381	0.000422541
Q32P44	EML3	Echinoderm microtubule-associated protein-like 3	11.7946	12.1254	11.665	11.6012	12.052	11.262	11.5176	11.5257	11.2864	12.0174	11.4017	11.4209	-0.357411	0.0472005
Q9HC35	EML4	Echinoderm microtubule-associated protein-like 4	12.5109	12.7251	12.9022	12.4539	12.8162	12.9644	12.9577	12.9179	12.7605	12.7873	13.0781	12.821	0.21647	0.0864368
Q7Z589	EMSY	Protein EMSY	8.48947	9.0374	9.18291	8.25165	9.16496	9.14655	9.48564	9.29031	9.38347	9.81875	9.32488	9.38256	0.579317	0.0128729
Q8N8S7	ENAH	Protein enabled homolog	12.1432	12.1089	12.1134	12.2577	12.2301	13.3118	13.1131	13.0499	12.9375	12.8178	13.0094	13.4876	0.933198	2.47726e-05
O94919	ENDOD1	Endonuclease domain-containing 1 protein	12.0293	12.6746	11.8689	12.3205	12.3318	12.2443	12.279	11.8671	12.3733	12.1923	12.2361	12.1961	-0.046722	0.792478
Q14249	ENDOG	Endonuclease G, mitochondrial	11.5608	11.6983	11.5298	11.1902	11.971	11.7432	11.9957	11.9049	11.8114	12.8983	11.6534	12.4402	0.473858	0.0732395
Q8NFI3	ENGASE	Cytosolic endo-beta-N-acetylglucosaminidase	13.3237	13.8455	13.7776	12.7589	13.7859	12.7988	13.1954	13.1431	12.6671	13.5549	12.9003	12.8344	-0.484862	0.0590198
P06733	ENO1	Alpha-enolase	13.4943	14.2397	14.1942	13.7913	13.9492	12.8706	12.4738	12.7029	12.916	12.7436	12.6934	13.0771	-1.15127	2.54735e-05
P09104	ENO2	Gamma-enolase	13.2716	13.2472	13.1125	13.3161	13.0048	12.5189	12.336	12.3806	12.685	12.6937	12.8822	12.5437	-0.61329	0.000404741
P13929	ENO3	Beta-enolase	9.84007	10.2775	10.111	10.3954	10.4526	10.7181	10.433	11.7177	12.1177	11.8886	12.2393	10.6065	1.17339	0.00801843
Q9UHY7	ENOPH1	Enolase-phosphatase E1	11.5629	11.7585	11.9165	12.0861	11.8771	11.5979	11.7185	11.7284	11.8617	11.7352	11.7727	11.8735	-0.0847905	0.488714
Q13822	ENPP2	Ectonucleotide pyrophosphatase/phosphodiesterase family member 2	11.6726	11.3359	10.6099	11.902	11.9595	12.3681	11.1404	10.4444	11.689	11.2394	11.4411	11.365	-0.112086	0.774272
O43768	ENSA	Alpha-endosulfine	11.7388	11.6145	11.723	11.7869	11.8045	11.7603	11.7901	11.7294	11.8937	11.4829	11.9523	11.8531	0.0467045	0.690639
Q9NPA8	ENY2	Transcription and mRNA export factor ENY2	12.4085	12.4079	12.6751	12.3144	12.7524	12.4461	12.9803	13.0395	12.5434	12.9995	12.9231	12.7547	0.300706	0.0660323
P11171	EPB41	Protein 4.1	12.0619	11.8946	12.0651	11.9888	12.0437	11.7706	12.1062	12.1954	12.0004	12.066	12.1359	11.7549	-0.00664122	0.959762
Q9H4G0	EPB41L1	Band 4.1-like protein 1	13.2926	13.1267	13.1237	13.0958	13.1298	12.4776	12.9115	12.8238	12.7892	12.8376	13.1608	12.6938	-0.340229	0.0169642
O43491	EPB41L2	Band 4.1-like protein 2	13.0324	12.8989	13.0416	12.7091	12.6251	11.6715	11.8807	11.8967	11.9092	11.8093	11.7702	11.9092	-1.02618	2.60276e-06
Q9Y2J2	EPB41L3	Band 4.1-like protein 3;Band 4.1-like protein 3, N-terminally processed	13.1837	12.8614	13.3444	12.9678	12.8956	11.9859	12.6663	13.2203	12.5842	13.1464	12.3433	12.5695	-0.405442	0.0960321
Q9H329	EPB41L4B	Band 4.1-like protein 4B	9.36725	9.68776	9.64211	9.36509	9.90942	9.08073	9.96049	9.54006	9.73956	10.1056	9.83547	9.50678	0.0869169	0.684268
Q9HCM4	EPB41L5	Band 4.1-like protein 5	11.8198	11.5783	11.8275	11.4448	11.3376	11.7751	12.2222	12.46	11.915	12.0798	11.958	11.7589	0.422535	0.0202632
P29320	EPHA3	Ephrin type-A receptor 3;Ephrin type-A receptor 4;Ephrin type-A receptor 5	11.1206	11.0937	11.7924	11.0005	11.3683	11.0004	10.6696	10.5432	10.5955	10.7088	10.4373	10.7132	-0.608248	0.00276365
P07099	EPHX1	Epoxide hydrolase 1	12.9331	13.6279	12.8201	13.2225	13.2991	12.1946	12.8632	12.3966	12.3121	12.6212	12.3763	12.4842	-0.716504	0.00140567
P34913	EPHX2	Bifunctional epoxide hydrolase 2;Cytosolic epoxide hydrolase 2;Lipid-phosphate phosphatase	12.3305	13.5095	11.6773	13.3621	12.7577	11.6603	11.7018	11.0816	11.9315	11.8639	11.8054	12.0173	-1.00431	0.00864338
Q7L775	EPM2AIP1	EPM2A-interacting protein 1	12.1081	11.9934	12.3295	11.7656	12.4256	11.7959	11.9411	11.946	11.7082	12.144	11.6581	11.5337	-0.306285	0.0716377
Q9Y6I3	EPN1	Epsin-1	11.3388	11.7992	11.6092	11.5645	11.8677	11.0779	11.5383	11.2736	11.1761	11.8057	11.512	11.3169	-0.250108	0.137901
P07814	EPRS1	Bifunctional glutamate/proline--tRNA ligase;Glutamate--tRNA ligase;Proline--tRNA ligase	12.2541	12.1912	12.1314	11.957	12.0527	12.2955	12.3591	12.5431	12.276	12.5171	12.3339	12.1789	0.240372	0.0396448
P42566	EPS15	Epidermal growth factor receptor substrate 15	8.59728	9.41117	8.91772	8.48488	8.56897	8.03583	8.52589	9.04377	8.62484	9.18661	8.24527	8.36182	-0.221141	0.412035
Q9UBC2	EPS15L1	Epidermal growth factor receptor substrate 15-like 1	10.7977	10.8386	10.895	10.6521	10.6183	10.4241	10.5693	10.3995	10.4835	10.5386	10.5353	10.5842	-0.25538	0.0167041
Q12929	EPS8	Epidermal growth factor receptor kinase substrate 8	10.9931	10.7443	10.7557	11.1068	11.2632	11.125	11.2401	11.016	11.2073	11.2205	11.0716	11.1049	0.168157	0.185539
Q9NZ08	ERAP1	Endoplasmic reticulum aminopeptidase 1	11.3083	13.5976	11.5537	11.4164	12.1961	11.443	12.5918	11.642	11.4375	12.2005	11.4671	11.4332	-0.269386	0.555309
Q96RT1	ERBIN	Protein LAP2	10.8639	11.2435	11.0781	10.9199	11.5884	10.7541	10.9828	10.7496	10.7277	10.8401	10.7467	10.8493	-0.331584	0.032252
Q8IUD2	ERC1	ELKS/Rab6-interacting/CAST family member 1	9.99567	10.3653	10.4565	10.0278	10.2984	10.1903	10.6098	10.2826	10.2216	10.6212	10.1195	10.306	0.107139	0.484669
P07992	ERCC1	DNA excision repair protein ERCC-1	9.44845	9.4063	9.53917	9.24259	9.99154	9.24462	9.26487	8.82814	9.05823	9.46082	9.01561	8.62632	-0.45438	0.0269889
P19447	ERCC3	TFIIH basal transcription factor complex helicase XPB subunit	8.1094	8.22297	8.60716	7.20057	7.91247	8.57692	9.43807	8.69097	8.85748	9.07958	8.83888	8.94911	0.908203	0.00289421
Q9UKR5	ERG28	Probable ergosterol biosynthetic protein 28	13.0937	13.4158	13.1461	13.1448	13.2068	13.2949	12.9236	12.8214	12.5266	12.7884	12.8914	12.7022	-0.351647	0.0255504
Q969X5	ERGIC1	Endoplasmic reticulum-Golgi intermediate compartment protein 1	12.5022	12.9708	12.6818	12.6138	12.8091	11.8489	12.0169	11.5764	11.8089	11.8857	11.8047	11.9167	-0.878649	1.79068e-05
P84090	ERH	Enhancer of rudimentary homolog	11.8475	12.1499	12.3252	11.5945	11.9337	12.3869	12.3723	12.9757	12.6199	12.2781	12.4203	12.5339	0.542262	0.00674103
O43414	ERI3	ERI1 exoribonuclease 3	14.4699	14.4987	14.7261	14.5256	14.2273	14.6461	14.0019	14.4084	14.5804	14.2893	14.4093	14.7118	-0.0542057	0.747395
Q96DZ1	ERLEC1	Endoplasmic reticulum lectin 1	10.3917	10.3888	10.4275	9.76906	10.0493	9.82519	10.3483	9.82591	9.88148	9.73578	9.79402	9.90365	-0.303217	0.0833489
O75477	ERLIN1	Erlin-1	8.28466	8.26015	7.83534	9.01091	9.35988	8.13709	8.9618	8.48307	8.09136	8.14859	8.30401	7.71603	-0.287051	0.37514
O94905	ERLIN2	Erlin-2	12.7186	13.1303	13.1584	12.8899	12.4998	11.9418	12.0478	11.7902	11.9323	11.8127	11.9386	12.0309	-0.95163	2.65388e-05
Q7Z2K6	ERMP1	Endoplasmic reticulum metallopeptidase 1	10.9054	10.8606	10.8496	10.5366	10.9475	10.8457	11.3237	10.932	10.715	10.8886	10.8725	10.6	0.0625473	0.689978
Q96HE7	ERO1A	ERO1-like protein alpha	11.9155	11.9183	11.7771	11.8295	12.0307	12.3549	12.4173	12.391	12.1934	12.0279	12.4037	12.3093	0.405406	0.00232281
P30040	ERP29	Endoplasmic reticulum resident protein 29	11.3024	11.1864	11.2371	11.3838	10.2445	10.8395	10.5673	11.0667	10.9431	10.5719	11.0498	10.8492	-0.229781	0.311248
Q9BS26	ERP44	Endoplasmic reticulum resident protein 44	11.925	11.7488	11.7323	11.6741	12.2685	11.591	11.7211	11.6627	11.405	11.6528	11.478	11.4818	-0.299405	0.0370617
B3KNS4	ERVK3-1	0	12.3667	12.524	12.6009	12.1502	11.6154	13.0448	13.443	13.3878	13.2641	13.0723	13.5805	13.2129	1.03503	0.000172344
P10768	ESD	S-formylglutathione hydrolase	12.3402	11.9661	11.8218	12.2661	12.296	11.7394	11.643	11.7718	11.6642	11.8763	11.7399	11.6803	-0.407356	0.00502835
B1AK53	ESPN	Espin	12.4028	12.8182	12.9811	12.7649	13.3168	12.0061	12.0118	11.3311	11.8744	12.2483	11.7359	11.89	-0.98567	0.000334533
Q96DF8	ESS2	Protein DGCR14	10.7101	10.7727	10.8693	10.3813	10.3883	10.7502	11.1105	11.0215	10.8177	10.8391	10.8184	10.7046	0.241696	0.089434
Q9BSJ8	ESYT1	Extended synaptotagmin-1	10.6416	10.9001	10.8309	10.7783	10.9732	10.522	10.8496	10.4002	10.5486	10.8083	10.595	10.6443	-0.200818	0.104716
P62495	ETF1	Eukaryotic peptide chain release factor subunit 1	10.1693	10.0866	10.1783	10.0316	10.2664	10.4564	10.4958	10.6167	10.2657	10.2815	10.3625	10.2774	0.247276	0.0308918
P13804	ETFA	Electron transfer flavoprotein subunit alpha, mitochondrial	11.8069	11.4003	11.5265	11.3631	11.4154	11.4669	11.3842	11.9105	11.587	11.4482	11.3155	11.1855	-0.0313421	0.85329
P38117	ETFB	Electron transfer flavoprotein subunit beta	13.2264	13.2812	13.2882	13.1627	13.2226	13.2061	13.1197	13.6781	13.3003	13.4333	13.1491	13.0793	0.044639	0.748891
Q16134	ETFDH	Electron transfer flavoprotein-ubiquinone oxidoreductase, mitochondrial	10.9042	11.8389	11.2038	11.0309	11.7506	10.8464	11.095	10.8645	10.933	11.6182	11.0557	11.0285	-0.282634	0.213308
O95571	ETHE1	Persulfide dioxygenase ETHE1, mitochondrial	10.2806	10.5799	9.96177	10.1779	10.5219	10.0843	10.4926	10.0783	10.1107	10.3878	10.1297	10.1206	-0.103841	0.503953
Q96CN4	EVI5L	EVI5-like protein	11.195	11.323	11.3475	11.2117	11.4196	11.0346	11.0601	10.84	10.9991	11.279	10.9901	10.8654	-0.289622	0.0169756
Q9UI08	EVL	Ena/VASP-like protein	11.6647	11.9206	11.951	11.6311	11.1517	11.1435	11.577	11.6102	11.272	11.5027	11.2692	11.5336	-0.248353	0.158134
Q01844	EWSR1	RNA-binding protein EWS	12.4746	12.0111	12.5588	12.0849	12.0574	12.055	12.2079	12.9375	12.6531	12.5218	12.5947	12.4839	0.256073	0.184718
Q9NV70	EXOC1	Exocyst complex component 1	11.7611	12.2198	12.1803	11.7242	12.0632	11.9564	12.2379	12.2251	12.0804	12.4281	11.9545	11.9542	0.129796	0.398098
Q96KP1	EXOC2	Exocyst complex component 2	11.2653	11.7156	11.4726	11.3302	11.6584	11.2618	11.3682	11.2918	11.1816	11.4839	11.3564	11.2596	-0.173691	0.155536
O60645	EXOC3	Exocyst complex component 3	11.1524	11.2367	11.3098	11.237	11.4401	11.0669	11.2814	11.1395	11.0375	10.5956	11.0987	10.8645	-0.263173	0.0685138
Q96A65	EXOC4	Exocyst complex component 4	10.9505	11.2332	11.2872	11.0035	11.0498	11.1313	11.4104	11.3086	11.0234	11.4136	11.1454	11.0405	0.1056	0.415369
O00471	EXOC5	Exocyst complex component 5	10.4722	10.3598	10.4054	10.3683	10.5135	10.3864	10.5792	10.4931	10.2325	10.4177	10.3891	10.3471	-0.0173836	0.872515
Q8TAG9	EXOC6	Exocyst complex component 6	9.76658	9.79973	9.69692	9.69016	10.247	10.2362	10.3206	10.5162	10.1319	10.7217	10.5025	10.281	0.547086	0.00289052
Q9Y2D4	EXOC6B	Exocyst complex component 6B	12.1805	12.4158	12.42	12.1015	12.3583	11.9616	12.2102	12.0206	11.8633	12.0578	11.9468	12.1421	-0.266304	0.0271918
Q9UPT5	EXOC7	Exocyst complex component 7	12.0372	12.5005	12.3717	11.9886	12.6036	12.0367	12.2707	12.2517	11.9742	12.3705	12.0323	11.9077	-0.179769	0.262724
Q8IYI6	EXOC8	Exocyst complex component 8	11.9735	12.438	12.3264	11.9384	12.0467	12.1562	12.3038	12.2413	12.2096	12.4689	12.1447	12.2077	0.102863	0.44004
Q9Y2C4	EXOG	Nuclease EXOG, mitochondrial	6.78229	6.00812	6.13011			5.49509	6.46057	7.09433	5.82312	6.21657	5.80924		-0.15702	0.706385
Q9Y3B2	EXOSC1	Exosome complex component CSL4	11.7138	12.0142	11.8228	11.7313	12.1308	12.1458	12.303	12.5263	12.0646	12.8519	12.2256	12.1706	0.444245	0.016457
Q01780	EXOSC10	Exosome component 10	11.852	12.1696	12.073	11.8908	12.0512	12.205	12.615	12.8026	12.6397	13.1652	12.4865	12.3605	0.603328	0.00374734
Q13868	EXOSC2	Exosome complex component RRP4	11.2508	11.4039	11.4588	11.2697	11.7837	11.8866	12.1829	12.2816	11.8391	12.4756	11.9072	11.7766	0.61656	0.00260937
Q9NQT5	EXOSC3	Exosome complex component RRP40	11.3022	11.4598	11.1967	11.6308	11.8446	11.6504	11.5588	11.3071	11.5413	11.488	11.4806	11.5117	0.0185984	0.902573
Q9NPD3	EXOSC4	Exosome complex component RRP41	11.2569	11.1821	11.343	10.7978	11.5033	11.8265	11.8602	12.1602	11.6717	12.6533	11.7939	11.7069	0.736627	0.00317943
Q9NQT4	EXOSC5	Exosome complex component RRP46	8.35508	8.83611	8.35909	8.52609	9.01017	9.41151	9.64565	9.49511	9.62864	10.0526	9.37241	9.32122	0.943717	0.000203218
Q5RKV6	EXOSC6	Exosome complex component MTR3	11.7912	11.527	11.6332	11.4998	12.05	12.0572	12.4377	12.7329	12.1973	13.1105	12.1519	12.0557	0.691621	0.00699501
Q15024	EXOSC7	Exosome complex component RRP42	11.1035	11.2616	11.408	11.3391	11.3506	12.0054	11.8135	12.5537	11.8823	13.1854	11.7371	11.7642	0.841965	0.00717463
Q96B26	EXOSC8	Exosome complex component RRP43	9.37316	8.15852	8.38418	9.60923	9.60634	9.72798	9.28825	9.74278	9.2013	9.36435	9.37512	8.54358	0.294192	0.407335
Q06265	EXOSC9	Exosome complex component RRP45	12.3104	12.2307	12.3522	12.3032	12.6393	12.3083	12.8983	13.3029	12.8277	13.4878	12.7972	12.5796	0.518787	0.0263602
Q99504	EYA3	Eyes absent homolog 3	10.3909	11.3701	10.8366	10.4232	12.1413	11.3109	12.3276	10.9206	11.1931	13.4706	11.5948	11.1826	0.681918	0.201736
Q15910	EZH2	Histone-lysine N-methyltransferase EZH2	10.2948	10.2789	9.74664	10.2643	10.7571	10.8033	11.0925	10.8573	10.6634	11.3347	11.0133	10.7193	0.657892	0.00415986
P15311	EZR	Ezrin	12.1398	12.3272	12.3729	12.1929	12.2987	12.2519	12.7737	12.4345	12.6386	12.4418	12.8485	12.5716	0.299533	0.0336561
P00748	F12	Coagulation factor XII;Coagulation factor XIIa heavy chain;Beta-factor XIIa part 1;Coagulation factor XIIa light chain	11.2409	10.2645	10.3675	11.1249	11.6491	11.3564	10.8585	10.4367	10.8412	11.308	10.6787	11.0311	0.000720181	0.998918
P00734	F2	Prothrombin;Activation peptide fragment 1;Activation peptide fragment 2;Thrombin light chain;Thrombin heavy chain	11.8473	11.6294	10.8933	12.0882	12.0283	12.1697	11.9808	12.0576	11.9221	11.8259	12.2754	12.414	0.394904	0.0936638
P23610	F8A1	Factor VIII intron 22 protein	12.3753	12.4407	12.5267	12.3061	12.3055	12.7498	12.6448	12.8427	12.5876	12.999	12.7503	12.7806	0.374097	0.00330821
P00740	F9	Coagulation factor IX;Coagulation factor IXa light chain;Coagulation factor IXa heavy chain	11.6899	11.3009	11.0039	11.9443	11.7008	12.2793	11.8086	11.7425	12.0173	11.8913	12.1645	12.3246	0.504641	0.0196922
O00519	FAAH	Fatty-acid amide hydrolase 1	9.70111	9.87371	9.44256	9.60289	10.122	9.35536	10.3244	9.69332	9.86267	9.67885	9.98622	9.42727	0.0126951	0.955828
Q01469	FABP5	Fatty acid-binding protein, epidermal	12.5792	12.4952	13.0586	13.2774	11.725	12.8003	11.9707	12.2079	12.119	11.5811	12.0043	12.3379	-0.481207	0.125054
O15540	FABP7	Fatty acid-binding protein, brain	13.3702	14.6248	14.8342	14.2615	13.8013	12.0396	12.1999	11.6356	12.7872	12.0707	12.066	13.0697	-1.91146	0.000101681
O95864	FADS2	Fatty acid desaturase 2	13.1675	12.9323	13.3933	13.2119	13.6654	12.7976	13.3215	13.3222	12.7047	12.7638	13.0297	12.6918	-0.326726	0.0938282
Q9UNN5	FAF1	FAS-associated factor 1	12.268	12.4678	12.3051	12.3013	12.6244	12.6376	12.684	12.9484	12.8412	13.1452	12.9437	12.8371	0.469154	0.00234273
Q96CS3	FAF2	FAS-associated factor 2	11.9959	12.1175	12.097	11.8342	11.9765	11.8285	11.6649	11.8138	11.9023	11.9224	11.985	11.981	-0.133119	0.213281
P16930	FAH	Fumarylacetoacetase	13.0254	14.7726	13.6161	13.956	14.2656	13.0154	13.085	12.5301	13.0661	13.4535	12.9821	13.2397	-0.874027	0.00977445
Q6P587	FAHD1	Acylpyruvase FAHD1, mitochondrial	11.9254	11.8535	11.9954	11.7016	12.0649	11.5938	11.4237	12.2711	11.7681	12.2015	11.6885	11.5184	-0.127427	0.506808
Q96GK7	FAHD2A	Fumarylacetoacetate hydrolase domain-containing protein 2A	8.28974	8.45691	8.25482	8.19691	9.0707	8.00128	8.16579	8.31838	8.03301	8.26674	8.0625	7.77978	-0.364177	0.0568389
Q9NVQ4	FAIM	Fas apoptotic inhibitory molecule 1	10.6627	10.6562	9.42989	10.3503	10.3691	10.1701	10.4636	10.4242	10.1546	10.3724	10.4933	10.0083	0.00442361	0.985913
Q5T8I3	FAM102B	Protein FAM102B	10.7785	10.8996	10.9898	10.8732	11.1931	10.8932	11.7399	11.555	11.4133	11.9274	11.3736	11.3191	0.513375	0.0131486
Q9NRY5	FAM114A2	Protein FAM114A2	12.17	12.6299	12.3628	12.1712	12.2632	11.7643	12.0245	11.9633	11.8638	11.9891	11.9564	11.9675	-0.386734	0.00435965
Q9NZB2	FAM120A	Constitutive coactivator of PPAR-gamma-like protein 1	11.1723	11.2963	11.4234	10.8442	11.1967	10.4019	10.7267	10.8357	10.6832	11.0455	10.6542	10.7774	-0.454467	0.00713798
Q96EK7	FAM120B	Constitutive coactivator of peroxisome proliferator-activated receptor gamma	11.3446	11.3924	11.448	11.3019	12.4027	10.8823	11.4815	11.3618	11.278	11.3966	11.4607	11.139	-0.292221	0.198763
Q92567	FAM168A	Protein FAM168A	12.7143	12.6853	12.9612	12.4649	12.9359	12.4402	12.4718	12.9508	12.6399	13.093	12.6806	12.6585	-0.0473537	0.785161
Q9Y6X4	FAM169A	Soluble lamin-associated protein of 75 kDa	12.7839	12.8235	12.7925	12.3528	12.4574	11.3376	11.5385	11.4491	11.4168	11.5351	11.3781	11.5624	-1.18237	1.73626e-06
A8MVW0	FAM171A2	Protein FAM171A2	9.66334	11.2832	10.231	10.1278	9.90185	10.1419	10.3354	10.5152	10.9703	11.521	10.4472	10.8352	0.439457	0.205308
Q8N128	FAM177A1	Protein FAM177A1	11.4049	11.7841	11.7174	11.5442	11.8835	11.2176	11.5578	11.2486	11.2514	11.5675	11.2935	11.209	-0.331735	0.0206922
O75063	FAM20B	Glycosaminoglycan xylosylkinase	11.7211	11.8346	11.7512	11.3168	12.1576	12.4442	12.3778	12.344	12.2536	12.8265	12.4065	12.4578	0.688076	0.00100125
Q92520	FAM3C	Protein FAM3C	9.89888	10.1984	9.98157	9.99828	10.4404	9.57999	9.65438	9.60714	9.53486	10.2457	9.54389	9.68407	-0.410624	0.022614
Q14320	FAM50A	Protein FAM50A;Protein FAM50B	11.6729	11.3575	11.5111	11.4559	11.4561	11.7952	11.9354	12.3045	11.8316	12.3615	12.0743	11.8131	0.52581	0.0025279
Q658Y4	FAM91A1	Protein FAM91A1	11.6318	11.6827	11.5062	11.4537	11.8114	11.1071	11.1924	11.1912	10.9064	11.3164	11.1101	11.069	-0.48965	0.000751079
Q8NCA5	FAM98A	Protein FAM98A	11.4411	11.5102	11.5373	11.4608	11.6941	11.2463	11.2784	11.2529	11.2014	11.3573	11.1607	11.1591	-0.292102	0.0065005
Q52LJ0	FAM98B	Protein FAM98B	11.3822	10.6484	11.3034	10.8261	10.6313	10.8286	10.7909	10.9251	10.8401	10.2076	10.9189	10.591	-0.229374	0.266879
Q9NVI1	FANCI	Fanconi anemia group I protein	8.12119	8.16378	8.12735	8.00727	8.61535	8.9706	9.48361	10.0497	9.45833	9.24996	9.9674	9.21076	1.27735	9.58437e-05
Q9Y4F1	FARP1	FERM, RhoGEF and pleckstrin domain-containing protein 1	11.5563	12.2374	12.3377	11.8151	12.1501	12.3719	12.4579	12.4775	12.1677	13.1689	12.2216	12.3617	0.441689	0.0537004
O94887	FARP2	FERM, RhoGEF and pleckstrin domain-containing protein 2	10.1552	9.97261	9.95984	10.0476	10.1721	9.71831	9.92744	10.1819	9.71355	10.2955	9.93268	9.98879	-0.0960222	0.496549
Q9Y285	FARSA	Phenylalanine--tRNA ligase alpha subunit	11.2523	10.6292	11.1088	10.8346	10.8537	10.7353	10.8618	11.0705	10.7477	10.593	10.9515	10.8885	-0.100239	0.505486
Q9NSD9	FARSB	Phenylalanine--tRNA ligase beta subunit	12.4514	12.0936	12.4637	12.1285	12.1047	12.2081	12.0965	12.3524	12.0997	12.1618	12.2788	12.2114	-0.0471285	0.703807
P49327	FASN	Fatty acid synthase;[Acyl-carrier-protein] S-acetyltransferase;[Acyl-carrier-protein] S-malonyltransferase;3-oxoacyl-[acyl-carrier-protein] synthase;3-oxoacyl-[acyl-carrier-protein] reductase;3-hydroxyacyl-[acyl-carrier-protein] dehydratase;Enoyl-[acyl-carrier-protein] reductase;Oleoyl-[acyl-carrier-protein] hydrolase	11.4373	11.3632	11.6059	11.4551	11.4986	11.6269	12.124	12.0808	11.6414	11.9906	11.6149	11.5366	0.330145	0.0358604
P22087	FBL	rRNA 2-O-methyltransferase fibrillarin	12.4814	12.4169	12.3612	11.8661	12.4108	12.3799	12.5246	12.7074	12.3993	12.3706	12.3951	12.2906	0.130929	0.368101
A6NHQ2	FBLL1	rRNA/tRNA 2-O-methyltransferase fibrillarin-like protein 1	12.5535	12.0549	12.3573	11.6305	12.0848	12.3213	12.4341	12.6388	12.4336	12.3586	12.1644	12.0853	0.211823	0.250005
P98095	FBLN2	Fibulin-2	11.2772	11.1009	11.2307	11.6889	11.5378	11.5714	11.7585	11.9651	12.192	11.3612	11.9345	11.8339	0.435269	0.0241878
Q9UBX5	FBLN5	Fibulin-5	11.7671	12.4534	11.9075	12.3511	14.1096	12.5394	12.5006	12.7614	12.9031	14.1798	13.8819	12.4542	0.513754	0.319198
P35555	FBN1	Fibrillin-1	10.6226	11.5373	11.7262	11.3318	14.0397	11.4264	11.7686	10.6566	10.54	10.9926	10.6319	10.6717	-0.896102	0.119148
P09467	FBP1	Fructose-1,6-bisphosphatase 1	10.0549	10.2752	9.68722	10.3889	10.9143	9.87675	9.85808	9.14705	9.95142	10.1618	9.50084	9.8877	-0.495015	0.0600355
Q9UKC9	FBXL2	F-box/LRR-repeat protein 2;F-box/LRR-repeat protein 20	12.6096	12.9152	12.6921	12.7855	12.9064	12.6139	12.5891	12.5087	12.5101	12.6413	12.6233	12.5412	-0.206406	0.0451546
O94952	FBXO21	F-box only protein 21	11.9812	11.7727	12.1182	12.0353	12.3528	11.9962	12.0036	11.6468	11.5221	11.6126	11.7143	11.658	-0.315825	0.040441
Q8NEZ5	FBXO22	F-box only protein 22	11.9816	12.0187	11.9014	11.7924	12.143	11.8529	11.9839	12.1031	11.8494	12.1541	11.9467	11.9422	0.00858781	0.944814
Q9NRD1	FBXO6	F-box only protein 6	11.2958	11.532	11.3795	11.4186	11.6162	10.7173	11.1062	10.7944	10.9013	11.3607	10.6381	10.8992	-0.531673	0.00293956
Q5XUX1	FBXW9	F-box/WD repeat-containing protein 9	13.0307	13.0973	13.2065	12.8935	13.1561	12.7902	12.8877	12.554	12.6065	13.1212	12.746	12.8781	-0.279156	0.0413971
Q9Y6R7	FCGBP	IgGFc-binding protein	12.0687	11.9689	11.5414	11.7814	11.5961	12.0739	11.2582	11.0212	11.5359	11.2506	11.3382	11.7666	-0.32775	0.125858
O75636	FCN3	Ficolin-3	11.6842	11.3115	10.6769	11.6715	11.6372	12.23	11.3104	10.9526	11.4764	11.4348	11.5927	12.7044	0.275367	0.433347
Q8N0W3	FCSK	L-fucose kinase	11.3414	10.8172	10.5016	11.4923	11.5952	11.0035	10.5564	10.2391	10.6507	10.1734	10.5425	10.6739	-0.601026	0.0211999
P14324	FDPS	Farnesyl pyrophosphate synthase	12.1034	12.2301	12.2354	12.2879	12.0676	13.4737	13.0444	13.1722	13.2038	12.7563	13.6624	13.1161	1.01927	4.87673e-05
P10109	FDX1	Adrenodoxin, mitochondrial	12.2157	12.91	12.2915	12.5918	12.8584	12.4137	12.747	12.3007	12.4252	12.9192	12.6754	12.8977	0.0520947	0.799711
P22570	FDXR	NADPH:adrenodoxin oxidoreductase, mitochondrial	11.6838	11.897	11.8763	11.6987	11.5782	11.6219	11.8988	12.0897	11.9257	12.5391	12.2799	12.1051	0.318931	0.0709405
P39748	FEN1	Flap endonuclease 1	11.8621	11.8807	11.8439	11.6133	11.8247	12.9168	12.9497	13.2244	12.9755	12.9587	12.9227	12.8427	1.16515	9.16333e-07
Q96AC1	FERMT2	Fermitin family homolog 2	10.5914	11.0116	10.8925	10.8807	11.0886	10.5631	10.4656	10.4305	10.4127	10.1675	10.6021	10.687	-0.417475	0.00663015
Q9UGM5	FETUB	Fetuin-B	13.0156	12.3305	12.0578	13.4047	12.8351	13.4424	12.5399	12.1147	13.3855	12.5558	13.2778	13.478	0.241811	0.503059
P02671	FGA	Fibrinogen alpha chain;Fibrinopeptide A;Fibrinogen alpha chain	12.5574	12.1974	11.6346	12.5137	12.3773	13.2695	12.8909	11.9566	12.4699	12.1361	12.4434	13.8986	0.467462	0.210998
P02675	FGB	Fibrinogen beta chain;Fibrinopeptide B;Fibrinogen beta chain	12.6833	12.1297	11.6842	12.6518	12.6241	13.3961	12.8955	12.011	12.5997	12.3338	12.5058	13.8047	0.437763	0.224541
Q96M96	FGD4	FYVE, RhoGEF and PH domain-containing protein 4	8.62612	9.27757	9.24753	9.02757	9.70394	8.66803	8.58471	8.54634	8.22227	9.06587	8.77968	8.52027	-0.54981	0.0178147
P02679	FGG	Fibrinogen gamma chain	12.964	12.2496	11.5879	13.0769	12.519	13.6188	12.8105	12.095	12.9057	12.2383	12.6575	14.1418	0.444487	0.310771
P07954	FH	Fumarate hydratase, mitochondrial	12.1416	11.9161	12.0209	11.9925	11.5979	12.4009	12.2592	12.4003	12.3153	12.107	12.2124	12.154	0.330363	0.0158813
Q5W0V3	FHIP2A	Protein FAM160B1	11.4805	11.2557	11.8277	10.8431	11.0827	10.4884	10.8958	10.5109	10.3656	10.6436	10.657	10.7145	-0.6871	0.0022737
P49789	FHIT	Bis(5-adenosyl)-triphosphatase	10.0584	10.1302	9.65898	9.9785	10.0237	9.45277	9.67204	9.58507	9.90906	10.1346	9.57378	9.59266	-0.267103	0.0959498
Q13642	FHL1	Four and a half LIM domains protein 1	13.4395	14.1137	13.8899	13.718	13.531	13.0002	12.753	11.9936	12.7193	12.0728	12.2831	13.0803	-1.18095	0.000377589
Q2V2M9	FHOD3	FH1/FH2 domain-containing protein 3	9.3554	9.81703	9.50863	9.26147	9.67155	9.70391	9.61701	9.93812	9.58963	10.6252	9.9719	9.52383	0.329985	0.139249
O43427	FIBP	Acidic fibroblast growth factor intracellular-binding protein	11.5505	11.4141	11.4475	11.1755	11.4742	11.6923	11.5877	11.5717	11.3555	11.5852	11.5058	11.5839	0.142228	0.196888
Q6UN15	FIP1L1	Pre-mRNA 3-end-processing factor FIP1	11.3313	11.6979	11.6489	11.4047	11.9005	11.5448	12.1353	12.0111	11.9073	12.2212	11.9759	11.8431	0.351723	0.0376087
Q5T1M5	FKBP15	FK506-binding protein 15	9.85738	9.91836	10.2345	9.78545	10.238	9.86678	10.2231	10.0399	9.94129	10.2702	9.81687	9.93394	0.00640085	0.968106
P26885	FKBP2	Peptidyl-prolyl cis-trans isomerase FKBP2	9.74648	10.286	10.0666	9.62425	9.91595	9.17055	9.56961	9.26062	9.39197	9.79812	9.29254	9.57022	-0.491618	0.00870932
Q00688	FKBP3	Peptidyl-prolyl cis-trans isomerase FKBP3	12.0914	11.9436	12.0638	11.8375	11.7706	12.1945	12.0483	12.6826	12.4762	12.2667	12.3906	12.367	0.405163	0.00855675
Q02790	FKBP4	Peptidyl-prolyl cis-trans isomerase FKBP4;Peptidyl-prolyl cis-trans isomerase FKBP4, N-terminally processed	12.659	12.3387	12.5567	12.3046	12.4516	12.5488	12.5727	12.5451	12.4425	12.4193	12.5707	12.2763	0.0200787	0.87048
Q13451	FKBP5	Peptidyl-prolyl cis-trans isomerase FKBP5;Peptidyl-prolyl cis-trans isomerase FKBP5, N-terminally processed	11.1576	11.0559	10.8633	11.1155	11.3553	12.1938	12.3127	12.1827	12.0647	11.733	12.3544	11.8344	0.986996	3.61531e-05
Q14318	FKBP8	Peptidyl-prolyl cis-trans isomerase FKBP8	11.8211	11.8803	11.7708	11.5234	11.786	11.5979	12.0086	11.8709	11.7713	12.008	11.7317	11.619	0.0447458	0.736866
O95302	FKBP9	Peptidyl-prolyl cis-trans isomerase FKBP9	13.4252	13.6652	13.3141	13.717	13.6755	13.1845	13.3094	13.2653	13.3923	13.5418	13.1476	13.4554	-0.231328	0.0764503
Q9UIM3	FKBPL	FK506-binding protein-like	11.5563	12.5245	12.029	11.8078	12.3848	11.8713	12.5733	12.0138	12.0664	12.7606	12.5675	12.287	0.245219	0.313109
Q13045	FLII	Protein flightless-1 homolog	10.6738	10.8821	10.8619	10.5726	10.4616	10.9415	11.1756	10.8407	10.8618	10.9479	10.9941	10.8998	0.261201	0.0381549
P21333	FLNA	Filamin-A	11.7607	12.6615	11.9767	12.2593	12.1912	11.7309	11.6971	11.3479	11.5661	11.6561	11.4688	11.9057	-0.545217	0.00687502
O75369	FLNB	Filamin-B	11.4675	12.0965	11.5973	12.0599	12.05	11.3969	11.6269	11.1194	11.5437	11.5497	11.4492	11.5547	-0.391324	0.025073
Q14315	FLNC	Filamin-C	11.6289	11.9229	11.8556	11.987	11.866	11.6557	11.8761	11.3636	11.8499	11.6649	11.5986	11.8728	-0.154713	0.243831
O75955	FLOT1	Flotillin-1	12.9883	13.2672	13.2428	12.8314	13.0603	13.1405	13.2582	12.8309	13.0628	13.0028	13.2719	13.1779	0.028408	0.842656
Q14254	FLOT2	Flotillin-2	11.2957	11.5423	11.3246	11.2989	11.5272	11.5943	11.3434	10.948	11.5123	11.081	11.5264	11.5781	-0.0286626	0.868095
Q96CP2	FLYWCH2	FLYWCH family member 2	11.7535	11.791	12.1283	11.8131	11.9716	11.7178	11.7933	12.323	12.3389	12.3519	11.9481	12.1452	0.196822	0.235606
Q96HJ9	FMC1	UPF0562 protein C7orf55	11.516	11.5001	11.4575	11.3828	11.8135	11.7336	11.4293	11.585	11.344	11.7626	11.5025	11.3889	0.00117468	0.993602
Q68DA7	FMN1	Formin-1	10.9326	10.7628	10.9438	10.7433	10.9115	10.4622	10.6574	10.666	10.8437	10.9881	10.8302	10.4931	-0.152982	0.236992
Q9NZ56	FMN2	Formin-2	10.285	10.7783	10.6129	10.6165	10.6897	10.4818	10.8441	10.7536	10.8344	11.1362	10.5951	10.6185	0.155464	0.30577
Q96PY5	FMNL2	Formin-like protein 2	10.46	10.5595	10.8848	10.6059	11.0159	10.9089	10.5692	10.4689	10.6289	10.4129	10.9198	10.7653	-0.0375019	0.825904
Q06787	FMR1	Fragile X mental retardation protein 1	11.9835	12.1618	12.1887	11.7637	12.2099	12.179	12.5418	12.5674	12.2651	12.6718	12.5244	12.4079	0.389525	0.0107817
P02751	FN1	Fibronectin;Anastellin;Ugl-Y1;Ugl-Y2;Ugl-Y3	11.7041	11.5561	11.3485	12.1991	11.9436	12.3392	11.9062	11.7248	12.4227	11.992	12.1722	12.765	0.438587	0.0640401
Q9H479	FN3K	Fructosamine-3-kinase	12.5759	12.7014	12.8846	12.6183	12.4607	12.2151	12.552	12.3129	12.1431	12.4344	12.3531	12.34	-0.312368	0.016457
Q9HA64	FN3KRP	Ketosamine-3-kinase	11.1223	11.3381	11.4011	11.3733	11.0594	11.0443	11.4423	11.4133	10.9145	11.1667	10.9604	11.02	-0.12148	0.409108
Q8N3X1	FNBP4	Formin-binding protein 4	10.4217	10.4762	10.7351	9.85976	10.2879	11.4493	11.7584	11.6732	11.7939	12.7104	12.3542	11.4483	1.52784	9.87078e-05
Q9P278	FNIP2	Folliculin-interacting protein 2	5.61857	7.01199	5.61667	6.24007		6.94733	6.69285	7.18575	6.61409	7.51414	7.16838	6.31183	0.797373	0.031124
P49354	FNTA	Protein farnesyltransferase/geranylgeranyltransferase type-1 subunit alpha	11.4093	11.3579	11.3601	11.5636	11.9138	11.2597	11.2845	11.432	11.5227	10.9797	11.3227	11.2775	-0.223975	0.133131
Q9HBA9	FOLH1B	Putative N-acetylated-alpha-linked acidic dipeptidase;Glutamate carboxypeptidase 2	11.3735	11.3001	10.7693	10.755	11.334	10.2387	10.1654	9.99721	9.84605	10.5473	9.92655	9.9782	-1.00647	0.000134602
P85037	FOXK1	Forkhead box protein K1	11.408	11.3698	11.386	11.9741	11.6775	11.6587	11.6106	11.5626	11.7337	12.066	11.6349	11.698	0.146133	0.34741
Q96CU9	FOXRED1	FAD-dependent oxidoreductase domain-containing protein 1	10.7849	10.2641	9.9765	9.82589	10.3557	10.1594	10.9063	11.2665	10.4314	11.3842	10.9018	10.253	0.516096	0.0816525
Q5SYB0	FRMPD1	FERM and PDZ domain-containing protein 1	9.45488	8.02056	7.84937	8.89106	8.73049	10.695	9.45545	8.7886	9.46194	8.83785	10.0553	9.57655	0.963677	0.0309631
O94915	FRYL	Protein furry homolog-like	11.0436	10.989	11.0443	10.9322	11.1569	11.124	10.9597	11.2554	11.1547	11.414	11.076	10.9708	0.103192	0.379857
Q92765	FRZB	Secreted frizzled-related protein 3	9.81717	9.39369	9.98401	9.91585	10.5498	9.97951	9.27988	8.73711	9.1049	8.91265	9.65733	9.51251	-0.620121	0.0348057
Q16658	FSCN1	Fascin	12.288	13.1092	12.9669	12.7012	13.1684	12.177	12.4231	12.1235	12.0543	11.9956	12.271	12.5279	-0.62212	0.00428547
Q9BTV5	FSD1	Fibronectin type III and SPRY domain-containing protein 1	12.7022	13.4206	14.2062	14.3307	13.4861	14.616	14.5864	13.785	13.7091	14.3047	13.8289	13.6255	0.435972	0.207098
Q9BXM9	FSD1L	FSD1-like protein	10.5749	10.5521	10.545	10.1158	10.3129	10.6273	10.851	10.9662	10.4813	11.3062	10.684	10.5604	0.362237	0.0502217
Q12841	FSTL1	Follistatin-related protein 1	12.1229	11.3979	11.5791	11.9043	11.486	12.4406	12.0861	11.3216	11.7443	11.361	11.6629	11.696	0.060877	0.814322
Q8N475	FSTL5	Follistatin-related protein 5	11.5883	11.4112	11.3321	11.9872	12.3233	12.1883	11.7944	12.6376	12.0376	11.9847	12.2117	11.7725	0.361135	0.126298
P02794	FTH1	Ferritin heavy chain;Ferritin heavy chain, N-terminally processed	11.2018	11.7086	11.1541	11.6503	11.3655	10.8065	10.7614	10.4317	10.4518	10.5568	10.552	10.699	-0.807609	0.000107062
P02792	FTL	Ferritin light chain	10.781	11.7687	10.5732	11.2118	10.6588	11.0308	10.3688	9.75056	10.6875	10.72	10.6046	10.5434	-0.469299	0.108007
Q9C0B1	FTO	Alpha-ketoglutarate-dependent dioxygenase FTO	10.4794	9.88244	9.99915	10.2512	10.5571	10.4785	10.3652	10.632	10.4099	10.1432	10.2983	10.0965	0.112357	0.5123
Q96AE4	FUBP1	Far upstream element-binding protein 1	11.649	11.5074	11.717	11.4368	11.5342	11.8423	11.9349	12.2752	12.0702	12.1285	12.1055	11.8562	0.461503	0.00148575
Q96I24	FUBP3	Far upstream element-binding protein 3	12.892	13.1286	13.1639	12.8114	13.1446	13.0276	13.44	13.5278	13.238	13.5889	13.2168	13.3855	0.318252	0.0312323
Q8IVP5	FUNDC1	FUN14 domain-containing protein 1	10.6176	10.2082	10.0761	10.3275	10.2782	10.007	9.97959	10.0267	9.97197	9.34328	9.79128	10.0125	-0.425457	0.0168017
Q9BWH2	FUNDC2	FUN14 domain-containing protein 2	12.8636	13.2141	12.8849	12.7001	12.897	12.6943	12.9406	12.7029	12.7657	13.328	12.7509	12.7945	-0.0580885	0.717042
P35637	FUS	RNA-binding protein FUS	12.3301	11.8356	12.3289	11.8963	11.8143	12.5746	12.695	13.0535	13.0072	12.2182	12.8659	12.6603	0.683917	0.00254218
P51114	FXR1	Fragile X mental retardation syndrome-related protein 1	13.3332	13.4	13.3905	13.0663	13.1418	13.4353	13.4528	13.3746	13.3176	13.6001	13.5517	13.1817	0.149897	0.218808
P51116	FXR2	Fragile X mental retardation syndrome-related protein 2	12.0192	12.0474	12.2242	11.5642	12.2312	11.3882	12.1374	12.011	11.5627	12.2795	12.0059	11.9759	-0.108625	0.601918
Q9BQS8	FYCO1	FYVE and coiled-coil domain-containing protein 1	12.283	12.2078	12.2435	12.1799	12.4631	11.958	11.9434	11.9216	11.9535	12.0959	11.9835	12.0423	-0.290033	0.00704734
Q96QD9	FYTTD1	UAP56-interacting factor	11.3664	11.4069	11.3469	11.266	11.3589	11.2327	11.2275	11.4656	11.3271	11.7876	11.4609	11.0293	0.0124595	0.938569
Q13283	G3BP1	Ras GTPase-activating protein-binding protein 1	11.0098	11.0341	10.9289	11.1078	11.2136	11.3593	11.1158	11.2965	11.2407	11.3036	11.4347	11.1891	0.218268	0.043586
Q9UN86	G3BP2	Ras GTPase-activating protein-binding protein 2	12.3873	12.3236	12.186	12.2851	12.7065	12.4072	12.3923	12.3454	12.397	12.8362	12.3414	12.3441	0.0599739	0.683185
Q9BUM1	G6PC3	Glucose-6-phosphatase 3	11.4667	12.2753	11.7877	11.3535	11.9129	10.8721	11.6222	11.6914	11.106	11.8036	11.5818	11.4295	-0.315416	0.179546
P11413	G6PD	Glucose-6-phosphate 1-dehydrogenase	12.7371	13.5443	12.686	12.9168	12.8165	12.2213	12.276	12.5858	12.0809	12.7739	12.1593	12.2819	-0.600303	0.00744633
P10253	GAA	Lysosomal alpha-glucosidase;76 kDa lysosomal alpha-glucosidase;70 kDa lysosomal alpha-glucosidase	11.8554	12.1158	11.8712	11.8487	12.0284	11.9232	11.769	12.1899	11.7741	11.9992	11.793	12.0366	-0.0174782	0.894807
P60520	GABARAPL2	Gamma-aminobutyric acid receptor-associated protein-like 2	13.1538	13.122	13.2682	12.9962	13.0302	12.5491	12.5328	12.9969	12.7175	12.7584	12.8013	12.6896	-0.393279	0.00404477
Q9UBS5	GABBR1	Gamma-aminobutyric acid type B receptor subunit 1	9.83511	9.23345	9.33206	9.37941	9.9827	9.32816	9.24979	8.6477	9.14556	9.05816	9.02599	8.45652	-0.565136	0.0168563
Q06546	GABPA	GA-binding protein alpha chain	12.0123	12.1183	12.3406	11.9916	12.53	12.1034	12.3214	12.4589	12.2609	12.5009	12.5442	12.2188	0.145499	0.318934
P14867	GABRA1	Gamma-aminobutyric acid receptor subunit alpha-1;Gamma-aminobutyric acid receptor subunit alpha-5	12.0053	12.4559	12.4335	11.8045	12.2282	10.8522	11.7929	10.9731	11.1069	11.169	11.3323	11.4749	-0.942441	0.000450383
O14976	GAK	Cyclin-G-associated kinase	11.4953	11.4717	11.4068	12.0504	11.5269	11.2301	11.3444	11.0259	11.3326	11.0137	11.4046	11.3434	-0.348121	0.0299836
Q14376	GALE	UDP-glucose 4-epimerase	13.4358	14.132	13.9526	13.4682	13.9915	13.0691	13.4546	13.6092	13.2564	14.0171	13.2905	13.3944	-0.354415	0.0993221
P51570	GALK1	Galactokinase	11.4865	12.0064	11.8976	11.6509	12.3595	11.9334	12.598	12.2114	12.032	12.4843	12.1257	12.0262	0.321377	0.109136
P34059	GALNS	N-acetylgalactosamine-6-sulfatase	10.3019	10.5033	10.1913	9.85652	10.5816	10.1832	10.2411	10.4256	10.3032	10.8379	10.4915	10.341	0.116439	0.514887
Q10472	GALNT1	Polypeptide N-acetylgalactosaminyltransferase 1;Polypeptide N-acetylgalactosaminyltransferase 1 soluble form	10.7721	10.7752	11.1542	10.7686	11.09	10.5534	10.4956	11.0099	10.6712	10.8473	10.4903	10.6287	-0.24111	0.102691
Q10471	GALNT2	Polypeptide N-acetylgalactosaminyltransferase 2;Polypeptide N-acetylgalactosaminyltransferase 2 soluble form	11.8803	12.0019	12.2106	11.6485	12.1269	11.4572	11.7233	11.6414	11.4209	12.2003	11.231	11.5099	-0.375921	0.0569942
Q14697	GANAB	Neutral alpha-glucosidase AB	12.2159	12.6279	12.3414	12.3191	12.6164	12.389	12.4987	12.3656	12.2079	12.3791	12.3168	12.3903	-0.0602015	0.61433
P17677	GAP43	Neuromodulin	10.9117	11.3183	12.2748	11.3663	10.5903	11.0659	10.7566	10.1966	11.7166	9.9243	12.0894	10.8728	-0.346273	0.458802
P04406	GAPDH	Glyceraldehyde-3-phosphate dehydrogenase	14.1389	14.1427	14.3061	14.3278	13.7139	13.6015	13.1996	13.4158	13.4824	13.08	13.2953	13.6109	-0.742239	0.000394052
Q14C86	GAPVD1	GTPase-activating protein and VPS9 domain-containing protein 1	11.8992	12.1071	12.1363	11.9294	12.2647	12.1506	12.305	12.1456	12.1789	12.4469	12.2377	12.2343	0.175372	0.122604
Q9NY12	GAR1	H/ACA ribonucleoprotein complex subunit 1	12.5775	12.5095	12.5866	12.3214	12.5018	12.9534	13.2347	13.4859	13.0355	12.6685	12.9674	12.7505	0.514341	0.00549021
P41250	GARS1	Glycine--tRNA ligase	11.9625	12.1404	11.9796	11.96	11.9388	11.9299	11.9956	11.8085	11.6909	11.93	11.8383	11.8173	-0.137601	0.167452
P22102	GART	Trifunctional purine biosynthetic protein adenosine-3;Phosphoribosylamine--glycine ligase;Phosphoribosylformylglycinamidine cyclo-ligase;Phosphoribosylglycinamide formyltransferase	10.843	11.0038	11.0038	10.7989	11.1998	11.4313	11.4705	11.39	11.2752	11.3069	11.5604	11.1945	0.405671	0.0032565
Q86YP4	GATAD2A	Transcriptional repressor p66-alpha	10.7981	11.2203	10.7934	10.615	10.6699	11.0241	11.5902	11.6834	11.4234	12.5118	11.3374	11.5602	0.770705	0.00721742
Q8WXI9	GATAD2B	Transcriptional repressor p66-beta	11.4808	11.7666	11.7551	11.4807	11.8939	11.9448	11.7488	11.7005	11.7503	11.9961	11.9463	11.8203	0.168459	0.171745
O75879	GATB	Glutamyl-tRNA(Gln) amidotransferase subunit B, mitochondrial	10.1558	9.23937	9.37524	10.294	10.3961	9.65899	9.90784	8.91828	9.33255	9.58008	9.52024	8.93743	-0.484177	0.103138
Q8NB37	GATD1	Parkinson disease 7 domain-containing protein 1	10.1962	10.9532	10.5555	10.6082	10.8272	10.0435	10.1066	9.9352	9.9558	10.4296	10.1037	10.1393	-0.526109	0.00448094
P0DPI2	GATD3	0	13.8038	13.4838	13.4457	13.2932	13.445	12.8094	12.9232	13.1826	12.7712	12.9903	12.7819	13.002	-0.571353	0.000611188
P04062	GBA	Glucosylceramidase	11.7801	12.0347	11.6833	11.7201	11.9304	12.1536	11.9587	12.1376	12.0114	12.2075	12.3454	12.333	0.334148	0.012259
Q04446	GBE1	1,4-alpha-glucan-branching enzyme	12.4576	12.6145	12.7514	12.4564	12.856	12.0945	12.3742	12.3858	12.3537	12.7153	11.9016	12.0084	-0.365293	0.0415452
Q92538	GBF1	Golgi-specific brefeldin A-resistance guanine nucleotide exchange factor 1	12.0208	12.2891	11.9633	11.8701	12.196	11.4966	11.7605	12.0268	11.6385	12.0679	11.7984	11.704	-0.283204	0.0571521
P32455	GBP1	Interferon-induced guanylate-binding protein 1;Guanylate-binding protein 3	10.9045	10.9872	10.3909	11.3824	11.1187	10.8181	10.8562	10.7462	10.7172	10.8074	10.8188	10.6901	-0.177583	0.292532
P02774	GC	Vitamin D-binding protein	12.7093	11.273	10.9086	12.9771	11.7777	12.9494	11.8511	11.4891	12.6283	11.3228	12.1921	12.4206	0.192773	0.691691
P28676	GCA	Grancalcin	13.1109	12.999	12.6094	13.3361	13.5537	12.8776	13.05	12.8043	13.3323	13.3631	12.9882	12.8963	-0.0772642	0.703835
Q92947	GCDH	Glutaryl-CoA dehydrogenase, mitochondrial	13.287	13.352	13.1226	13.2194	13.5282	13.1319	13.0774	12.8171	12.844	13.0168	12.9046	12.8682	-0.350385	0.00731083
P16383	GCFC2	GC-rich sequence DNA-binding factor 2	8.82224	8.6839	8.25728	7.4312	9.49334	8.75806	8.82036	8.86202	8.70873	9.3272	8.88735	9.04346	0.377719	0.253687
P48506	GCLC	Glutamate--cysteine ligase catalytic subunit	12.9353	13.3972	13.1599	13.1369	13.4395	12.8677	12.8295	12.8247	12.8432	13.2423	12.87	12.9219	-0.29956	0.0346869
Q92616	GCN1	Translational activator GCN1	10.673	10.8259	10.9049	10.6501	10.9391	10.8916	11.0036	10.9874	10.8874	11.1082	10.8785	10.8163	0.140401	0.190524
Q8TB36	GDAP1	Ganglioside-induced differentiation-associated protein 1	13.0571	12.9654	13.085	12.7575	12.5894	12.7963	12.7542	12.938	12.6626	13.0488	12.7087	12.6349	-0.0989515	0.479218
Q96MZ0	GDAP1L1	Ganglioside-induced differentiation-associated protein 1-like 1	10.7709	11.1563	10.6075	10.9423	11.3038	11.3467	11.677	10.9968	11.1261	11.447	11.3168	11.1788	0.342301	0.0583872
Q9NZC3	GDE1	Glycerophosphodiester phosphodiesterase 1	9.41891	9.88625	9.75457	9.06053	9.83482	9.30206	9.79331	9.63833	9.12073	10.092	9.50625	9.32665	-0.0511103	0.83551
P31150	GDI1	Rab GDP dissociation inhibitor alpha	12.1472	11.7411	12.0966	12.1909	12.0335	11.8278	11.6154	11.6245	11.7345	11.327	11.8489	11.8095	-0.357929	0.0168135
P50395	GDI2	Rab GDP dissociation inhibitor beta	12.3383	12.285	12.4467	12.3755	12.3522	12.1278	12.1912	12.1856	12.1481	11.9799	12.2619	12.0174	-0.229271	0.0245146
P57678	GEMIN4	Gem-associated protein 4	10.0189	9.99761	9.56852	10.0064	10.1498	10.0029	10.327	10.4321	9.99929	10.3948	10.1794	9.91254	0.230035	0.145716
Q8TEQ6	GEMIN5	Gem-associated protein 5	10.3338	10.5377	10.7404	10.4801	11.0088	10.8002	10.9799	10.9215	10.5606	10.9652	10.8091	10.766	0.208756	0.163659
O43681	GET3	ATPase ASNA1	11.0466	11.3021	11.0576	11.122	11.1489	10.8322	11.1415	10.9538	10.8133	10.94	10.8969	10.9064	-0.209143	0.0512675
Q7L5D6	GET4	Golgi to ER traffic protein 4 homolog	11.7843	11.6322	11.6813	11.599	11.4242	10.9733	10.9797	11.5731	11.0443	11.1459	11.1983	11.2565	-0.456894	0.00433038
P14136	GFAP	Glial fibrillary acidic protein	13.8548	14.6799	14.0376	14.3395	13.7811	12.3176	12.792	11.6937	12.8173	12.1192	12.4391	13.49	-1.61443	0.000245756
Q96RP9	GFM1	Elongation factor G, mitochondrial	12.0446	12.0749	11.9136	11.6081	11.9575	12.0831	12.0658	12.1878	11.9014	12.1667	11.9604	11.8086	0.105067	0.419733
Q06210	GFPT1	Glutamine--fructose-6-phosphate aminotransferase [isomerizing] 1	11.5526	11.6832	11.6103	11.6192	12.1187	11.7158	12.0588	12.0871	12.1041	12.0673	11.9733	11.6003	0.227005	0.149041
Q13630	GFUS	GDP-L-fucose synthase	11.0316	11.3455	11.1929	11.0751	11.543	10.6635	10.8229	10.8408	10.9044	11.3273	10.8101	10.9849	-0.329947	0.0398266
Q9UJY4	GGA2	ADP-ribosylation factor-binding protein GGA2	12.1982	12.7263	12.4281	12.4242	12.8026	12.623	12.7467	12.6152	12.4313	13.0252	12.5023	12.6658	0.142616	0.369573
O75223	GGCT	Gamma-glutamylcyclotransferase	11.023	10.9817	11.0933	11.5931	11.2032	11.4331	11.4592	11.8804	11.617	11.319	11.6771	11.497	0.375786	0.0229421
Q92820	GGH	Gamma-glutamyl hydrolase	10.2237	10.6102	9.96553	10.3829	10.6381	10.9	11.0105	10.6521	10.9042	10.4689	11.2919	10.5919	0.467279	0.0233073
O95749	GGPS1	Geranylgeranyl pyrophosphate synthase	11.9679	12.2094	12.1491	11.8571	12.1406	11.8465	11.7954	11.5923	11.4869	11.9463	11.5585	11.7955	-0.347458	0.0133191
P36269	GGT5	Gamma-glutamyltransferase 5;Gamma-glutamyltransferase 5 heavy chain;Gamma-glutamyltransferase 5 light chain	6.84965	7.85265	6.88253	8.17969	8.20631	7.37851	8.09718	7.07056	7.05176	7.99727	7.29392	7.50156	-0.109772	0.765479
Q9UJ14	GGT7	Gamma-glutamyltransferase 7;Gamma-glutamyltransferase 7 heavy chain;Gamma-glutamyltransferase 7 light chain	13.3714	13.6568	13.8059	13.2718	13.6225	13.1626	13.6077	13.443	13.1783	13.6291	13.5908	13.2317	-0.139509	0.377608
Q9H3K2	GHITM	Growth hormone-inducible transmembrane protein	11.047	11.106	11.0884	11.1352	11.1429	10.8938	10.9884	11.0224	10.8075	10.8746	10.891	11.0926	-0.165261	0.0856737
O75420	GIGYF1	PERQ amino acid-rich with GYF domain-containing protein 1	13.1842	13.7834	13.5518	13.4622	13.7418	13.1582	13.3548	13.4782	13.3404	13.4527	13.5624	13.5023	-0.137697	0.331269
Q6Y7W6	GIGYF2	PERQ amino acid-rich with GYF domain-containing protein 2	11.4055	11.8417	11.8075	11.3405	11.6557	11.6554	11.6254	11.6357	11.6459	12.0972	11.6401	11.7078	0.105209	0.481353
Q9NUV9	GIMAP4	GTPase IMAP family member 4	12.7153	13.241	12.6523	12.782	12.8208	12.23	12.6633	12.1488	12.4165	12.4007	12.412	12.4474	-0.453902	0.00598017
O14908	GIPC1	PDZ domain-containing protein GIPC1	11.6065	11.8804	11.8639	11.6122	11.6964	11.1288	11.7758	11.6828	11.4503	11.6164	11.5894	11.5589	-0.188698	0.17834
Q9Y2X7	GIT1	ARF GTPase-activating protein GIT1	11.0114	11.6223	11.5442	11.3038	11.5827	11.1151	11.181	10.9512	10.8349	11.2489	10.9541	11.1799	-0.346449	0.0278994
P32189	GK	Glycerol kinase;Putative glycerol kinase 3	11.5239	11.6675	11.5694	11.498	11.3611	11.6817	11.6236	11.5745	11.5602	11.5103	11.6992	11.359	0.0486917	0.659772
P16278	GLB1	Beta-galactosidase	12.0699	12.5198	12.0366	12.1637	12.9284	11.7768	11.9625	11.8117	11.9898	12.6839	12.0777	11.861	-0.320356	0.162078
P23378	GLDC	Glycine dehydrogenase (decarboxylating), mitochondrial	11.8168	11.9475	11.9181	12.0345	12.1	11.7779	11.8955	12.0111	12.1476	12.1699	12.0673	11.8375	0.0233172	0.855505
Q92896	GLG1	Golgi apparatus protein 1	12.5762	12.5471	12.6462	12.1521	12.8788	12.063	12.1628	12.1937	11.9952	12.0826	12.0257	12.2741	-0.446228	0.00516285
Q9H4G4	GLIPR2	Golgi-associated plant pathogenesis-related protein 1	12.4268	13.2316	12.568	12.8969	12.4562	11.6239	12.0161	11.7778	11.9371	11.9529	11.8195	12.0536	-0.832934	0.000316232
Q92990	GLMN	Glomulin	11.5745	11.757	11.4518	11.4557	11.449	11.6084	11.5637	11.4166	11.4234	11.2152	11.8885	11.2466	-0.0572241	0.710161
Q04760	GLO1	Lactoylglutathione lyase	12.0021	12.5715	12.2197	12.2283	12.0763	12.0889	12.0304	11.7753	12.1168	11.9895	12.7523	11.9294	-0.122067	0.533086
Q9HC38	GLOD4	Glyoxalase domain-containing protein 4	11.2609	11.2708	11.476	11.439	11.1431	11.3577	11.2787	11.4135	11.3461	11.4145	11.5879	11.5606	0.104775	0.34997
O76003	GLRX3	Glutaredoxin-3	12.3129	12.3401	12.3487	12.2689	12.2521	12.6301	12.7162	12.8675	12.6767	12.5343	12.7177	12.5698	0.368671	0.00170162
Q86SX6	GLRX5	Glutaredoxin-related protein 5, mitochondrial	10.3015	10.9113	10.4524	10.5291	10.9102	10.6347	10.6623	10.7018	10.7326	11.1623	10.4758	10.7057	0.104118	0.548567
O94925	GLS	Glutaminase kidney isoform, mitochondrial	13.4855	13.2363	13.2672	12.8694	12.5924	12.0106	12.1994	12.0533	12.1764	12.2245	12.3711	12.2681	-0.903955	0.000158114
Q9NZD2	GLTP	Glycolipid transfer protein	11.2513	11.4432	11.4932	11.421	11.2656	11.1014	11.1464	11.1855	11.3793	11.3552	11.0636	11.1336	-0.179887	0.103863
P00367	GLUD1	Glutamate dehydrogenase 1, mitochondrial;Glutamate dehydrogenase 2, mitochondrial	12.4887	12.6718	12.58	12.6242	12.7419	12.285	12.245	12.3092	12.4578	12.4269	12.3609	12.4443	-0.260056	0.0137215
P15104	GLUL	Glutamine synthetase	13.5336	13.5727	13.5652	13.9471	12.8677	11.7265	12.1343	11.6882	12.4767	11.9068	11.8722	11.9826	-1.52763	1.73924e-05
Q49A26	GLYR1	Putative oxidoreductase GLYR1	11.2624	10.6904	11.1676	10.897	10.9227	11.3481	10.6951	11.2915	11.2547	10.9793	11.1247	11.0548	0.118883	0.473183
P17900	GM2A	Ganglioside GM2 activator;Ganglioside GM2 activator isoform short	10.3422	10.4689	10.3045	10.8254	11.4828	10.4421	10.3147	10.0688	10.4634	10.4716	10.2071	10.3792	-0.349476	0.121369
O60547	GMDS	GDP-mannose 4,6 dehydratase	10.2574	9.9573	10.2775	10.5049	10.5844	10.5448	10.4217	10.0536	10.3862	10.3946	10.4659	10.5631	0.0879865	0.566296
P60983	GMFB	Glia maturation factor beta	12.3998	12.7364	12.6753	12.7738	12.4517	12.4891	12.5507	12.4839	12.5134	12.4251	12.4699	12.6332	-0.0980648	0.375539
Q96IJ6	GMPPA	Mannose-1-phosphate guanyltransferase alpha	12.2249	12.6247	12.5285	12.1057	12.7624	12.4519	12.8019	12.7966	12.6133	13.1259	12.8584	12.5218	0.289316	0.104807
Q9Y5P6	GMPPB	Mannose-1-phosphate guanyltransferase beta	11.402	12.2394	11.6019	11.3597	12.0601	11.4307	11.6191	11.4837	11.4113	11.9168	11.6343	11.3764	-0.179461	0.373223
Q9P2T1	GMPR2	GMP reductase 2	11.8955	12.616	12.3662	12.48	12.9465	12.0197	11.9737	11.7851	11.9631	12.3781	12.0014	12.1998	-0.415002	0.0413971
P49915	GMPS	GMP synthase [glutamine-hydrolyzing]	12.0326	11.5694	11.8985	11.9283	12.0643	12.4447	12.3742	12.4566	12.2188	12.0978	12.5311	11.7412	0.367723	0.0428952
P29992	GNA11	Guanine nucleotide-binding protein subunit alpha-11	11.6058	12.1102	11.8828	12.0299	12.054	11.6479	11.8966	11.6844	11.673	12.0296	11.6916	11.661	-0.181671	0.17834
Q14344	GNA13	Guanine nucleotide-binding protein subunit alpha-13	12.5406	12.8836	12.8648	12.8512	12.4674	12.5007	12.6394	12.4657	12.7481	12.7113	12.6282	12.8672	-0.0700255	0.601153
P63096	GNAI1	Guanine nucleotide-binding protein G(i) subunit alpha-1	11.2713	12.6247	12.2054	11.3986	11.7122	10.9231	11.1558	10.558	10.9314	11.0956	10.8865	11.2333	-0.873332	0.00396764
P04899	GNAI2	Guanine nucleotide-binding protein G(i) subunit alpha-2	12.7288	12.7775	12.8764	13.093	12.8812	12.2277	12.2631	11.9491	12.2596	12.1708	12.1121	12.3192	-0.685441	5.43295e-05
P08754	GNAI3	Guanine nucleotide-binding protein G(k) subunit alpha	10.8067	11.8873	11.5221	11.2024	11.3668	10.9755	11.3754	10.8957	11.1197	11.0401	10.777	11.135	-0.311551	0.123945
P09471	GNAO1	Guanine nucleotide-binding protein G(o) subunit alpha	14.1913	13.8832	14.5321	14.1222	13.3624	12.6254	12.6202	12.4905	12.6646	12.5099	12.5576	13.04	-1.3742	2.83704e-05
P50148	GNAQ	Guanine nucleotide-binding protein G(q) subunit alpha	12.214	12.1056	12.2781	12.1449	11.8871	12.4025	12.1435	12.4126	12.4693	11.9823	12.3495	12.4533	0.190203	0.156863
Q5JWF2	GNAS	Guanine nucleotide-binding protein G(s) subunit alpha isoforms XLas	11.8596	12.1902	12.0045	11.9535	11.7645	11.9802	12.2599	11.3549	11.5528	11.4894	11.9221	11.7764	-0.192233	0.301441
P11488	GNAT1	Guanine nucleotide-binding protein G(t) subunit alpha-1	13.8266	13.773	12.3851	12.6386	12.1925	11.4587	11.2954	11.0082	11.1489	11.7043	11.0232	10.9417	-1.73741	0.000224302
P19087	GNAT2	Guanine nucleotide-binding protein G(t) subunit alpha-2	12.5942	12.5757	12.4529	11.7337	11.8807	11.7656	11.9604	13.1462	12.4001	12.6906	12.5655	11.9236	0.102833	0.747417
P19086	GNAZ	Guanine nucleotide-binding protein G(z) subunit alpha	12.4527	12.7332	12.6294	12.183	12.0978	11.6301	12.1153	12.0769	11.9265	11.9748	11.6915	11.8162	-0.529033	0.00455895
P62873	GNB1	Guanine nucleotide-binding protein G(I)/G(S)/G(T) subunit beta-1	14.0942	13.3941	13.3956	13.3662	12.3041	12.0434	11.8989	11.8522	11.8069	11.8996	11.7893	12.1678	-1.38823	0.000208734
P62879	GNB2	Guanine nucleotide-binding protein G(I)/G(S)/G(T) subunit beta-2;Guanine nucleotide-binding protein subunit beta-4	12.6135	12.4302	12.6235	12.7778	11.6784	11.5931	11.2713	11.0565	11.3137	10.7563	11.3823	11.6204	-1.13987	0.000337927
P16520	GNB3	Guanine nucleotide-binding protein G(I)/G(S)/G(T) subunit beta-3	12.2256	11.6237	11.9243	11.713	11.891	11.6984	12.1674	12.6276	12.1121	11.7486	12.3396	11.7467	0.187398	0.377493
O14775	GNB5	Guanine nucleotide-binding protein subunit beta-5	11.3207	11.2984	11.6642	11.3745	11.5676	10.7612	10.8556	10.9552	11.1191	11.1648	11.1102	11.0563	-0.441877	0.00280432
Q9UBI6	GNG12	Guanine nucleotide-binding protein G(I)/G(S)/G(O) subunit gamma-12	10.2689	10.8587	10.2174	10.4032	10.7441	10.4333	10.5953	10.4147	10.846	11.0574	10.5818	10.3044	0.106222	0.582163
Q9P2W3	GNG13	Guanine nucleotide-binding protein G(I)/G(S)/G(O) subunit gamma-13	13.1416	12.9266	13.482	13.1662	12.8859	11.9003	12.1568	11.8197	11.9288	12.1123	12.1007	12.2159	-1.08695	8.75674e-06
P59768	GNG2	Guanine nucleotide-binding protein G(I)/G(S)/G(O) subunit gamma-2	12.6525	12.6313	13.2417	12.8136	12.7149	11.5355	11.6966	11.2245	11.6661	11.3631	12.1585	11.8539	-1.16818	5.98798e-05
P50150	GNG4	Guanine nucleotide-binding protein G(I)/G(S)/G(O) subunit gamma-4	10.3513	10.1741	10.1521	9.91679	10.3797	10.7865	11.4993	10.6405	10.6986	10.6096	10.7709	10.604	0.606534	0.0048698
P63218	GNG5	Guanine nucleotide-binding protein G(I)/G(S)/G(O) subunit gamma-5	10.9892	11.4428	11.135	11.295	11.0042	10.9306	10.8504	10.9439	10.7456	11.3296	10.8572	11.3243	-0.175897	0.270234
O60262	GNG7	Guanine nucleotide-binding protein G(I)/G(S)/G(O) subunit gamma-7	13.9092	14.2542	14.0804	14.1227	13.774	12.2419	12.7575	12.1633	12.4989	12.5767	12.3823	12.8467	-1.53278	1.80309e-06
P63211	GNGT1	Guanine nucleotide-binding protein G(T) subunit gamma-T1;Guanine nucleotide-binding protein G(I)/G(S)/G(O) subunit gamma-11	13.4121	13.4017	12.742	12.3395	12.4283	11.4443	11.3398	10.8484	10.9072	11.4554	11.0067	10.9256	-1.73222	2.28941e-05
O14610	GNGT2	Guanine nucleotide-binding protein G(I)/G(S)/G(O) subunit gamma-T2	12.2383	12.0539	12.4456	12.1762	11.7776	11.9787	12.1162	13.3443	12.8806	12.7899	13.3269	12.2287	0.528147	0.0877309
P36915	GNL1	Guanine nucleotide-binding protein-like 1	12.293	12.6632	12.4161	12.3303	12.6417	12.5199	12.6016	12.2621	12.4323	12.4861	12.7517	12.3405	0.0160036	0.910499
Q9BVP2	GNL3	Guanine nucleotide-binding protein-like 3	6.73144	7.17675	7.69089	7.5801	7.64553	7.36028	7.57095	7.19736	7.16751	7.29949	7.30758	6.83945	-0.115997	0.588839
P46926	GNPDA1	Glucosamine-6-phosphate isomerase 1	10.5521	11.0092	10.8894	10.9251	11.2409	10.6724	10.5656	10.4707	10.6357	10.6486	10.608	10.5896	-0.324701	0.020291
Q8TDQ7	GNPDA2	Glucosamine-6-phosphate isomerase 2	13.2562	13.9646	13.7054	13.4693	13.5395	12.884	12.8674	12.4928	12.7543	12.9964	12.97	12.9438	-0.742882	0.000341037
P15586	GNS	N-acetylglucosamine-6-sulfatase	12.1074	12.5375	12.1121	12.2278	12.4493	11.8025	12.0222	11.8074	12.1178	12.0236	12.2844	12.0341	-0.27368	0.0558238
Q92805	GOLGA1	Golgin subfamily A member 1	10.8043	11.4307	11.0585	11.1758	11.0924	11.0876	11.2746	11.3292	11.4864	11.2405	11.9928	11.8322	0.350956	0.0873884
Q08379	GOLGA2	Golgin subfamily A member 2	11.036	11.2797	11.2296	10.9977	11.278	10.7471	10.9721	11.3448	10.8466	11.4744	10.9123	10.9308	-0.131614	0.42644
Q08378	GOLGA3	Golgin subfamily A member 3	11.0519	11.2502	11.1449	11.0119	11.3649	11.0304	11.4516	11.1724	11.1768	11.4013	11.2823	11.3255	0.0981416	0.425704
Q14789	GOLGB1	Golgin subfamily B member 1	9.20051	9.1252	9.2502	9.52484	10.0398	9.39877	9.39179	9.14777	9.26887	9.45817	8.81455	9.11503	-0.200256	0.321498
O00461	GOLIM4	Golgi integral membrane protein 4	10.2749	10.5521	10.2067	10.2105	10.8332	10.1548	10.4109	10.4929	10.1237	10.8263	10.1097	10.1494	-0.0915172	0.635074
Q8NBJ4	GOLM1	Golgi membrane protein 1	11.3389	11.1268	11.0634	11.4734	11.6282	11.7234	11.3168	11.053	11.4759	11.4025	11.534	11.745	0.138236	0.422137
Q6P4E1	GOLM2	Protein CASC4	12.6824	12.9169	12.8314	12.6082	12.8871	12.5022	12.6639	12.7084	12.5088	13.0422	12.5646	12.8126	-0.0991055	0.467682
Q9H4A6	GOLPH3	Golgi phosphoprotein 3	11.6048	11.7071	11.8056	11.5809	11.5061	11.8875	11.9921	11.8764	11.9375	11.6039	11.7967	12.0309	0.234071	0.04991
Q9BXV9	GON7	Uncharacterized protein C14orf142	10.5305	9.94878	9.92478	10.6953	10.5622	10.6529	10.5726	10.1056	10.3166	10.3933	10.4543	10.1149	0.0405723	0.848001
Q9H8Y8	GORASP2	Golgi reassembly-stacking protein 2	11.0719	11.3826	11.4565	11.0477	11.6152	11.0389	11.1807	11.3082	11.2422	11.7362	11.336	11.292	-0.00988122	0.956318
P17174	GOT1	Aspartate aminotransferase, cytoplasmic	12.4525	12.6539	12.3522	12.3595	12.3405	11.7453	11.9723	11.8386	11.836	12.1671	12.0185	12.0154	-0.489855	0.000884194
P00505	GOT2	Aspartate aminotransferase, mitochondrial	14.1419	13.5262	13.4258	13.4064	12.9917	12.9221	12.6538	12.9699	12.8771	12.8079	13.1123	12.8402	-0.615085	0.00558587
O43292	GPAA1	Glycosylphosphatidylinositol anchor attachment 1 protein	11.3486	11.4684	11.3802	11.3197	11.6815	11.4835	11.2143	11.5939	11.5076	12.0078	11.6523	11.4113	0.113284	0.471952
Q9UKJ3	GPATCH8	G patch domain-containing protein 8	11.6017	11.2598	11.4024	11.2958	11.5257	11.1301	11.5729	11.6597	11.3732	11.9232	11.3564	11.4033	0.0713215	0.664396
P35052	GPC1	Glypican-1;Secreted glypican-1	10.6912	10.9037	10.8252	10.9695	11.2161	10.8588	10.7906	10.5399	10.6429	10.7774	10.6958	10.5049	-0.233963	0.0752687
Q8N158	GPC2	Glypican-2;Secreted glypican-2	9.62163	9.22925	9.13746	9.55548	9.85864	10.6166	10.1986	10.0758	9.7243	9.97624	10.1483	9.55431	0.561533	0.0173916
Q9NPB8	GPCPD1	Glycerophosphocholine phosphodiesterase GPCPD1	12.3472	12.5293	12.539	12.3444	12.3119	12.0615	12.8251	12.7077	12.2275	12.8812	12.1941	12.3293	0.0465391	0.817026
Q8N335	GPD1L	Glycerol-3-phosphate dehydrogenase 1-like protein	13.0645	12.5121	13.272	12.703	12.7246	12.0984	11.8195	11.7098	11.9646	11.6555	11.8773	12.0571	-0.972073	6.59899e-05
P43304	GPD2	Glycerol-3-phosphate dehydrogenase, mitochondrial	11.672	11.631	11.4011	11.4514	11.7623	12.9666	12.1811	12.2535	12.2548	12.2616	12.6143	12.3821	0.832738	0.000256407
Q9NQX3	GPHN	Gephyrin;Molybdopterin adenylyltransferase;Molybdopterin molybdenumtransferase	12.2917	12.7728	12.6935	12.1001	12.8731	12.0689	12.5316	12.5477	12.3525	13.3028	12.4285	12.4433	-0.0211984	0.937632
P06744	GPI	Glucose-6-phosphate isomerase	12.7204	12.5816	12.8401	12.6605	12.5202	11.8981	11.7884	11.9445	11.8575	11.6647	11.8819	11.9543	-0.808932	8.10963e-06
Q92917	GPKOW	G patch domain and KOW motifs-containing protein	11.7532	11.8996	11.8743	11.4163	11.9611	11.8317	12.3637	12.1654	11.8717	12.7186	12.2347	11.8913	0.372989	0.0639339
P51674	GPM6A	Neuronal membrane glycoprotein M6-a	13.7941	13.4507	13.868	13.6843	13.3263	13.3884	13.4075	13.5908	13.3223	13.046	13.5108	13.2719	-0.262164	0.0837822
Q14956	GPNMB	Transmembrane glycoprotein NMB	12.6957	13.5015	12.3234	13.6296	13.8694	13.7005	13.7221	12.4488	13.7346	13.0263	13.2689	13.4813	0.136438	0.714939
Q5VW38	GPR107	Protein GPR107	10.1809	10.5953	10.3242	10.2006	10.6562	10.2437	10.5459	10.3033	10.1932	10.841	10.249	10.191	-0.0247247	0.892539
Q86V85	GPR180	Integral membrane protein GPR180	10.0783	10.2661	10.0225	9.75779	10.0155	10.9363	11.1179	11.1628	10.8594	11.1647	10.6252	10.989	0.951264	2.54812e-05
P0CG08	GPR89B	Golgi pH regulator B;Golgi pH regulator A	10.5695	11.1305	10.91	10.5488	11.1348	10.8785	10.7633	10.7028	10.6939	10.4773	10.5859	10.609	-0.18577	0.226522
Q96D09	GPRASP2	G-protein coupled receptor-associated sorting protein 2;G-protein coupled receptor-associated sorting protein 1	9.23081	8.92014	9.04014	9.24602	9.59906	8.9237	9.25643	8.98438	8.40863	8.62996	8.70856	8.27351	-0.466496	0.0349431
Q7Z2K8	GPRIN1	G protein-regulated inducer of neurite outgrowth 1	12.4376	12.5536	12.7818	12.2626	12.5593	11.9713	12.126	11.988	12.1367	12.3452	12.176	12.033	-0.408099	0.0048097
Q6ZVF9	GPRIN3	G protein-regulated inducer of neurite outgrowth 3	9.27618	8.90399	9.17362	8.54073	9.16994	10.5691	10.2631	11.1855	10.1842	10.7753	10.2911	10.2319	1.48712	3.07e-05
Q13098	GPS1	COP9 signalosome complex subunit 1	11.5308	11.5514	11.5152	11.6973	11.8085	11.4711	11.5231	11.4199	11.3437	11.3003	11.3631	11.316	-0.229606	0.0330606
Q86YR5	GPSM1	G-protein-signaling modulator 1	12.3318	12.5961	12.7004	12.2909	12.8965	12.7703	12.9306	12.9817	12.8271	13.3056	12.8421	12.8335	0.36415	0.0270489
P07203	GPX1	Glutathione peroxidase 1	10.8862	11.5037	10.8879	10.9986	11.2331	11.1948	11.2554	11.0273	10.9862	10.789	11.2111	11.0535	-0.027979	0.868187
P22352	GPX3	Glutathione peroxidase 3	11.851	11.253	10.5583	11.5827	11.2828	12.2351	10.9276	10.2357	11.2404	10.8244	10.9985	11.3455	-0.19024	0.60706
P36969	GPX4	Phospholipid hydroperoxide glutathione peroxidase, mitochondrial	12.3627	11.881	12.2048	12.2531	11.8127	12.6263	12.5787	12.4477	12.359	11.7853	12.491	12.5378	0.300837	0.112734
Q3KR37	GRAMD1B	GRAM domain-containing protein 1B	11.8816	11.7791	11.5856	12.1115	12.0008	12.0111	11.7765	11.6343	11.7924	11.9493	12.0036	11.7429	-0.0274468	0.850016
P62993	GRB2	Growth factor receptor-bound protein 2	12.1032	12.4895	12.4554	12.1678	12.4547	11.7673	12.2288	11.6258	11.8597	11.8793	11.989	12.0284	-0.422963	0.00808382
Q9H772	GREM2	Gremlin-2	10.2836	10.3969	10.3785	10.6463	10.9561	9.9763	10.5468	10.5124	9.94861	10.5232	10.1925	9.61556	-0.344372	0.122463
Q9UBQ7	GRHPR	Glyoxylate reductase/hydroxypyruvate reductase	12.4844	13.1673	13.0981	12.7673	12.9752	12.1684	12.2811	11.9635	12.2596	12.1896	12.1574	12.2694	-0.714332	0.000260872
Q9Y3R0	GRIP1	Glutamate receptor-interacting protein 1	8.82256	9.35657	9.70653	8.98046	9.76268	9.21448	9.06309	9.88766	8.66695	10.2114	9.18732	9.67756	0.0897315	0.792478
Q4V328	GRIPAP1	GRIP1-associated protein 1	11.4996	11.8257	11.8011	11.4262	11.688	11.4112	11.6906	11.6046	11.381	11.9029	11.5558	11.4597	-0.0758718	0.591102
Q15835	GRK1	Rhodopsin kinase	13.0847	13.2614	12.4049	12.1892	12.1538	12.0347	11.9224	12.1199	11.7492	12.2864	12.1873	11.5915	-0.634332	0.018776
P35626	GRK3	Beta-adrenergic receptor kinase 2;Beta-adrenergic receptor kinase 1	10.9364	11.5015	11.3056	11.0471	11.5775	11.2565	11.3227	11.1922	11.2512	11.6814	11.3944	11.5163	0.0998837	0.542244
Q9HAV7	GRPEL1	GrpE protein homolog 1, mitochondrial	8.98941	8.54801	8.73683	8.48137	8.83314	8.17139	8.34696	8.63884	8.36325	7.1819	7.54021	8.54245	-0.60561	0.043623
Q12849	GRSF1	G-rich sequence factor 1	11.1188	11.3249	11.4216	11.0012	11.2907	11.0152	11.5186	11.6064	11.0866	12.1829	11.0352	11.3121	0.162404	0.487916
Q9BQ67	GRWD1	Glutamate-rich WD repeat-containing protein 1	10.1988	8.92765	8.43746	10.0421	9.30549	9.55859	9.52763	9.26533	9.41057	9.21096	9.02787	8.96675	-0.101201	0.770338
Q14687	GSE1	Genetic suppressor element 1	11.4274	11.5409	11.6075	11.3068	11.6107	11.8073	11.8923	12.058	11.632	12.4238	11.8442	11.9513	0.44549	0.00893442
P49840	GSK3A	Glycogen synthase kinase-3 alpha	11.3764	11.5357	11.5482	11.3621	11.5802	11.373	11.7825	11.6325	11.4902	11.7788	11.5398	11.659	0.127469	0.271645
P49841	GSK3B	Glycogen synthase kinase-3 beta	10.2688	10.7544	10.6109	10.7214	10.7837	10.3146	10.5688	10.9217	10.4719	10.7406	10.4965	10.2576	-0.0890624	0.588066
P06396	GSN	Gelsolin	11.5835	12.1614	11.1729	12.1623	11.6976	11.7557	11.3178	10.9054	11.7478	11.5602	11.5951	11.7998	-0.229549	0.345583
P15170	GSPT1	Eukaryotic peptide chain release factor GTP-binding subunit ERF3A;Eukaryotic peptide chain release factor GTP-binding subunit ERF3B	11.8946	11.6484	11.8121	11.8693	11.8425	12.1173	11.9087	12.1192	11.9163	11.9989	11.9919	11.912	0.1815	0.0739858
P00390	GSR	Glutathione reductase, mitochondrial	12.0393	12.2452	12.0804	12.1169	12.2223	11.8255	12.0829	12.1023	12.1464	12.1076	12.035	12.2496	-0.0623622	0.568908
P48637	GSS	Glutathione synthetase	12.2363	12.808	12.436	12.9104	12.4484	12.6925	12.0412	12.0719	12.0832	12.1166	12.2271	12.4103	-0.33314	0.0708024
Q9Y2Q3	GSTK1	Glutathione S-transferase kappa 1	12.325	12.1283	12.0091	12.4401	12.0489	11.7394	11.4638	11.2417	11.6841	11.5002	11.4336	11.83	-0.63419	0.000663976
P28161	GSTM2	Glutathione S-transferase Mu 2	11.4555	10.6376	10.7284	11.5055	10.7768	10.8655	10.2473	9.98694	10.7189	10.2847	10.3173	10.4859	-0.605528	0.0172511
P21266	GSTM3	Glutathione S-transferase Mu 3	11.3864	11.0194	10.8211	11.5925	11.3649	11.2051	11.3725	10.5691	10.8428	10.5491	10.8685	10.9614	-0.327097	0.120861
P46439	GSTM5	Glutathione S-transferase Mu 5	12.5173	12.5212	11.2316	13.0169	11.0666	12.4058	12.0561	10.8397	12.4846	10.9605	12.262	12.1116	-0.196351	0.698426
P78417	GSTO1	Glutathione S-transferase omega-1	12.0257	11.6045	11.7184	12.194	11.6412	12.0304	11.9472	11.8961	11.9949	11.2404	12.1572	12.0421	0.0644324	0.75597
P09211	GSTP1	Glutathione S-transferase P	12.7258	12.7986	12.808	12.5176	12.3699	12.9209	12.7384	13.387	12.5122	12.5011	12.5415	12.6268	0.102844	0.596482
P30711	GSTT1	Glutathione S-transferase theta-1	12.9103	11.3775	12.518	12.4949	12.6012	11.7356	11.1391	11.8394	11.7464	11.942	11.8048	11.2927	-0.737528	0.0168775
P0CG30	GSTT2B	Glutathione S-transferase theta-2B;Glutathione S-transferase theta-2	11.8543	12.2147	10.6076	10.7316	12.5071	11.9766	13.0906	10.2769	10.3915	11.8932	10.504	11.2475	-0.243026	0.705715
P52655	GTF2A1	Transcription initiation factor IIA subunit 1;Transcription initiation factor IIA alpha chain;Transcription initiation factor IIA beta chain	6.91523	7.12676	7.23457	6.72338	7.61203	6.48348	6.15126	7.4705	6.83087	7.20442	7.58545	7.07399	-0.15097	0.619429
P52657	GTF2A2	Transcription initiation factor IIA subunit 2	7.4064	7.98906	7.97993	7.64263	8.47755	8.06746	8.46756	8.40754	7.87716	8.60182	7.72257	7.78947	0.234255	0.353099
Q00403	GTF2B	Transcription initiation factor IIB	10.3045	10.3832	10.733	10.1365	10.3129	10.1706	10.8035	10.4552	10.4498	10.4433	10.5393	10.3829	0.0894985	0.557399
P29084	GTF2E2	Transcription initiation factor IIE subunit beta	9.27117	9.21304	9.09585	8.84288	9.21229	8.77776	9.66851	10.0342	9.39872	10.3306	9.40179	9.12414	0.406625	0.146965
P35269	GTF2F1	General transcription factor IIF subunit 1	10.5742	10.6324	11.0901	11.0763	10.2386	10.7909	10.9975	11.377	10.986	11.5456	10.8138	10.798	0.321784	0.147793
P13984	GTF2F2	General transcription factor IIF subunit 2	12.6036	12.8932	12.8635	12.4369	12.7713	12.6739	12.9515	13.1623	12.9498	13.1855	12.8867	12.7907	0.229216	0.112093
P78347	GTF2I	General transcription factor II-I	12.281	12.1495	12.4176	12.1012	12.3125	12.7205	12.8551	12.8876	12.7008	12.7537	12.6566	12.7083	0.50228	0.0002696
Q12789	GTF3C1	General transcription factor 3C polypeptide 1	12.101	12.2152	12.2694	11.921	12.5355	12.293	12.6325	12.6723	12.3847	13.045	12.4584	12.3726	0.342808	0.0558936
Q8WUA4	GTF3C2	General transcription factor 3C polypeptide 2	10.2882	10.2351	10.1251	10.0225	10.6506	10.5893	10.5685	10.6709	10.4048	10.8305	10.4806	10.4314	0.3037	0.0420534
Q9Y5Q9	GTF3C3	General transcription factor 3C polypeptide 3	10.2778	10.1403	10.1417	10.3015	10.4776	10.3582	10.4666	10.6045	10.362	10.7147	10.3966	10.2475	0.182218	0.146193
Q9UKN8	GTF3C4	General transcription factor 3C polypeptide 4	12.7297	13.1822	12.9085	12.4321	13.0293	13.04	13.3494	13.405	12.9897	13.3648	13.1268	13.062	0.334764	0.048852
Q9Y5Q8	GTF3C5	General transcription factor 3C polypeptide 5	11.6775	11.8472	11.7306	11.4696	12.1337	11.7994	12.1664	12.2193	11.9365	12.2506	11.8003	11.752	0.217498	0.187385
O00178	GTPBP1	GTP-binding protein 1	10.9618	11.0047	11.0342	10.8853	11.1867	11.4567	11.3281	11.4482	11.3334	11.7566	11.4054	11.4536	0.44003	0.00156298
Q969Y2	GTPBP3	tRNA modification GTPase GTPBP3, mitochondrial	11.1537	10.9654	11.0555	11.2951	11.6868	11.395	11.67	11.3376	11.2328	11.4996	11.3207	11.1877	0.146324	0.363487
Q9BZE4	GTPBP4	Nucleolar GTP-binding protein 1	10.3147	9.96001	10.3103	10.0396	10.6093	10.9018	10.8848	10.7903	10.4496	10.42	10.5913	10.5067	0.402438	0.0213509
Q02108	GUCY1A1	Guanylate cyclase soluble subunit alpha-3	9.94679	10.3729	10.1359	9.99286	10.7215	9.86137	9.47523	9.32111	9.49993	9.84416	9.42809	9.79172	-0.630898	0.00335244
Q02153	GUCY1B1	Guanylate cyclase soluble subunit beta-1	13.33	13.5927	13.6761	13.2914	13.3108	12.6663	13.001	12.0954	12.3474	12.4314	12.6633	12.4303	-0.920903	0.0001607
Q02846	GUCY2D	Retinal guanylyl cyclase 1	12.3442	12.3747	12.078	12.0969	12.4039	12.1572	12.2671	12.5228	12.0566	12.8263	12.3526	12.288	0.093402	0.5677
Q16774	GUK1	Guanylate kinase	11.7902	11.7399	11.7346	11.5613	11.5707	11.5763	11.6209	13.0205	12.087	12.3543	12.0741	11.588	0.366541	0.178825
P08236	GUSB	Beta-glucuronidase	13.3701	14.0403	13.4949	13.7031	13.9294	13.7825	14.0112	13.7054	14.0687	14.3025	14.1074	13.798	0.260354	0.135034
P46976	GYG1	Glycogenin-1	12.5597	12.8138	12.4619	12.7621	12.4424	11.7811	11.5062	11.2597	11.8101	11.4449	12.2837	11.8374	-0.904662	0.000380537
P04921	GYPC	Glycophorin-C	10.6733	10.7844	10.7129	10.6008	10.9827	10.4954	10.2029	10.1709	10.5615	10.5962	10.2473	10.7205	-0.322997	0.0335172
P13807	GYS1	Glycogen [starch] synthase, muscle	10.9443	11.3229	11.0796	11.1104	11.4764	10.575	10.9415	11.2977	10.7339	11.331	10.7743	10.5304	-0.303305	0.124702
P07305	H1-0	Histone H1.0;Histone H1.0, N-terminally processed	13.7038	13.1357	14.0555	13.3384	13.3445	12.0097	11.9294	11.6905	12.2227	11.5344	12.4857	12.2401	-1.49953	2.9963e-05
Q02539	H1-1	Histone H1.1	11.7015	11.4046	11.918	11.3395	11.6836	11.4795	12.8701	14.2076	13.1382	12.0639	11.9071	11.8859	0.89804	0.0677789
Q92522	H1-10	Histone H1x	13.4825	13.1081	13.7679	12.9731	13.2285	13.5879	13.9551	14.1457	14.27	13.7092	14.2052	13.1867	0.55367	0.030169
P16403	H1-2	Histone H1.2	14.0434	13.7321	14.4656	13.4875	13.6217	13.7148	14.1958	14.4107	14.1002	14.0433	14.228	13.8356	0.20545	0.329796
P16402	H1-3	Histone H1.3	12.8537	12.4518	13.6699	12.3405	12.5325	13.9286	14.3877	14.2766	14.5354	13.5676	14.0927	14.2372	1.37686	0.000231994
P10412	H1-4	Histone H1.4	13.0828	12.5792	13.2316	12.3978	12.6643	12.5572	13.0078	13.6623	13.1675	13.0417	13.0135	12.6809	0.227558	0.340197
P16401	H1-5	Histone H1.5	12.3034	11.8215	13.1147	11.9277	12.2188	13.8474	13.9384	14.5504	14.1299	13.4288	14.0686	13.6336	1.66523	5.65263e-05
Q8IUE6	H2AC21	Histone H2A type 2-B	12.8213	12.9557	13.4262	12.3257	12.8571	13.29	13.5122	13.4178	13.6023	13.6753	13.8395	13.4005	0.656753	0.00394891
P16104	H2AX	Histone H2AX	13.8897	13.9464	13.6247	13.2418	13.1373	13.2146	13.7649	14.0898	13.7489	14.5397	13.7317	13.7391	0.264684	0.306721
Q71UI9	H2AZ2	Histone H2A.V;Histone H2A.Z	13.3285	13.0035	13.5383	12.903	13.2657	13.7386	14.0644	14.2052	14.2993	14.2983	14.1409	13.8981	0.884313	0.000126819
Q96A08	H2BC1	Histone H2B type 1-A	14.445	14.1202	14.8107	13.875	14.2607	14.1613	14.8972	14.904	14.3496	14.5886	14.7717	14.1268	0.240415	0.295432
Q8N257	H2BU1	Histone H2B type 3-B	13.9247	13.8352	14.0847	13.2733	13.1077	14.1736	14.0672	14.7432	14.484	13.2029	14.5013	14.3118	0.566889	0.0717702
Q5TEC6	H3-2	Histone H3	13.3719	12.6615	14.0043	12.9736	12.5532	13.5282	13.7154	14.1111	13.9995	12.6682	14.2085	13.5137	0.564918	0.116714
P84243	H3-3A	Histone H3.3	12.0677	12.2695	12.9445	11.703	12.5232	12.6652	12.812	12.8973	12.7828	12.4574	12.9168	12.5138	0.419184	0.0646567
P62805	H4-16	Histone H4	13.6861	13.6199	13.9967	13.2088	13.6073	14.0212	14.5004	14.3892	14.1859	13.8926	14.5402	13.9918	0.593563	0.00532531
O95479	H6PD	GDH/6PGL endoplasmic bifunctional protein;Glucose 1-dehydrogenase;6-phosphogluconolactonase	12.9558	13.8161	13.2448	13.843	14.2214	12.4765	12.3641	11.9175	12.461	12.421	12.337	12.7334	-1.22903	0.00023466
P46952	HAAO	3-hydroxyanthranilate 3,4-dioxygenase	9.701	9.0569	8.69812	9.59298	9.82474	9.09372	8.94882	9.0443	9.11187	8.96097	8.84035	8.94549	-0.382528	0.0773585
Q14520	HABP2	Hyaluronan-binding protein 2;Hyaluronan-binding protein 2 50 kDa heavy chain;Hyaluronan-binding protein 2 50 kDa heavy chain alternate form;Hyaluronan-binding protein 2 27 kDa light chain;Hyaluronan-binding protein 2 27 kDa light chain alternate form	12.7022	12.5822	12.42	12.6243	12.8373	12.4585	12.6318	12.3559	12.3407	12.5112	12.6442	12.5013	-0.141257	0.22447
Q5JVS0	HABP4	Intracellular hyaluronan-binding protein 4	11.0534	11.1673	10.9522	11.0966	11.0737	10.9613	10.9333	10.6631	10.6146	10.9315	10.7451	10.8781	-0.250473	0.0302788
Q9P035	HACD3	Very-long-chain (3R)-3-hydroxyacyl-CoA dehydratase 3	13.1222	13.2937	13.085	12.9781	13.2304	13.1457	13.4034	13.4079	13.1922	13.0148	13.259	13.1327	0.0803792	0.502739
Q8IYU2	HACE1	E3 ubiquitin-protein ligase HACE1	12.3999	12.5694	12.2492	12.1558	12.8055	12.5838	12.7697	13.1629	12.694	13.3172	12.705	12.6255	0.400895	0.0429881
Q16836	HADH	Hydroxyacyl-coenzyme A dehydrogenase, mitochondrial	10.1292	10.1105	9.99941	10.1437	10.2419	10.9752	10.6182	10.6592	10.7832	10.7313	10.7503	10.6833	0.618	5.54547e-05
P40939	HADHA	Trifunctional enzyme subunit alpha, mitochondrial;Long-chain enoyl-CoA hydratase;Long chain 3-hydroxyacyl-CoA dehydrogenase	12.4589	12.6637	12.3572	12.5122	12.4801	11.855	12.0811	11.9473	12.0864	12.0107	11.8304	12.0295	-0.517198	0.000229972
P55084	HADHB	Trifunctional enzyme subunit beta, mitochondrial;3-ketoacyl-CoA thiolase	12.0231	12.7457	12.0953	12.1968	12.5368	11.6277	11.7977	11.6551	11.7709	12.1966	11.5613	11.7547	-0.553257	0.00603645
Q16775	HAGH	Hydroxyacylglutathione hydrolase, mitochondrial	12.2638	12.2795	12.1071	12.1934	12.1505	11.9557	11.9713	12.3129	12.1776	12.2647	12.3407	12.1602	-0.0298524	0.806293
P10915	HAPLN1	Hyaluronan and proteoglycan link protein 1	11.0704	11.5269	11.904	11.2022	11.9041	11.3953	11.7291	11.0112	12.9366	11.8006	13.8484	12.0096	0.582883	0.249714
P12081	HARS1	Histidine--tRNA ligase, cytoplasmic	12.435	12.696	12.6449	12.3165	12.6062	12.0945	12.5494	12.5319	12.3446	12.6665	12.3731	12.5793	-0.0912602	0.519011
O14929	HAT1	Histone acetyltransferase type B catalytic subunit	11.3374	11.0666	10.9941	11.3233	11.3713	11.6603	11.7644	12.2416	11.7316	11.8902	11.5882	11.5578	0.557728	0.00240562
Q9BT25	HAUS8	HAUS augmin-like complex subunit 8	10.1438	10.2068	10.2506	10.0536	10.6335	10.1934	10.8479	10.3682	10.3951	10.7316	10.5211	10.2986	0.22175	0.182597
O00165	HAX1	HCLS1-associated protein X-1	12.5307	12.8149	12.8999	12.5178	12.7672	12.9715	12.7676	12.9589	12.8851	13.2759	13.1323	12.8105	0.265586	0.0591482
P69905	HBA1	Hemoglobin subunit alpha	14.886	12.2264	12.267	12.2818	14.1272	13.7553	12.1724	11.8582	12.0144	15.4229	11.6452	12.2837	-0.421657	0.622964
P68871	HBB	Hemoglobin subunit beta;LVV-hemorphin-7;Spinorphin	14.6063	11.2799	11.3954	11.7841	13.2032	13.3496	11.4366	11.1371	11.5296	13.0866	10.9564	11.7177	-0.566132	0.448239
P02042	HBD	Hemoglobin subunit delta	12.2229	10.76	10.5161	10.9106	11.613	11.5305	10.7863	10.3358	10.6192	11.2329	10.5307	10.7751	-0.374489	0.291168
P69892	HBG2	Hemoglobin subunit gamma-2;Hemoglobin subunit gamma-1	11.5069	9.16346	11.9518	9.27895	12.0786	10.2124	8.90024	10.5976	9.06313	11.9925	8.76982	9.38135	-0.950671	0.244918
Q9Y450	HBS1L	HBS1-like protein	11.8133	11.7335	11.6364	11.7665	11.9763	11.886	11.9454	11.7134	11.8448	12.1701	11.8501	11.8694	0.111836	0.337154
P51610	HCFC1	Host cell factor 1;HCF N-terminal chain 1;HCF N-terminal chain 2;HCF N-terminal chain 3;HCF N-terminal chain 4;HCF N-terminal chain 5;HCF N-terminal chain 6;HCF C-terminal chain 1;HCF C-terminal chain 2;HCF C-terminal chain 3;HCF C-terminal chain 4;HCF C-terminal chain 5;HCF C-terminal chain 6	11.8874	11.8705	12.0457	11.7799	12.0349	12.1344	12.2586	12.3493	12.1423	12.2266	12.2945	12.0471	0.283877	0.0129307
A0A024R1R8	hCG_2014768	Translation machinery-associated protein 7	11.8608	11.7131	11.8899	11.4295	11.703	11.5206	12.2166	12.3674	12.2069	12.2558	12.0354	11.4532	0.288715	0.170907
O60741	HCN1	Potassium/sodium hyperpolarization-activated cyclic nucleotide-gated channel 1	11.3803	11.6911	11.0776	11.1013	10.8711	10.4036	11.008	11.3972	10.941	11.5895	11.0532	10.8403	-0.191039	0.431892
Q9Y3Q4	HCN4	Potassium/sodium hyperpolarization-activated cyclic nucleotide-gated channel 4;Potassium/sodium hyperpolarization-activated cyclic nucleotide-gated channel 2	13.7785	14.3331	13.7913	13.4534	13.5623	12.7324	13.2621	13.7926	13.0854	14.0765	13.1985	12.9537	-0.483559	0.0889308
O43614	HCRTR2	Orexin receptor type 2	11.5506	14.0886	13.1332	11.3598	14.2017	10.9873	13.0096	11.7571	10.5189	12.854	10.9263	10.6465	-1.33825	0.0787333
Q92769	HDAC2	Histone deacetylase 2	12.1561	11.7372	12.0406	11.6074	12.0573	12.8047	12.688	12.7581	12.4444	12.1525	12.48	12.4444	0.619137	0.00181757
O15379	HDAC3	Histone deacetylase 3	11.2526	12.0017	11.5415	10.7811	11.8523	11.5423	12.1529	12.1307	11.733	12.7897	11.9252	11.7818	0.522111	0.0777833
Q9UBN7	HDAC6	Histone deacetylase 6	11.6383	11.8096	11.8728	11.267	12.0115	11.8	12.1925	12.0621	11.7757	12.1344	11.7831	11.8898	0.228365	0.165558
Q7Z4H3	HDDC2	HD domain-containing protein 2	12.2613	12.1913	12.4052	12.3286	12.6558	12.5223	12.1592	12.4772	12.3131	12.4822	12.3656	12.8211	0.0802142	0.59069
P51858	HDGF	Hepatoma-derived growth factor	11.9156	11.5854	12.0848	11.7073	11.7222	11.8958	11.7107	11.6934	11.9422	11.6636	12.1387	11.8086	0.0331084	0.825904
Q7Z4V5	HDGFL2	Hepatoma-derived growth factor-related protein 2	12.709	12.1836	12.6662	12.2699	12.3706	12.7186	12.9841	12.9413	12.7603	12.5539	12.7688	12.6281	0.325149	0.0320642
Q9Y3E1	HDGFL3	Hepatoma-derived growth factor-related protein 3	12.4342	11.9806	12.6429	12.0758	11.8802	11.389	11.4775	12.1441	11.7543	11.9929	11.8532	11.5901	-0.459731	0.0304898
Q9H0R4	HDHD2	Haloacid dehalogenase-like hydrolase domain-containing protein 2	12.3731	12.6539	12.4639	12.6428	12.965	12.0323	12.0608	11.9803	12.2369	11.9174	12.3759	12.4122	-0.474624	0.00627351
Q9BSH5	HDHD3	Haloacid dehalogenase-like hydrolase domain-containing protein 3	12.0878	12.0847	11.7763	11.8327	12.2694	11.8094	12.0167	12.1224	11.8613	12.2397	11.9431	11.9492	-0.0184913	0.899209
Q9BXW7	HDHD5	Cat eye syndrome critical region protein 5	11.8632	11.8448	11.9311	11.7751	12.4942	12.7382	12.2087	12.9212	12.2187	12.9417	12.4149	12.8225	0.627711	0.0076305
Q00341	HDLBP	Vigilin	11.47	11.3879	11.3306	11.247	11.3979	11.207	11.5021	11.5899	11.3262	11.4792	11.2764	11.2698	0.0119421	0.920619
Q9NRV9	HEBP1	Heme-binding protein 1	13.1013	13.5048	13.4224	13.2031	13.395	12.9049	13.4448	13.4673	13.3063	13.3633	13.3059	13.3035	-0.0258937	0.864291
Q9Y5Z4	HEBP2	Heme-binding protein 2	12.0838	12.4311	12.2309	12.4153	12.2501	12.0079	12.0163	12.0454	12.0913	11.9803	12.1488	12.3153	-0.195772	0.0893238
Q9UBI9	HECA	Headcase protein homolog	5.84132					5.95682	5.96553	5.70589	6.12494	5.95694		5.54088	0.0338457	0.912979
Q9ULT8	HECTD1	E3 ubiquitin-protein ligase HECTD1	11.2998	11.9077	11.6189	11.308	11.5926	10.9881	11.3183	11.1581	11.134	11.4054	11.2877	11.1431	-0.340464	0.0264597
Q5T447	HECTD3	E3 ubiquitin-protein ligase HECTD3	11.2342	11.8508	11.5477	11.1439	11.7118	10.9747	11.4513	11.1023	11.0246	11.92	11.2529	11.3203	-0.205361	0.340502
Q9Y4D8	HECTD4	Probable E3 ubiquitin-protein ligase HECTD4	9.85912	9.9671	9.9103	9.67046	10.1273	9.65736	10.0614	9.82301	9.43975	10.0758	9.83132	9.79046	-0.0955575	0.531761
Q9NRZ9	HELLS	Lymphoid-specific helicase	11.2775	11.3084	11.1579	11.1444	11.552	12.5024	12.8491	12.5792	12.5128	12.2994	12.7114	12.2615	1.24275	2.95091e-06
Q14CZ8	HEPACAM	Hepatocyte cell adhesion molecule	11.0928	11.651	12.7158	12.2486	11.0849	9.48464	10.7953	9.87788	11.6503	10.1666	10.9722	11.3018	-1.15167	0.0251143
Q15751	HERC1	Probable E3 ubiquitin-protein ligase HERC1	11.2984	11.3095	11.2623	11.0988	11.4426	11.304	11.4812	11.2786	11.3015	11.7555	11.4803	11.5678	0.170353	0.178817
O95714	HERC2	E3 ubiquitin-protein ligase HERC2	9.41698	8.80655	9.09492	9.01692	8.66122	9.47793	9.11171	9.62438	9.56145	9.09519	9.81907	9.4859	0.454343	0.0245146
P06865	HEXA	Beta-hexosaminidase subunit alpha	9.60627	10.059	9.57747	9.75284	10.2479	9.36994	9.52714	9.55658	9.82745	10.2413	9.85081	9.69132	-0.125193	0.53649
P07686	HEXB	Beta-hexosaminidase subunit beta;Beta-hexosaminidase subunit beta chain B;Beta-hexosaminidase subunit beta chain A	12.1441	12.6209	12.1679	12.3038	12.7104	11.9059	12.0488	11.879	12.4017	12.6296	12.4878	12.4306	-0.134627	0.504239
O14964	HGS	Hepatocyte growth factor-regulated tyrosine kinase substrate	13.1307	13.2307	13.3454	12.9973	13.0235	12.9285	13.1999	13.0542	13.1355	12.8963	13.1784	13.1773	-0.0640599	0.585794
P31937	HIBADH	3-hydroxyisobutyrate dehydrogenase, mitochondrial	11.7134	11.6377	11.5084	11.733	11.7602	11.4266	11.0547	11.006	11.3176	11.195	11.3067	11.3659	-0.431607	0.002154
Q6NVY1	HIBCH	3-hydroxyisobutyryl-CoA hydrolase, mitochondrial	13.4	13.6687	13.3011	13.1845	13.168	13.1248	12.9876	13.2216	13.2265	13.6817	13.2944	13.2002	-0.0963515	0.541945
P49773	HINT1	Histidine triad nucleotide-binding protein 1	13.7997	14.2225	13.9847	13.9578	13.9423	14.1812	14.3744	14.2603	14.1067	13.8113	14.2529	14.1349	0.17883	0.178794
Q9BX68	HINT2	Histidine triad nucleotide-binding protein 2, mitochondrial	11.2689	11.6981	11.4163	11.3842	11.5502	11.5775	11.6056	11.9716	11.6967	12.0853	11.6298	11.6906	0.287474	0.0489242
Q9NQE9	HINT3	Histidine triad nucleotide-binding protein 3	13.5419	14.2783	13.8567	13.8385	13.992	13.5615	13.6148	13.4859	13.6713	14.0747	13.6219	13.6793	-0.228694	0.159604
O00291	HIP1	Huntingtin-interacting protein 1	11.7378	11.7491	11.8169	11.8534	12.0792	11.8812	11.9785	11.9516	11.8806	12.0927	11.8719	12.0703	0.113688	0.287182
O75146	HIP1R	Huntingtin-interacting protein 1-related protein	10.2207	10.5238	10.3799	10.0895	10.5433	10.0199	10.4761	10.7097	9.80236	10.4392	10.3929	10.0393	-0.0829486	0.676033
P54198	HIRA	Protein HIRA	12.3659	12.4368	12.3272	12.4866	12.6852	12.5455	12.626	12.6241	12.5607	12.8944	12.634	12.5976	0.180006	0.114298
Q9BW71	HIRIP3	HIRA-interacting protein 3	11.2339	11.2063	11.1953	11.0622	11.258	11.6711	12.0103	11.9692	11.9232	12.0391	12.1904	11.8867	0.764565	2.54735e-05
P19367	HK1	Hexokinase-1	13.5643	13.369	13.1334	13.0023	12.8916	12.4081	12.4469	12.6812	12.4149	12.67	12.4017	12.5115	-0.687172	0.000380537
P52789	HK2	Hexokinase-2	12.1711	12.0185	12.1867	11.9017	12.2294	12.2644	12.0225	12.6208	11.9073	12.5294	12.4619	11.8906	0.1409	0.433604
Q2TB90	HKDC1	Putative hexokinase HKDC1	12.1638	13.2186	12.7669	12.581	12.6769	11.2668	11.3614	10.9895	10.9699	11.1658	11.0317	11.6039	-1.48301	1.24748e-05
P01891	HLA-A	HLA class I histocompatibility antigen, A-68 alpha chain	13.0702	13.4219	12.2727	12.4737	13.3348	12.286	13.3072	11.4824	11.882	12.5359	11.5544	11.7964	-0.794038	0.0461149
Q31612	HLA-B	HLA class I histocompatibility antigen, B-73 alpha chain	12.471	12.261	11.1329	12.1441	11.7241	11.3114	10.871	10.6758	11.0293	11.3571	10.9162	11.3728	-0.870399	0.00399627
Q95604	HLA-C	HLA class I histocompatibility antigen, Cw-17 alpha chain	10.7271	11.5324	10.6709	11.7018	11.0772	10.5301	10.1312	10.0775	10.3171	10.704	10.2291	10.2236	-0.825778	0.00235074
P79483	HLA-DRB3	HLA class II histocompatibility antigen, DR beta 3 chain;HLA class II histocompatibility antigen, DR beta 5 chain	12.1541	12.3942	11.5904	12.3306	11.5009	11.5076	11.5249	11.1295	11.8406	11.6642	11.5083	11.9594	-0.403419	0.0817284
P17693	HLA-G	HLA class I histocompatibility antigen, alpha chain G;HLA class I histocompatibility antigen, alpha chain E;Putative HLA class I histocompatibility antigen, alpha chain H	11.9142	11.6243	10.9463	11.9061	11.8894	11.6296	11.0565	10.6797	11.2595	11.2798	11.4239	11.5352	-0.389726	0.110446
Q14527	HLTF	Helicase-like transcription factor	10.7686	10.7185	10.7954	10.338	10.6841	10.8385	11.5025	11.4764	11.5087	11.3057	11.5422	10.8484	0.628011	0.00377202
Q8TCT9	HM13	Minor histocompatibility antigen H13	10.7616	10.9695	10.9247	10.7718	10.7381	11.0917	11.4074	11.2861	10.4824	10.9106	10.9461	10.7934	0.155137	0.382928
P08397	HMBS	Porphobilinogen deaminase	8.78141	8.86225	8.31612	8.10375	9.37377	9.02943	9.13108	9.53263	9.52035	10.3738	9.15356	9.18933	0.731132	0.0260737
Q96FZ2	HMCES	Embryonic stem cell-specific 5-hydroxymethylcytosine-binding protein	9.89001	10.0808	9.92013	9.61648	10.0583	9.80976	10.645	10.6376	10.4782	10.9434	10.3401	9.86393	0.475121	0.0477675
Q9NP66	HMG20A	High mobility group protein 20A	10.9653	10.9057	10.9096	10.6198	11.0127	11.2405	11.3604	11.7743	11.2503	12.0207	11.3102	11.2833	0.580186	0.00487499
P17096	HMGA1	High mobility group protein HMG-I/HMG-Y	13.5462	13.3941	13.4643	13.0023	13.1514	13.3394	13.9621	14.2446	14.0115	14.0323	14.13	13.4778	0.573731	0.0108126
P52926	HMGA2	High mobility group protein HMGI-C	12.2982	11.7309	13.8277	12.094	12.7186	13.4629	12.8917	12.88	12.9795	11.9966	14.3504	13.63	0.636294	0.194789
P09429	HMGB1	High mobility group protein B1;Putative high mobility group protein B1-like 1	13.6741	13.05	13.8974	13.1064	13.1842	13.9066	13.848	14.4027	13.9571	13.6963	14.0444	13.6809	0.551269	0.0146268
P26583	HMGB2	High mobility group protein B2	12.64	12.3803	12.316	12.3454	11.8942	13.3003	13.2271	13.3714	13.5573	12.7205	13.3301	13.0459	0.906604	0.000279209
O15347	HMGB3	High mobility group protein B3	11.862	11.788	11.8519	11.7651	12.0874	12.6127	12.5834	12.7244	12.5319	12.499	12.6359	12.4518	0.706154	2.26621e-05
P54868	HMGCS2	Hydroxymethylglutaryl-CoA synthase, mitochondrial;Hydroxymethylglutaryl-CoA synthase, cytoplasmic	13.4594	13.3093	13.8092	13.248	13.1601	13.571	13.3622	13.6095	13.1477	13.1973	13.4182	13.4515	-0.00330695	0.984663
P05114	HMGN1	Non-histone chromosomal protein HMG-14	14.3596	13.6996	14.7181	13.6936	13.2368	12.6942	12.6897	12.8954	12.834	12.9117	13.1075	12.6222	-1.11943	0.000687223
P05204	HMGN2	Non-histone chromosomal protein HMG-17	13.6961	13.537	14.2166	13.2495	13.039	13.2051	13.5726	14.1075	13.8833	13.5896	13.7705	13.2828	0.0825696	0.755234
Q15651	HMGN3	High mobility group nucleosome-binding domain-containing protein 3	13.4145	13.0371	13.6353	12.8001	12.9293	12.2203	13.1144	13.4264	13.1871	13.0277	13.0792	12.7374	-0.192892	0.444104
O00479	HMGN4	High mobility group nucleosome-binding domain-containing protein 4	14.0734	13.9818	14.3972	13.5825	13.9606	12.8098	13.3332	13.3352	13.3583	13.3423	13.6505	12.8944	-0.752873	0.0017656
P82970	HMGN5	High mobility group nucleosome-binding domain-containing protein 5	12.3529	12.0865	12.972	12.0749	11.7739	12.6866	12.9476	13.8012	13.2678	12.4722	13.1686	12.0873	0.666747	0.0555566
P30519	HMOX2	Heme oxygenase 2	12.798	12.6962	12.6303	12.7179	12.4659	12.5121	12.4866	13.1592	12.7885	12.8972	12.6386	12.6071	0.065384	0.673418
P50135	HNMT	Histamine N-methyltransferase	12.9075	13.624	13.4097	13.6921	12.481	11.9925	12.1181	11.644	12.6754	11.68	12.0421	12.9313	-1.0681	0.00404605
Q13151	HNRNPA0	Heterogeneous nuclear ribonucleoprotein A0	12.5817	12.5093	12.7787	12.198	12.6875	13.0668	13.5018	13.5689	13.3317	12.9842	13.4109	13.2675	0.753496	0.000334533
P09651	HNRNPA1	Heterogeneous nuclear ribonucleoprotein A1;Heterogeneous nuclear ribonucleoprotein A1, N-terminally processed;Heterogeneous nuclear ribonucleoprotein A1-like 2	12.8774	12.7888	13.0083	12.3932	12.9232	13.3244	13.5585	13.7766	13.4536	13.4734	13.4929	13.1865	0.668375	0.000608497
P22626	HNRNPA2B1	Heterogeneous nuclear ribonucleoproteins A2/B1	12.5774	12.5398	12.6893	12.2676	12.6411	12.6164	12.9217	13.0913	12.7999	13.0534	12.99	12.7331	0.343487	0.0171011
P51991	HNRNPA3	Heterogeneous nuclear ribonucleoprotein A3	12.7023	12.842	13.059	12.3512	12.7593	13.1112	13.2157	13.6915	13.3212	13.3013	13.36	13.1946	0.570901	0.00235414
Q99729	HNRNPAB	Heterogeneous nuclear ribonucleoprotein A/B	11.8954	11.4053	11.9094	11.4017	11.8398	12.4678	12.5842	12.7573	12.589	12.5201	12.8632	12.4642	0.916229	4.79397e-05
P07910	HNRNPC	Heterogeneous nuclear ribonucleoproteins C1/C2	12.2099	11.8847	12.2582	11.8005	11.4417	12.5836	12.4272	12.9409	12.8097	12.3299	12.7282	12.565	0.707368	0.00166532
A0A0G2JPF8	HNRNPCL4	Heterogeneous nuclear ribonucleoprotein C-like 4;Heterogeneous nuclear ribonucleoprotein C-like 1;Heterogeneous nuclear ribonucleoprotein C-like 3;Heterogeneous nuclear ribonucleoprotein C-like 2	12.1272	12.6589	12.5392	11.8355	12.7005	12.5111	13.0298	12.9889	12.6178	13.4947	12.5581	12.4754	0.438564	0.0852558
Q14103	HNRNPD	Heterogeneous nuclear ribonucleoprotein D0	11.9708	11.6559	12.0425	11.5096	11.4658	12.0364	12.2225	12.6801	12.2218	11.9807	11.9335	12.076	0.435494	0.0232088
O14979	HNRNPDL	Heterogeneous nuclear ribonucleoprotein D-like	12.8161	12.5813	12.8805	12.4046	12.5674	12.6562	12.9642	13.3138	13.0119	12.8068	12.9242	12.8283	0.279345	0.0692154
P52597	HNRNPF	Heterogeneous nuclear ribonucleoprotein F;Heterogeneous nuclear ribonucleoprotein F, N-terminally processed	12.2762	12.268	12.4268	12.0739	12.3347	12.9924	13.2752	13.1502	12.9006	12.7777	13.0797	12.8377	0.725982	8.60822e-05
P31943	HNRNPH1	Heterogeneous nuclear ribonucleoprotein H;Heterogeneous nuclear ribonucleoprotein H, N-terminally processed	11.9094	11.6433	11.7947	11.8657	11.7965	12.0353	12.3389	12.2026	12.0963	11.8572	12.1426	11.9636	0.289023	0.0213882
P55795	HNRNPH2	Heterogeneous nuclear ribonucleoprotein H2	11.7885	10.9188	11.4489	11.8433	10.7411	11.5541	10.967	11.5818	11.5311	10.5941	11.4662	11.4531	-0.0413122	0.893612
P31942	HNRNPH3	Heterogeneous nuclear ribonucleoprotein H3	12.5364	12.6102	12.6457	12.4715	12.5808	13.0972	13.047	13.3449	13.0598	13.3146	13.2139	13.0997	0.599248	6.71627e-05
P61978	HNRNPK	Heterogeneous nuclear ribonucleoprotein K	12.8203	12.9725	13.0801	12.5809	12.9601	13.1174	13.336	13.5177	13.2542	13.4536	13.2524	13.1161	0.409689	0.00649533
P14866	HNRNPL	Heterogeneous nuclear ribonucleoprotein L	12.6569	12.5719	12.6984	12.4474	12.4937	12.8765	12.9137	13.1904	13.0665	13.1358	12.9154	12.8559	0.419818	0.00173942
Q8WVV9	HNRNPLL	Heterogeneous nuclear ribonucleoprotein L-like	12.5308	12.4968	12.6713	12.3545	12.7787	12.6483	12.7866	12.7646	12.7408	12.8141	12.6178	12.7107	0.159701	0.14448
P52272	HNRNPM	Heterogeneous nuclear ribonucleoprotein M	12.5335	12.5168	12.651	12.28	12.4799	12.7521	13.0763	13.1254	12.9576	12.9334	12.9856	12.8354	0.460033	0.00113085
O43390	HNRNPR	Heterogeneous nuclear ribonucleoprotein R	11.7332	11.6491	11.9065	11.596	11.7761	12.0834	12.091	12.2386	12.0628	11.8925	11.9973	11.8406	0.297302	0.0153033
Q00839	HNRNPU	Heterogeneous nuclear ribonucleoprotein U	12.8822	12.7152	13.0305	12.2875	12.6948	13.1641	13.4566	13.488	13.2379	13.1005	13.082	13.0564	0.504465	0.00589737
Q9BUJ2	HNRNPUL1	Heterogeneous nuclear ribonucleoprotein U-like protein 1	12.2266	12.1179	12.2931	11.9515	12.3117	12.5307	12.9987	12.8641	12.5756	12.549	12.5686	12.483	0.472656	0.00323239
Q1KMD3	HNRNPUL2	Heterogeneous nuclear ribonucleoprotein U-like protein 2	12.2868	11.9017	12.2183	12.1122	12.0799	12.3187	12.4132	12.6088	12.4451	12.3851	12.5652	12.3396	0.319628	0.00988421
Q9UJC3	HOOK1	Protein Hook homolog 1	10.6746	10.7711	10.7608	10.6875	10.5855	10.1568	10.45	10.2318	10.2841	10.1861	10.433	10.3876	-0.391698	0.00164525
Q86VS8	HOOK3	Protein Hook homolog 3	11.4255	11.7396	11.5976	11.5796	11.8623	11.4511	11.5214	11.4467	11.4694	11.7722	11.4714	11.523	-0.118726	0.314979
P00738	HP	Haptoglobin;Haptoglobin alpha chain;Haptoglobin beta chain;Haptoglobin-related protein	12.6743	11.1723	10.5383	10.7695	10.7914	13.4148	11.2653	10.662	10.8455	11.0042	12.6195	12.6854	0.5961	0.354932
Q5SSJ5	HP1BP3	Heterochromatin protein 1-binding protein 3	13.4851	13.5941	13.7512	13.188	13.3545	12.9708	13.3129	13.3104	13.1155	13.2458	13.1216	13.0867	-0.308335	0.0276507
P84074	HPCA	Neuron-specific calcium-binding protein hippocalcin	11.058	10.3845	11.2418	10.5642	11.0031	10.7988	10.4993	9.94017	10.0215	10.2889	10.0916	10.1142	-0.599693	0.0127929
P37235	HPCAL1	Hippocalcin-like protein 1	10.8903	10.6912	10.9067	10.9117	10.3106	9.95005	9.65083	9.91754	9.78658	9.60437	9.89632	10.2158	-0.881893	0.000125616
Q9UM19	HPCAL4	Hippocalcin-like protein 4	11.1164	10.3047	10.6993	11.1711	11.1312	10.5049	10.1793	9.6166	10.2657	9.99105	10.1814	10.1593	-0.756242	0.00280432
Q9NWY4	HPF1	UPF0609 protein C4orf27	10.5189	10.7766	10.6445	10.4011	11.2639	10.9464	11.0727	10.844	10.8134	10.9761	11.0677	10.7493	0.203247	0.223805
P00492	HPRT1	Hypoxanthine-guanine phosphoribosyltransferase	13.1575	12.7495	12.4388	12.8854	12.6955	12.5571	12.5031	12.5263	12.5425	11.9732	12.5714	12.2948	-0.361281	0.041001
Q86YV9	HPS6	Hermansky-Pudlak syndrome 6 protein	12.3749	12.5905	12.4221	12.4367	12.6177	12.3223	12.6016	12.5791	12.4739	13.0417	12.6047	12.4904	0.0992921	0.491881
P02790	HPX	Hemopexin	12.2588	11.2032	10.7674	12.6136	11.9593	12.1862	11.3927	10.9583	12.1444	11.2886	11.8188	12.0562	-0.0682971	0.872515
P01112	HRAS	GTPase HRas;GTPase HRas, N-terminally processed	11.6076	11.2446	11.5759	11.5511	11.4026	11.0257	11.0893	11.2186	10.9506	11.0415	11.0792	11.0915	-0.405443	0.00171023
P04196	HRG	Histidine-rich glycoprotein	12.5418	12.0783	11.2526	13.2804	12.8335	13.0622	12.5265	11.8014	13.1993	12.3022	13.1558	13.4638	0.389996	0.369733
Q53T59	HS1BP3	HCLS1-binding protein 3	11.6654	12.0716	11.8649	11.9429	12.3123	11.9598	11.8751	11.7191	11.8555	11.7901	11.8948	11.8801	-0.117924	0.369921
Q7LGA3	HS2ST1	Heparan sulfate 2-O-sulfotransferase 1	11.3266	11.424	11.4758	11.0202	12.0524	11.3412	11.535	11.7763	11.3453	11.942	11.3516	11.5656	0.0911895	0.666537
Q9Y662	HS3ST3B1	Heparan sulfate glucosamine 3-O-sulfotransferase 3B1;Heparan sulfate glucosamine 3-O-sulfotransferase 3A1	12.0548	12.2363	12.043	12.5837	12.7867	13.3806	13.2448	13.2764	12.6777	13.6927	12.8601	12.8897	0.805078	0.00290357
Q99714	HSD17B10	3-hydroxyacyl-CoA dehydrogenase type-2	10.9156	11.008	10.9176	10.8605	11.1873	11.0655	11.1684	10.9721	11.0589	10.9988	10.9782	11.0089	0.0580185	0.569171
Q53GQ0	HSD17B12	Very-long-chain 3-oxoacyl-CoA reductase	12.5851	13.1926	12.9368	12.8505	12.7936	11.8094	12.032	11.9044	11.7766	11.8755	11.6866	11.7608	-1.03669	5.73574e-06
P51659	HSD17B4	Peroxisomal multifunctional enzyme type 2;(3R)-hydroxyacyl-CoA dehydrogenase;Enoyl-CoA hydratase 2	12.6173	12.7156	12.6162	12.4645	12.7015	12.3712	12.6617	12.5973	12.3105	12.4929	12.2821	12.2966	-0.192662	0.103441
Q92506	HSD17B8	Estradiol 17-beta-dehydrogenase 8	12.3224	12.4487	12.1002	12.3199	12.5518	12.1045	12.0737	12.0935	12.0385	12.6864	12.3555	12.129	-0.137011	0.379857
Q3SXM5	HSDL1	Inactive hydroxysteroid dehydrogenase-like protein 1	12.2691	12.188	12.2463	11.8213	12.5453	12.4751	11.9293	12.7101	12.1129	12.2983	12.2865	12.1542	0.0669026	0.720626
Q6YN16	HSDL2	Hydroxysteroid dehydrogenase-like protein 2	11.3653	11.2333	11.1389	10.9933	11.126	10.866	11.0746	11.1276	10.8741	11.121	11.0289	10.7495	-0.193987	0.111817
Q00613	HSF1	Heat shock factor protein 1	10.4293	10.6486	10.3077	10.6849	10.8551	10.2328	10.5321	10.5249	10.6297	11.1731	10.6132	10.3903	4.99411e-05	0.999733
P07900	HSP90AA1	Heat shock protein HSP 90-alpha	12.5772	12.7113	12.5424	12.3942	12.2666	12.8645	12.6222	12.9739	12.8276	12.85	12.8785	12.7407	0.324135	0.012068
P08238	HSP90AB1	Heat shock protein HSP 90-beta	12.2615	12.3464	12.4149	12.2425	12.2625	13.0097	12.9057	12.9392	12.9373	12.9172	13.0725	12.6811	0.617695	5.53029e-05
Q58FF8	HSP90AB2P	Putative heat shock protein HSP 90-beta 2	9.88541	9.73754	10.0961	10.2144	10.5867	10.2803	10.2396	9.75775	9.79411	9.90571	9.84478	9.68051	-0.175073	0.364723
P14625	HSP90B1	Endoplasmin	12.9776	13.1035	13.1729	12.9525	12.9268	13.1247	12.8378	12.9838	12.7275	12.7662	12.8757	12.9039	-0.138142	0.216032
O43301	HSPA12A	Heat shock 70 kDa protein 12A	13.0153	12.9264	13.3369	13.2336	12.8395	11.5712	12.1968	11.3258	12.0318	11.5671	11.621	12.2907	-1.26972	5.59642e-05
P48723	HSPA13	Heat shock 70 kDa protein 13	10.4881	10.2866	10.4657	10.1109	10.6519	11.0624	10.9682	10.7731	10.7971	10.709	10.8753	10.4924	0.410432	0.0104831
Q0VDF9	HSPA14	Heat shock 70 kDa protein 14	9.8534	10.1585	10.2309	9.53569	10.0699	10.6185	11.1866	10.7641	10.7027	10.8497	10.7216	10.7543	0.829939	0.000203155
P0DMV9	HSPA1B	Heat shock 70 kDa protein 1B;Heat shock 70 kDa protein 1A	12.3378	12.2285	12.3627	12.2793	12.2442	12.8595	12.871	12.3619	12.6285	12.2291	12.8517	12.5041	0.324624	0.0399171
P54652	HSPA2	Heat shock-related 70 kDa protein 2	11.0742	11.4671	11.1904	11.4923	11.5525	11.3751	11.6586	11.9602	12.3452	11.8704	11.3077	11.4765	0.3581	0.10003
P34932	HSPA4	Heat shock 70 kDa protein 4	11.9732	11.8506	12.0475	11.8004	11.7414	12.002	11.9957	12.0792	11.9882	11.8856	12.1192	12.0251	0.130933	0.195342
O95757	HSPA4L	Heat shock 70 kDa protein 4L	11.7887	11.9207	11.7404	11.6975	11.5765	11.809	11.9488	11.9625	11.9377	12.12	11.9017	11.99	0.208042	0.0537004
P11021	HSPA5	78 kDa glucose-regulated protein	12.9018	13.058	13.0991	12.9171	12.6246	12.825	12.6055	12.8564	12.7569	12.4906	12.795	12.7881	-0.189053	0.138449
P17066	HSPA6	Heat shock 70 kDa protein 6	12.8711	13.0436	12.9877	12.9197	13.243	12.8172	13.3065	13.0464	13.0327	13.1829	13.2717	13.0462	0.0874995	0.502982
P11142	HSPA8	Heat shock cognate 71 kDa protein	12.7884	12.5123	12.6476	12.689	12.3095	12.6368	12.7675	12.8048	12.7897	12.1553	12.8963	12.8436	0.109767	0.5123
P38646	HSPA9	Stress-70 protein, mitochondrial	12.7057	12.7889	12.6617	12.5	12.5459	12.5202	12.6175	12.6365	12.4682	12.6749	12.5137	12.5712	-0.0686993	0.497919
P04792	HSPB1	Heat shock protein beta-1	11.9423	12.7887	12.4341	13.054	12.7912	12.4072	11.9182	11.2504	11.7072	11.7523	11.7031	11.8512	-0.80353	0.00516233
Q9Y547	HSPB11	Intraflagellar transport protein 25 homolog	10.6215	10.3448	10.8313	10.7445	10.6867	10.7296	10.9203	11.1043	10.6042	10.4634	10.8898	10.681	0.124601	0.416391
O14558	HSPB6	Heat shock protein beta-6	11.6686	12.0795	11.7639	12.408	12.1419	11.329	11.2578	10.9515	11.4011	11.3499	11.3202	11.4324	-0.720661	0.000552128
Q9UJY1	HSPB8	Heat shock protein beta-8	12.5216	12.7839	12.5359	12.721	12.455	11.2746	11.5798	10.9032	11.5406	11.5482	11.437	11.8169	-1.16058	2.18727e-05
Q9NZL4	HSPBP1	Hsp70-binding protein 1	12.317	12.7498	12.5259	12.508	12.8656	12.6747	13.3325	13.1222	12.5951	13.1067	12.6224	12.6208	0.274529	0.152534
P10809	HSPD1	60 kDa heat shock protein, mitochondrial	11.299	11.0984	11.1686	11.1932	10.6823	11.7488	11.3005	11.9277	11.6058	11.3849	11.5583	11.5349	0.491804	0.00662094
P61604	HSPE1	10 kDa heat shock protein, mitochondrial	12.7852	12.5212	12.6758	12.4738	12.2816	13.0474	12.8303	13.5522	13.1639	12.8716	13.2509	13.1329	0.573807	0.00267791
P98160	HSPG2	Basement membrane-specific heparan sulfate proteoglycan core protein;Endorepellin;LG3 peptide	11.6545	12.1397	11.7346	11.6257	12.3575	11.5783	11.8992	11.5906	11.5806	11.8262	11.5086	11.6856	-0.235412	0.164261
Q92598	HSPH1	Heat shock protein 105 kDa	12.1961	12.1207	12.3726	12.1446	12.32	12.4885	12.365	12.5138	12.2293	12.6236	12.5944	12.4317	0.232954	0.0460217
O43719	HTATSF1	HIV Tat-specific factor 1	12.1095	12.1446	12.3034	11.6947	12.2129	12.036	12.1783	12.5575	12.1481	12.115	12.2458	11.896	0.0750792	0.644568
Q92743	HTRA1	Serine protease HTRA1	10.1874	9.98122	9.78766	10.2761	10.5674	11.1571	10.7662	9.9174	10.1221	10.4577	10.3686	10.4861	0.307937	0.20906
O43464	HTRA2	Serine protease HTRA2, mitochondrial	11.5595	11.7549	11.496	11.389	11.8812	11.459	11.5816	11.5733	11.4575	12.0496	11.5519	11.4912	-0.0212758	0.896551
P42858	HTT	Huntingtin	10.7704	11.0025	10.837	10.698	11.1159	11.1065	11.1736	11.1428	10.8106	11.3224	11.0552	11.0194	0.205288	0.117818
Q7Z6Z7	HUWE1	E3 ubiquitin-protein ligase HUWE1	11.8703	12.0169	12.0181	11.8908	12.1544	12.0466	12.171	12.0088	11.9364	12.2307	12.1692	11.9999	0.0902842	0.401237
Q96D96	HVCN1	Voltage-gated hydrogen channel 1	10.3669	11.4555	10.725	10.5618	11.0948	10.2018	10.325	10.0882	10.2637	10.484	9.44817	9.88271	-0.74173	0.00840038
Q9Y4L1	HYOU1	Hypoxia up-regulated protein 1	11.7389	11.9307	11.8645	11.7584	11.9125	11.6793	11.7586	11.4576	11.6257	11.4319	11.733	11.5747	-0.232288	0.0376723
Q9NX55	HYPK	Huntingtin-interacting protein K	11.737	12.0001	11.8685	11.6006	12.5301	11.8897	11.8692	12.1175	12.0251	12.3694	12.2061	11.917	0.109037	0.56626
Q2TAA2	IAH1	Isoamyl acetate-hydrolyzing esterase 1 homolog	12.3059	12.591	12.4487	12.5838	12.4077	11.9679	12.387	12.4861	12.5453	12.6497	12.3983	12.5731	-0.037775	0.806293
P41252	IARS1	Isoleucine--tRNA ligase, cytoplasmic	12.432	12.3422	12.2543	12.1473	12.3486	12.451	12.6751	12.7977	12.4494	12.7629	12.4629	12.383	0.26398	0.0396194
Q9NSE4	IARS2	Isoleucine--tRNA ligase, mitochondrial	10.7192	10.4765	10.3178	10.4337	10.6395	10.2227	10.412	10.0574	10.0408	9.90599	10.0782	10.1197	-0.397782	0.00615398
Q5T440	IBA57	Putative transferase CAF17, mitochondrial	10.5344	10.5097	10.3562	10.5194	10.928	10.6886	10.7687	10.7501	10.4883	10.862	10.5718	10.6629	0.115102	0.386495
P05362	ICAM1	Intercellular adhesion molecule 1	12.2054	12.5889	11.1518	12.3753	11.6411	10.9288	11.0818	10.7998	11.012	11.0345	10.9749	11.2884	-0.975304	0.00167475
O60725	ICMT	Protein-S-isoprenylcysteine O-methyltransferase	12.1935	12.9455	12.2342	11.991	12.5979	12.2809	12.8817	12.6478	12.243	13.0619	12.3999	12.4797	0.178291	0.440098
P14735	IDE	Insulin-degrading enzyme	12.0549	12.2291	11.982	11.8909	11.9377	11.8323	11.764	12.0068	11.8765	12.2913	11.9467	11.8853	-0.0756568	0.557819
O75874	IDH1	Isocitrate dehydrogenase [NADP] cytoplasmic	12.4034	12.3996	12.6346	12.7144	12.3933	11.4919	11.567	11.376	11.4659	11.2589	11.5216	11.4109	-1.06731	1.73626e-06
P48735	IDH2	Isocitrate dehydrogenase [NADP], mitochondrial	11.2422	10.836	11.106	11.0559	11.0982	12.4405	12.0602	12.3902	12.1894	11.7859	12.0963	12.1629	1.09311	9.19722e-06
P50213	IDH3A	Isocitrate dehydrogenase [NAD] subunit alpha, mitochondrial	13.0454	12.9095	12.8515	12.5924	12.4974	12.0899	12.3119	12.3191	12.0547	12.4681	12.1539	12.1826	-0.55349	0.00125366
O43837	IDH3B	Isocitrate dehydrogenase [NAD] subunit beta, mitochondrial	12.1041	11.7151	11.8586	11.7969	11.6029	11.264	11.3372	11.4957	11.212	11.3602	11.1721	11.3062	-0.508765	0.000785482
P51553	IDH3G	Isocitrate dehydrogenase [NAD] subunit gamma, mitochondrial	12.7425	12.8618	12.7554	12.138	12.1129	11.5812	11.8662	11.9896	11.5137	12.1066	11.8493	11.7311	-0.71676	0.00208695
Q13907	IDI1	Isopentenyl-diphosphate Delta-isomerase 1	11.2807	10.6526	11.0377	10.9046	11.3559	11.8322	11.7128	11.9259	11.4933	11.2793	11.7203	11.4593	0.585554	0.00421807
Q16666	IFI16	Gamma-interferon-inducible protein 16	10.3836	10.7306	10.5181	10.7788	10.7269	10.4392	10.8355	10.7166	10.6083	11.0136	10.6615	10.4938	0.0536234	0.716243
P09914	IFIT1	Interferon-induced protein with tetratricopeptide repeats 1	9.26709	9.7477	9.17096	10.164	9.89981	9.13522	8.36586	8.18054	9.53307	9.04364	8.72	8.59505	-0.853709	0.00893442
Q9HBG6	IFT122	Intraflagellar transport protein 122 homolog	11.9939	12.1252	12.147	11.9443	12.1938	11.8496	12.2069	12.276	12.0947	12.0125	12.0405	11.8364	-0.0356348	0.782241
Q9BW83	IFT27	Intraflagellar transport protein 27 homolog	12.097	12.4101	12.3353	12.1922	12.4594	11.9556	12.0084	12.0028	11.9818	12.1921	12.0022	11.9455	-0.286177	0.0142037
Q9NZI8	IGF2BP1	Insulin-like growth factor 2 mRNA-binding protein 1	10.7958	10.7239	10.7319	10.8116	10.8894	11.0021	12.0041	13.2893	12.7334	12.7489	12.8639	10.9924	1.4429	0.00557354
Q9Y6M1	IGF2BP2	Insulin-like growth factor 2 mRNA-binding protein 2	12.1239	12.1054	12.3657	12.0507	12.0852	12.4141	11.7415	11.5005	11.7098	11.7238	12.2579	11.9297	-0.249413	0.180208
O00425	IGF2BP3	Insulin-like growth factor 2 mRNA-binding protein 3	11.1325	10.9267	12.1234	11.4027	11.499	12.5264	12.7388	12.9488	12.7134	12.8093	12.6086	12.661	1.29834	4.02656e-05
P11717	IGF2R	Cation-independent mannose-6-phosphate receptor	11.3941	11.5275	11.4298	11.1602	11.9273	12.2416	12.3404	11.981	11.6781	12.4636	11.8653	12.1577	0.616192	0.00499867
P35858	IGFALS	Insulin-like growth factor-binding protein complex acid labile subunit	9.8417	10.0404	9.5018	10.4823	10.5836	10.7912	10.3118	9.75057	10.347	10.6069	10.5388	10.7765	0.356149	0.176944
Q8WX77	IGFBPL1	Insulin-like growth factor-binding protein-like 1	12.34	11.5173	11.5145	12.3473	11.9758	13.639	11.661	11.3234	12.5155	12.2925	13.1132	12.9012	0.55327	0.206662
P01876	IGHA1	Ig alpha-1 chain C region	13.4411	13.0016	11.3417	13.399	12.8461	14.143	12.7669	11.7908	13.2449	12.6761	13.132	13.7289	0.263052	0.61433
P01857	IGHG1	Ig gamma-1 chain C region	12.6324	12.6778	11.0381	13.2225	12.2006	12.9505	12.4003	11.6786	12.8615	11.7901	12.8495	12.847	0.128225	0.777855
P01859	IGHG2	Ig gamma-2 chain C region	13.2346	13.4104	12.16	13.6122	12.4155	13.8817	13.0746	13.053	13.529	12.2895	13.025	14.1136	0.31436	0.44004
P01860	IGHG3	Ig gamma-3 chain C region	13.2036	12.612	11.7676	13.8938	13.3042	13.3573	12.9049	12.0927	13.5303	12.7448	13.5759	13.4775	0.141383	0.751892
P01861	IGHG4	Ig gamma-4 chain C region	11.8058	11.8902	10.9018	11.9859	11.962	12.1363	11.8952	11.5045	11.8348	11.068	12.3073	12.1129	0.127856	0.667595
P01871	IGHM	Ig mu chain C region	13.6601	13.2703	11.7778	12.9001	12.8018	14.182	13.0261	12.2891	12.7128	12.5369	12.6178	14.3283	0.216986	0.672146
A0A0C4DH31	IGHV1-18	0	10.6528	9.94878	9.10731	12.3526	10.6113	11.5254	10.0954	9.37891	12.0592	10.2902	11.7851	11.5867	0.425545	0.547971
P23083	IGHV1-2	Ig heavy chain V-I region V35	12.8812	12.0801	11.6652	13.5658	13.3137	13.37	12.2193	11.7569	13.4168	13.0813	12.9028	13.0111	0.121411	0.799464
A0A0C4DH29	IGHV1-3	0	11.0754	11.1693	10.9986	11.5758	11.7063	11.5228	11.133	11.0739	11.3667	11.4197	11.2895	11.4743	0.0206389	0.910499
P01743	IGHV1-46	Ig heavy chain V-I region HG3	11.9726	11.6174	10.6437	12.8922	12.1948	12.5358	11.569	11.0121	12.4957	11.5424	11.9723	12.1643	0.0346587	0.942879
P01742	IGHV1-69	Ig heavy chain V-I region EU	11.87	12.0394	11.4834	12.5335	12.4809	12.3271	12.1122	11.6878	12.2093	11.9289	13.3738	12.9096	0.282661	0.417401
A0A0B4J2H0	IGHV1-69D	0	10.9741	11.0539	10.837	11.6036	11.7738	11.3489	11.077	10.6598	11.5341	11.4319	11.1876	11.198	-0.0431256	0.864442
A0A075B7D0	IGHV1OR15-1	0	12.3748	11.3537	10.4118	12.3483	10.6469	13.3387	11.2397	10.1023	12.2057	10.4344	12.031	11.1909	0.0789998	0.911195
A0A0B4J1V0	IGHV3-15	0	10.9422	10.5371	10.1944	11.8896	11.8589	11.5868	10.8782	10.2026	11.7545	11.2669	11.1786	11.4673	0.106258	0.806293
P01764	IGHV3-23	Ig heavy chain V-III region 23	12.8047	12.299	11.5675	13.0643	13.0805	13.0703	12.1134	11.638	12.5953	11.8283	12.4332	13.017	-0.178121	0.649192
A0A0C4DH35	IGHV3-35	0	13.4355	12.8049	11.7954	13.2581	12.8144	13.0573	12.7122	12.112	12.8122	11.8671	12.4621	13.2267	-0.214582	0.555935
P0DP04	IGHV3-43D	Ig heavy chain V-III region DOB	11.8875	11.5615	11.1343	12.6748	12.5027	11.9069	11.6015	11.3872	12.4534	11.749	11.9834	12.2645	-0.045561	0.896519
A0A0A0MS15	IGHV3-49	0	11.4764	11.3415	10.33	12.4014	12.5009	11.5704	11.6887	10.522	11.8888	11.0237	12.0434	11.8665	-0.0952529	0.845738
P01780	IGHV3-7	Ig heavy chain V-III region JON;Ig heavy chain V-III region WEA;Ig heavy chain V-III region TRO	12.9101	13.2681	11.927	14.222	13.2327	13.5509	13.1928	12.4024	14.0467	12.8936	13.7208	14.195	0.316903	0.500067
A0A0B4J1Y9	IGHV3-72	0	10.8421	11.3961	10.0474	12.365	11.1606	11.1277	11.3952	10.5168	11.9075	10.2329	11.9145	11.5985	0.0796308	0.875085
A0A0B4J1X5	IGHV3-74	Ig heavy chain V-III region BUT	12.9058	12.9867	11.5951	14.0109	13.6513	13.3901	12.8979	11.942	13.784	12.9205	13.7306	14.0853	0.220113	0.68185
A0A075B7B8	IGHV3OR16-12	0	13.0168	13.6664	11.3427	13.5886	12.7879	13.0887	13.759	12.1694	13.0647	11.8598	13.3259	13.0444	0.0212042	0.969091
P0DP08	IGHV4-38-2	Ig heavy chain V-II region NEWM;Ig heavy chain V-II region ARH-77;Ig heavy chain V-II region WAH	13.6782	13.1838	12.527	14.2076	13.8058	14.1271	13.2283	12.7143	13.9426	13.1758	14.3655	14.2672	0.208203	0.621822
A0A075B6R2	IGHV4-4	0	12.1831	11.7213	10.9466	12.2249	11.8414	12.4952	11.7141	10.6221	11.6215	10.9704	12.0525	11.823	-0.169336	0.666764
A0A0C4DH38	IGHV5-51	0	12.466	11.6671	11.2036	12.9519	11.7171	12.6991	11.6767	11.2161	12.4919	11.432	12.2235	12.5151	0.0351859	0.938887
A0A0B4J1U7	IGHV6-1	0	11.8475	12.251	11.7192	13.2973	13.9816	12.1587	12.3977	12.2357	13.2517	13.4353	14.3376	14.0385	0.502851	0.397472
P01834	IGKC	Ig kappa chain C region	13.4982	13.3547	11.5472	13.7429	12.5609	13.8455	13.0254	12.2623	13.6737	12.4165	13.8298	13.855	0.331839	0.516438
A0A0A0MT69	IGKJ4	0	10.5141	12.0229	9.26686	10.5174	11.1368	10.9636	11.9121	9.41086	10.6129	11.0094	10.6873	10.9225	0.0967567	0.87107
P0DP09	IGKV1-13	0	10.7196	10.0119	10.142	10.3163	10.9082	10.8862	10.0815	10.1495	9.76984	9.98616	9.99454	10.1503	-0.274144	0.259545
P01599	IGKV1-17	Ig kappa chain V-I region Gal	11.6434	11.687	11.2621	12.2772	12.6956	12.0762	11.8259	11.29	12.3291	12.3284	12.0381	12.4129	0.129883	0.682855
P01594	IGKV1-33	Ig kappa chain V-I region AU;Ig kappa chain V-I region AG	11.393	11.3584	11.0361	12.1228	12.2797	11.8928	11.8344	11.3401	12.1948	12.1514	12.3305	12.128	0.343741	0.219113
P01602	IGKV1-5	Ig kappa chain V-I region HK102	13.1004	13.1731	12.3123	14.7525	14.0052	13.4033	13.2878	12.7306	14.6647	13.4679	14.584	14.7348	0.370281	0.506808
A0A0C4DH68	IGKV2-24	0	12.0448	12.1682	11.3297	12.8362	12.4782	12.5269	11.8951	11.5874	12.8149	12.2005	13.0136	13.2374	0.296559	0.44004
A0A075B6P5	IGKV2-28	Ig kappa chain V-II region FR;Ig kappa chain V-II region Cum;Ig kappa chain V-II region RPMI 6410	13.4474	14.6082	12.6609	14.8763	13.868	14.3387	14.0272	12.7183	14.9507	13.747	14.6711	15.2033	0.344469	0.538325
P01624	IGKV3-15	Ig kappa chain V-III region POM	11.9818	11.9898	10.5374	12.6926	11.9149	12.5487	11.7786	10.9416	12.8435	12.1231	12.7541	13.0575	0.46913	0.335016
P01619	IGKV3-20	Ig kappa chain V-III region B6	11.9935	11.2299	10.4408	12.5048	12.4846	12.4918	11.3833	10.7402	12.4959	11.9013	12.8392	12.4142	0.307251	0.556228
A0A0A0MRZ8	IGKV3D-11	Ig kappa chain V-III region VG	11.1731	11.3961	10.5886	11.9332	11.7313	11.8601	11.307	10.8842	11.9675	11.7209	12.0709	12.1234	0.340386	0.279648
A0A0C4DH25	IGKV3D-20	0	12.9828	13.3058	11.9439	13.4762	13.5454	13.6909	13.2235	12.2251	13.588	13.2923	14.3511	14.0749	0.441442	0.309655
P0DOY2	IGLC2	Ig lambda-6 chain C region	14.358	14.5365	13.395	15.3134	13.5761	14.7916	14.2163	13.6271	15.1575	13.3682	15.1737	15.2651	0.278414	0.582143
A0M8Q6	IGLC7	Ig lambda-7 chain C region	11.367	11.2888	10.8468	11.2882	11.5566	11.7206	10.9602	10.7292	10.8572	11.228	11.8203	11.3327	-0.0339979	0.897445
B9A064	IGLL5	Immunoglobulin lambda-like polypeptide 5;Ig lambda-1 chain C regions	12.3369	12.2451	10.9946	12.9043	11.9354	12.9244	11.9537	11.4892	12.6815	11.7693	12.8294	12.7115	0.253774	0.541172
P01703	IGLV1-40	Ig lambda chain V-I region NEWM	12.7286	12.6671	12.2842	13.9589	13.1823	13.168	12.5714	12.2057	13.9241	12.6669	13.652	13.5285	0.13816	0.748984
P01699	IGLV1-44	Ig lambda chain V-I region VOR	9.68681	9.71058	9.42173	10.1949	10.304	9.77876	9.54521	9.30682	10.0002	9.57371	9.83091	9.84251	-0.166727	0.418238
P01700	IGLV1-47	Ig lambda chain V-I region HA	13.0765	13.332	12.0626	13.878	14.1903	13.8414	13.1322	12.2145	14.0577	13.6328	13.9406	14.1017	0.252243	0.59988
P01701	IGLV1-51	Ig lambda chain V-I region NEW	13.4558	13.0502	11.9362	13.958	13.2488	13.8902	13.0047	11.8967	13.7161	12.7229	14.3381	13.7917	0.207387	0.697691
A0A075B6I4	IGLV10-54	0	11.2887	11.5043	10.3576	11.6728	10.7912	12.0369	11.4189	10.5482	11.8552	11.1517	10.7005	11.7207	0.224503	0.543185
P01709	IGLV2-8	Ig lambda chain V-II region MGC;Ig lambda chain V-II region BOH	11.75	12.035	10.8684	12.2068	12.2037	12.2054	11.9577	11.2888	12.3429	12.1098	12.3576	12.6065	0.311305	0.323175
A0A075B6K4	IGLV3-10	Ig lambda chain V-IV region Hil;Ig lambda chain V-IV region Bau	12.3535	12.2476	11.3336	13.3983	13.2606	12.6785	12.4377	11.6281	13.2353	12.7022	12.7117	12.8909	0.0933354	0.83765
P01714	IGLV3-19	Ig lambda chain V-III region SH	11.9107	11.1516	11.0003	12.5131	13.073	12.0534	11.2858	11.4261	12.4035	11.9485	12.3646	12.121	0.0135203	0.976391
P80748	IGLV3-21	Ig lambda chain V-III region LOI	10.514	10.9275	9.55561	11.7029	11.2346	11.0223	10.8045	10.521	11.6396	10.7522	11.7148	11.7271	0.381855	0.364587
A0A075B6H9	IGLV4-69	0	12.995	12.8865	11.4978	13.5003	13.8537	13.9566	12.9757	12.0377	13.6986	13.3945	13.5643	13.9437	0.420659	0.399967
P01721	IGLV6-57	Ig lambda chain V-VI region AR	11.9398	11.4837	11.7197	10.9873	15.5336	11.9698	11.6356	11.2275	11.1445	13.0512	12.5789	12.3047	-0.345342	0.679934
A0A075B6I9	IGLV7-46	Ig lambda chain V region 4A	12.5213	12.6358	11.8877	13.6086	12.8925	12.9148	12.6157	12.1308	13.5628	12.7051	12.8334	13.3448	0.163304	0.648806
Q6WRI0	IGSF10	Immunoglobulin superfamily member 10	12.8892	13.2053	12.8798	12.5806	12.4147	12.2527	12.6956	12.8918	12.655	12.7043	12.7392	12.4686	-0.164303	0.358508
Q96ID5	IGSF21	Immunoglobulin superfamily member 21	11.0246	11.1271	11.2776	10.9872	11.0538	11.28	11.7356	11.5439	11.6566	11.8732	11.8954	11.5822	0.55836	0.00107214
Q969P0	IGSF8	Immunoglobulin superfamily member 8	13.7272	13.937	13.9059	13.4941	13.9298	12.3827	12.4514	12.0385	12.2853	12.5415	12.2844	12.567	-1.43441	1.16758e-06
Q13123	IK	Protein Red	10.3982	10.2527	10.6764	10.0905	10.6419	10.5998	10.9937	11.1544	11.0932	11.2524	11.0256	10.8494	0.583588	0.00270085
Q9Y6K9	IKBKG	NF-kappa-B essential modulator	10.8949	11.4081	11.4219	11.2231	11.3414	10.9948	11.0299	11.1558	10.9669	11.2396	11.1652	10.9728	-0.18286	0.159404
Q14005	IL16	Pro-interleukin-16;Interleukin-16	13.7909	14.1492	14.115	13.9478	13.9938	14.2683	14.1494	14.5996	14.0536	14.2203	13.9967	14.2188	0.215913	0.117745
Q13478	IL18R1	Interleukin-18 receptor 1	14.0091	14.7046	14.2387	14.2315	14.4807	14.2926	14.4318	14.6998	14.7099	15.1663	14.3964	14.3253	0.241672	0.230851
Q12905	ILF2	Interleukin enhancer-binding factor 2	12.5858	12.0851	12.3833	12.2632	12.4948	12.603	12.5634	12.8028	12.5831	12.6411	12.7069	12.5515	0.273532	0.0302393
Q12906	ILF3	Interleukin enhancer-binding factor 3	12.5211	12.217	12.5263	12.3821	12.373	12.4729	12.5852	12.8774	12.7303	12.4967	12.6991	12.5882	0.231746	0.0550398
Q13418	ILK	Integrin-linked protein kinase	12.7802	13.1428	12.9469	12.8352	12.9751	12.213	12.2685	12.3193	12.4039	12.3235	12.2246	12.4185	-0.625837	5.54547e-05
Q9H0C8	ILKAP	Integrin-linked kinase-associated serine/threonine phosphatase 2C	12.2868	12.3427	12.417	11.8903	12.3976	12.6235	13.1124	13.1396	12.6915	12.8353	12.7428	12.5663	0.549028	0.0034505
A1L0T0	ILVBL	Acetolactate synthase-like protein	12.0905	12.3197	12.0624	12.0425	12.2926	11.9963	12.1588	12.2328	12.1671	12.2019	12.2356	12.2311	0.0132746	0.906681
Q16891	IMMT	MICOS complex subunit MIC60	12.8985	12.6667	12.6292	12.5029	12.4563	12.3879	12.3886	12.7533	12.4693	12.6219	12.381	12.4209	-0.141734	0.263894
Q96G21	IMP4	U3 small nucleolar ribonucleoprotein protein IMP4	9.98589	10.0926	10.1918	9.73605	10.2273	10.3474	10.4302	10.2738	10.0837	10.6826	9.95497	9.97841	0.203446	0.233874
P29218	IMPA1	Inositol monophosphatase 1	12.0358	12.152	12.0554	12.2835	11.8398	11.6267	11.8173	11.7267	11.8518	11.4839	11.7735	11.903	-0.332891	0.0137215
O14732	IMPA2	Inositol monophosphatase 2	10.2385	10.2205	10.1263	10.0833	10.6497	10.7615	11.2286	10.7441	10.9023	11.1114	11.5936	10.7318	0.746805	0.00168491
P20839	IMPDH1	Inosine-5-monophosphate dehydrogenase 1	11.3002	11.1699	11.1803	10.7971	10.8567	10.1347	10.4035	10.3937	10.1722	10.4396	10.055	10.0763	-0.821512	7.76034e-05
P12268	IMPDH2	Inosine-5-monophosphate dehydrogenase 2	11.7296	11.8966	11.9263	11.7801	12.0468	12.1231	12.1659	12.2769	12.0426	12.0723	11.9211	11.7513	0.174585	0.167225
Q17R60	IMPG1	Interphotoreceptor matrix proteoglycan 1	13.1844	13.2868	11.7046	12.1154	11.605	11.1784	10.9377	10.9438	10.8312	11.1666	11.1849	10.7766	-1.37649	0.00107547
Q9BZV3	IMPG2	Interphotoreceptor matrix proteoglycan 2	12.8803	12.6305	12.0487	12.6015	12.4476	12.0248	12.2125	12.339	12.1662	12.5782	12.1954	11.8857	-0.321458	0.0824623
Q16352	INA	Alpha-internexin	13.4947	13.4178	14.4399	13.0216	13.3888	12.0073	13.6877	12.1781	12.75	11.856	12.465	13.0983	-0.975046	0.0192864
Q27J81	INF2	Inverted formin-2	11.1779	11.8148	11.7509	11.5604	11.8709	10.7411	10.9103	10.2049	10.2968	10.4481	10.5229	10.9034	-1.05961	0.00011202
Q9UK53	ING1	Inhibitor of growth protein 1	7.74891	6.97533	6.85653	7.90483		7.6539	7.99647	7.51896	7.21512	7.07783	6.6832	6.69383	-0.10864	0.768278
Q9UNL4	ING4	Inhibitor of growth protein 4	12.0383	11.9172	12.1585	11.6613	11.6132	12.5782	12.5523	12.6064	12.5913	12.5102	12.9169	12.4978	0.729927	0.00017138
Q8WYH8	ING5	Inhibitor of growth protein 5	10.2878	10.5233	10.7466	9.52545	10.4319	10.6878	11.6823	11.1987	10.7571	11.3185	11.2128	10.6814	0.773908	0.0102589
P49441	INPP1	Inositol polyphosphate 1-phosphatase	13.1195	13.3662	13.2427	12.9307	13.3391	13.1006	13.2331	13.2534	13.181	13.3093	13.3853	13.2889	0.0505996	0.673148
Q96PE3	INPP4A	Type I inositol 3,4-bisphosphate 4-phosphatase	12.0165	12.1955	12.1249	12.0106	12.1098	11.7101	11.7651	11.5242	11.5966	11.7768	11.6698	11.8268	-0.395819	0.00123238
Q9NRR6	INPP5E	72 kDa inositol polyphosphate 5-phosphatase	11.3229	11.4785	11.6244	11.045	11.856	11.1874	11.6979	11.5005	11.0358	11.2758	11.1234	11.1515	-0.183576	0.324576
Q9Y2H2	INPP5F	Phosphatidylinositide phosphatase SAC2	8.18434	8.00835	7.95333	8.63097	8.30339	8.20315	9.48744	8.79598	8.34641	8.66958	8.96627	8.51673	0.496147	0.0531565
Q9BT40	INPP5K	Inositol polyphosphate 5-phosphatase K	10.627	11.5579	10.8096	10.7704	11.1015	9.81124	10.4757	9.42713	9.73036	9.89775	10.0073	9.75672	-1.10098	0.000299439
O15357	INPPL1	Phosphatidylinositol 3,4,5-trisphosphate 5-phosphatase 2	13.3918	13.8187	13.5694	13.2027	13.8866	13.5569	14.0499	13.7568	13.5568	14.3582	13.8246	13.5926	0.239853	0.234949
P06213	INSR	Insulin receptor;Insulin receptor subunit alpha;Insulin receptor subunit beta	11.6284	11.7504	11.6177	11.4022	11.7202	11.6338	12.3614	11.9263	11.8121	11.816	11.7128	11.72	0.230829	0.132828
Q8N201	INTS1	Integrator complex subunit 1	10.8122	11.3024	11.0179	10.5504	11.1881	10.9687	11.5182	11.4219	11.1988	11.8443	11.3409	11.2358	0.387044	0.0564464
Q5TA45	INTS11	Integrator complex subunit 11	12.2888	12.6016	12.6655	12.164	12.6441	12.4483	13.0697	13.1033	12.7444	13.5836	12.8925	12.7902	0.474649	0.0327593
Q9H0H0	INTS2	Integrator complex subunit 2	9.34072	8.97191	9.01392	9.7736	10.3265	9.59696	9.60398	8.81177	9.31797	9.08478	9.46878	9.03918	-0.210549	0.463653
Q68E01	INTS3	Integrator complex subunit 3	10.0735	9.82201	9.81476	10.0872	10.63	10.1861	10.4301	9.96591	9.84482	10.0981	10.0381	9.76522	-0.0385834	0.850394
Q6P9B9	INTS5	Integrator complex subunit 5	9.49379	9.46105	9.59916	9.0709	9.83061	9.23951	9.68719	10.0168	9.79156	9.78412	9.79765	9.93794	0.259587	0.157485
Q9UI26	IPO11	Importin-11	12.9014	13.4259	13.3253	12.9356	13.0905	12.8208	13.4374	13.463	13.1059	13.003	13.2957	13.1266	0.0431697	0.809517
Q8TEX9	IPO4	Importin-4	8.42395	8.4927	8.53197	8.25508	9.42531	8.73895	8.53807	7.83777	8.00804	8.54935	8.02672	8.12362	-0.365442	0.162571
O00410	IPO5	Importin-5	11.1871	11.2197	11.3348	11.3924	11.2616	12.1562	11.5095	11.3451	11.4818	11.2486	11.6783	11.6405	0.300885	0.0801052
O95373	IPO7	Importin-7	11.5972	11.5882	11.779	11.4545	11.8291	11.7065	11.7877	11.9555	11.6825	11.7689	11.6633	11.5801	0.0853596	0.468025
Q96P70	IPO9	Importin-9	10.8738	10.9284	10.9021	11.0972	11.1654	11.6351	11.6711	11.5029	11.5693	11.3968	12.0806	11.7942	0.670927	0.000384152
P46940	IQGAP1	Ras GTPase-activating-like protein IQGAP1	11.7624	12.2393	11.6966	12.1061	11.9832	11.8279	11.873	11.3234	11.7722	11.6732	11.7663	11.9118	-0.222113	0.153372
Q13576	IQGAP2	Ras GTPase-activating-like protein IQGAP2	11.0807	11.0521	11.0959	11.0879	11.5978	10.8956	11.8759	11.6019	11.1501	11.2517	11.0843	10.6962	0.0393509	0.874976
Q6DN90	IQSEC1	IQ motif and SEC7 domain-containing protein 1	12.6628	12.7456	12.7702	12.4959	12.5939	12.2443	12.3394	12.3231	12.2711	12.5194	12.3559	12.2036	-0.331269	0.00517524
Q8IU81	IRF2BP1	Interferon regulatory factor 2-binding protein 1	11.8342	11.949	11.8767	11.6621	12.1744	11.911	12.4259	11.9905	12.1032	12.3151	12.2445	12.0882	0.254774	0.0767956
Q7Z5L9	IRF2BP2	Interferon regulatory factor 2-binding protein 2	11.0403	11.2544	11.0896	11.0125	11.061	10.3434	11.003	10.7591	10.8452	10.9894	10.7368	10.8573	-0.300923	0.0388846
Q9H1B7	IRF2BPL	Interferon regulatory factor 2-binding protein-like	10.9011	10.9355	11.0492	10.8531	11.3401	10.914	11.1419	10.8333	10.5776	11.4471	11.3028	10.8116	-0.0117731	0.95424
Q14653	IRF3	Interferon regulatory factor 3	12.1093	12.798	12.5925	12.2412	12.7628	12.3511	12.7309	12.6072	12.4479	13.3818	12.4129	12.3874	0.116308	0.620975
Q00978	IRF9	Interferon regulatory factor 9	13.0171	13.3605	13.2573	13.2249	13.6062	12.8453	13.2678	13.201	13.135	13.5143	12.9912	13.0731	-0.14638	0.353202
Q8WZA9	IRGQ	Immunity-related GTPase family Q protein	11.7037	11.8706	11.5948	11.6387	12.2012	12.4104	12.736	11.9963	12.1911	12.6671	12.4033	12.7002	0.641669	0.00308258
Q9Y4H2	IRS2	Insulin receptor substrate 2	9.38303	9.32315	9.36388	9.04883	9.38943	9.74523	9.6155	10.0553	9.69987	10.1635	9.65985	9.52269	0.478609	0.0054586
Q86U28	ISCA2	Iron-sulfur cluster assembly 2 homolog, mitochondrial	12.0624	12.3507	11.8704	11.9619	12.0856	11.7489	11.827	11.8964	11.9683	12.1156	11.7441	11.7845	-0.196966	0.121369
P05161	ISG15	Ubiquitin-like protein ISG15	11.7887	12.1263	11.6015	12.5087	12.4013	11.7001	11.6743	11.5264	12.0805	12.1528	11.4944	11.6729	-0.32794	0.129683
Q96A47	ISL2	Insulin gene enhancer protein ISL-2	10.1675	10.2952	10.4953	9.73834	11.3796	11.7267	12.0249	11.6738	11.0258	12.2819	11.3995	11.2627	1.21274	0.00212777
Q96CN7	ISOC1	Isochorismatase domain-containing protein 1	12.3227	12.4261	12.6509	12.4106	12.6647	12.6793	12.54	12.2342	12.478	12.401	13.1319	13.3629	0.194617	0.389406
P53990	IST1	IST1 homolog	12.2606	12.8415	12.5926	12.5476	12.6407	12.3322	12.2933	12.6425	12.4856	12.7498	12.4598	12.4761	-0.0852894	0.548236
Q9ULR0	ISY1	Pre-mRNA-splicing factor ISY1 homolog	11.3037	11.3887	11.5398	11.1181	11.7239	11.7211	12.0193	12.008	11.7379	11.723	11.7696	11.4723	0.363898	0.0241513
Q9NPH2	ISYNA1	Inositol-3-phosphate synthase 1	10.4082	10.9472	10.8915	10.6245	10.8204	11.3368	11.6012	11.5228	11.4304	11.2766	11.6258	11.6562	0.754474	0.000114046
P17301	ITGA2	Integrin alpha-2	11.3258	12.4981	12.2235	11.8383	12.0339	10.6668	11.1375	10.5526	10.5537	11.1744	10.6712	10.9939	-1.16247	0.000232524
Q13683	ITGA7	Integrin alpha-7;Integrin alpha-7 heavy chain;Integrin alpha-7 light chain;Integrin alpha-7 70 kDa form	12.5341	13.0865	12.5092	12.4047	12.9299	12.1966	12.2309	11.8115	12.0802	12.4832	12.1467	12.2622	-0.519833	0.00741424
P06756	ITGAV	Integrin alpha-V;Integrin alpha-V heavy chain;Integrin alpha-V light chain	12.6444	12.8334	12.9551	12.68	12.4708	11.8646	12.2387	11.9599	11.6844	11.973	12.0481	12.1204	-0.732588	0.000149766
P05556	ITGB1	Integrin beta-1	13.01	13.3606	13.3833	13.4026	13.014	12.611	12.7765	12.4332	12.7268	12.5594	12.4763	12.723	-0.618958	0.000333821
P16144	ITGB4	Integrin beta-4	15.5145	12.7913	12.3033	15.5156	13.115	14.2626	12.7828	12.9073	13.9497	12.2886	13.6743	13.8726	-0.456847	0.532471
P18564	ITGB6	Integrin beta-6	12.3896	13.3592	12.9469	12.8033	12.7386	11.9969	12.0353	11.4803	11.9942	11.8072	11.8872	12.0436	-0.955412	0.000201271
P19827	ITIH1	Inter-alpha-trypsin inhibitor heavy chain H1	11.6118	11.2752	10.9379	11.8666	11.8815	12.0007	11.4838	11.0592	11.7962	11.4402	11.9183	12.4011	0.213896	0.451349
P19823	ITIH2	Inter-alpha-trypsin inhibitor heavy chain H2	12.0444	11.7103	11.2749	12.5609	12.374	13.0018	12.1534	11.7541	12.6504	12.1655	12.762	13.3555	0.556042	0.115147
Q06033	ITIH3	Inter-alpha-trypsin inhibitor heavy chain H3	12.0974	11.7635	11.4701	12.481	12.4324	12.5526	11.9572	11.6864	12.3055	12.2853	12.5445	12.6586	0.235438	0.36292
Q14624	ITIH4	Inter-alpha-trypsin inhibitor heavy chain H4;70 kDa inter-alpha-trypsin inhibitor heavy chain H4;35 kDa inter-alpha-trypsin inhibitor heavy chain H4	12.0043	11.1706	10.8412	12.5903	11.7638	12.7101	11.5623	11.032	12.4081	11.5	12.3407	12.5426	0.33967	0.429097
Q9BY32	ITPA	Inosine triphosphate pyrophosphatase	10.2513	10.3687	10.1302	10.3588	11.0886	10.2465	10.1081	9.84943	10.389	10.4173	9.74389	10.0088	-0.330497	0.121261
Q13572	ITPK1	Inositol-tetrakisphosphate 1-kinase	11.8984	12.506	12.5979	11.8468	12.1284	11.4997	12.2934	12.422	11.954	12.2729	11.6965	12.1447	-0.155024	0.506808
Q14571	ITPR2	Inositol 1,4,5-trisphosphate receptor type 2;Inositol 1,4,5-trisphosphate receptor type 1;Inositol 1,4,5-trisphosphate receptor type 3	10.7298	10.3937	9.93696	10.8933	11.5588	10.8852	11.0903	10.2584	11.1743	10.6117	10.9901	10.7289	0.117345	0.703198
P26440	IVD	Isovaleryl-CoA dehydrogenase, mitochondrial	12.4251	12.8579	12.4741	12.6211	12.444	12.3149	12.2352	12.1185	12.3208	12.3326	12.0327	12.4212	-0.310736	0.0207811
Q96ST2	IWS1	Protein IWS1 homolog	10.8779	10.4098	10.5653	10.6157	10.7777	10.9697	10.7159	11.1618	11.0061	10.9183	11.0948	10.8425	0.309184	0.0252575
Q8N5M9	JAGN1	Protein jagunal homolog 1	10.9983	10.5878	10.5757	10.6825	10.6691	10.4092	10.6349	10.4886	10.3834	10.3745	10.012	9.96683	-0.378462	0.0248985
Q9BX67	JAM3	Junctional adhesion molecule C	12.7028	12.6685	12.9025	12.632	12.4861	12.5653	12.5171	12.5935	12.3974	12.6138	12.6804	12.6797	-0.100213	0.369574
Q9P266	JCAD	Junctional protein associated with coronary artery disease	8.69119	9.1271	8.84227	9.02848	9.03858	7.83858	8.46509	8.41916	8.40375	9.09258	7.22264	8.17839	-0.714066	0.0258446
Q6NYC1	JMJD6	Bifunctional arginine demethylase and lysyl-hydroxylase JMJD6	9.77741	9.55514	9.89633	10.1899	10.1635	10.3763	10.2734	10.4451	10.1214	10.3549	10.2525	10.1096	0.359721	0.0212927
Q9UK76	JPT1	Hematological and neurological expressed 1 protein;Hematological and neurological expressed 1 protein, N-terminally processed	11.9446	12.258	12.1644	12.098	12.1482	12.3668	12.6583	12.8587	12.9908	13.3121	12.9567	13.1066	0.770242	0.000585616
Q9H910	JPT2	Hematological and neurological expressed 1-like protein	11.2832	11.56	11.8449	11.5555	11.8812	12.1845	12.2653	12.8293	12.8361	13.0876	12.9364	12.5806	1.04931	0.000216967
P14923	JUP	Junction plakoglobin	13.0955	13.4435	13.6282	13.2117	13.366	12.3523	12.5286	12.4952	12.5468	12.8411	12.1902	12.6733	-0.830751	0.000117197
Q63ZY3	KANK2	KN motif and ankyrin repeat domain-containing protein 2	13.7062	13.1678	13.6016	12.8822	13.363	13.1681	13.6541	13.9096	13.4705	13.75	13.8546	13.5789	0.282385	0.155907
Q15046	KARS1	Lysine--tRNA ligase	12.2174	12.195	11.9507	11.7247	12.0918	12.173	11.7979	12.4228	12.1128	12.4181	12.177	12.0424	0.127508	0.418079
O95251	KAT7	Histone acetyltransferase KAT7	11.5667	11.8047	11.6722	11.5681	12.1726	11.9951	12.2092	12.0139	11.9632	12.1387	12.1309	11.9395	0.298916	0.0374939
Q9H7Z6	KAT8	Histone acetyltransferase KAT8	11.3294	11.3524	11.6117	11.2203	11.7879	11.6279	11.876	11.8631	11.7515	11.838	11.7971	11.5879	0.302719	0.0317066
Q8IYT4	KATNAL2	Katanin p60 ATPase-containing subunit A-like 2	11.7524	12.0308	11.9393	11.9238	11.8338	11.7355	11.7395	11.6404	11.6951	11.5839	11.9066	11.7504	-0.174376	0.0955138
O60303	KATNIP	Uncharacterized protein KIAA0556	11.0239	11.1234	11.0183	10.9833	11.3827	11.3333	11.8106	12.011	11.8206	12.5908	11.5172	11.6672	0.715248	0.0048698
O94819	KBTBD11	Kelch repeat and BTB domain-containing protein 11	12.4161	12.9674	12.7138	12.4635	12.8422	12.0841	12.3411	12.5584	12.3592	12.8013	12.1882	12.3067	-0.303575	0.08036
Q86V97	KBTBD6	Kelch repeat and BTB domain-containing protein 6	10.8689	10.9578	11.0781	10.4235	11.5205	11.2227	11.3742	11.2864	11.0107	11.1081	11.2109	10.8307	0.179354	0.368776
Q8WVZ9	KBTBD7	Kelch repeat and BTB domain-containing protein 7	11.426	11.7716	11.5977	11.3528	11.9062	11.8908	12.3101	11.9364	11.8532	12.1933	12.0523	11.9239	0.412004	0.0108983
Q14721	KCNB1	Potassium voltage-gated channel subfamily B member 1	9.57205	10.3009	9.10118	9.66101	10.1227	9.66345	9.41955	8.87471	9.15891	10.0446	9.47262	10.0851	-0.220297	0.466415
Q719H9	KCTD1	BTB/POZ domain-containing protein KCTD1	9.61416	9.91264	9.95716	9.95917	10.3901	10.1548	10.106	9.801	9.72991	9.7686	9.74287	9.69676	-0.109528	0.514277
Q96CX2	KCTD12	BTB/POZ domain-containing protein KCTD12	11.7116	12.1661	11.8954	11.965	11.8769	11.5541	11.6508	11.2674	11.7496	11.8456	11.5547	11.765	-0.296264	0.0411422
Q96SI1	KCTD15	BTB/POZ domain-containing protein KCTD15	11.623	11.5005	11.3871	11.5652	11.8419	12.0778	12.9799	12.58	12.2365	12.4235	12.3304	12.2314	0.824948	0.000405688
P24390	KDELR1	ER lumen protein-retaining receptor 1	11.8253	11.0862	11.2287	11.9109	12.1012	11.8817	12.2066	11.1734	11.252	11.5802	11.4833	12.0955	0.0370491	0.902004
O60341	KDM1A	Lysine-specific histone demethylase 1A	12.0748	11.7653	12.0371	11.7519	11.9395	12.851	12.6128	12.701	12.4051	12.4554	12.685	12.5439	0.694018	9.58437e-05
Q9Y2K7	KDM2A	Lysine-specific demethylase 2A	12.6603	12.7124	12.6794	12.5227	13.3604	12.4251	12.7843	12.4037	12.2803	12.5197	12.5146	12.3867	-0.313524	0.07451
Q8NHM5	KDM2B	Lysine-specific demethylase 2B	11.6574	11.33	11.0231	11.7015	11.8826	10.5514	10.8262	10.2284	10.4926	10.6468	10.5728	10.884	-0.918566	0.000288633
Q7LBC6	KDM3B	Lysine-specific demethylase 3B	11.9807	12.0695	12.1785	11.5907	12.2216	12.2829	12.3789	12.4758	12.3254	12.6831	12.4178	12.1845	0.384438	0.0169016
O94953	KDM4B	Lysine-specific demethylase 4B	10.9469	11.1784	11.5274	10.7456	11.7238	10.9335	11.4299	11.3535	10.7354	11.7819	11.0035	11.0859	-0.0353509	0.895919
Q6B0I6	KDM4D	Lysine-specific demethylase 4D	9.8543	10.9224	10.5524	10.2399	11.1643	9.81333	11.1545	10.8075	11.0498	11.5636	10.9209	10.7916	0.324934	0.347751
P41229	KDM5C	Lysine-specific demethylase 5C	12.98	13.058	13.0077	13.0839	12.8783	12.669	12.7791	12.5175	12.5248	12.4917	12.6006	12.7078	-0.388649	0.00148575
Q06136	KDSR	3-ketodihydrosphingosine reductase	13.2988	13.9031	13.4054	13.5167	13.3051	12.8814	13.025	12.6038	12.6606	12.6461	12.7569	12.8985	-0.704037	0.000333821
Q07666	KHDRBS1	KH domain-containing, RNA-binding, signal transduction-associated protein 1	12.2046	12.3098	12.4428	11.8353	12.1178	12.4942	12.5667	12.6886	12.7092	12.8013	12.5956	12.461	0.434626	0.0048097
O75525	KHDRBS3	KH domain-containing, RNA-binding, signal transduction-associated protein 3	12.8541	13.0221	13.118	12.9146	12.9866	12.7596	12.4975	12.4204	12.6437	12.7348	12.6798	12.6653	-0.350393	0.00456946
Q92945	KHSRP	Far upstream element-binding protein 2	11.5067	11.5593	11.7216	11.2841	11.568	11.5378	11.9999	12.0019	11.8094	12.1662	11.8636	11.8455	0.361234	0.0164962
O60268	KIAA0513	Uncharacterized protein KIAA0513	12.1213	12.2982	12.4925	12.1957	12.4826	12.1003	12.0987	11.7176	11.8518	12.2175	11.7529	12.0297	-0.351148	0.019075
Q96A73	KIAA1191	Putative monooxygenase p33MONOX	11.3831	11.3742	11.5265	11.485	11.619	10.908	11.1171	10.9091	11.0077	11.4739	11.2269	11.0565	-0.377657	0.00965896
Q5T5P2	KIAA1217	Sickle tail protein homolog	12.6208	13.0285	12.6734	12.8152	12.4751	11.921	12.3611	11.8379	12.11	12.1292	12.1494	12.2142	-0.61932	0.000660367
P52732	KIF11	Kinesin-like protein KIF11	12.0348	12.3241	12.211	12.5365	12.7051	13.3433	13.5106	13.222	13.0736	12.8983	13.3327	13.3254	0.881401	0.000128806
Q9H1H9	KIF13A	Kinesin-like protein KIF13A	12.6827	13.3223	12.8738	12.5376	13.0742	12.6685	13.2736	12.7684	12.7023	13.3336	13.0991	12.6853	0.0348739	0.874976
Q12756	KIF1A	Kinesin-like protein KIF1A	12.4174	12.682	12.561	12.2249	12.7087	12.1103	12.3893	12.5268	12.2325	12.7834	12.2104	12.2425	-0.162362	0.311371
Q7Z4S6	KIF21A	Kinesin-like protein KIF21A	12.5532	12.4471	12.5892	12.2926	12.2788	11.9631	12.0708	11.9961	12.0697	12.2385	12.335	12.2612	-0.298703	0.0201548
[truncated: 2,536 more rows]
